# Supplementary material for: The need for high-resolution gut microbiome characterization to design efficient strategies for sustainable aquaculture production
Source: Commun Biol. 2024 Oct 25;7:1391. doi: 10.1038/s42003-024-07087-4 (PMC11511968; doi:10.1038/s42003-024-07087-4)
Supplement: Supplementary file 3 — Supplementary Data 1 [file 42003_2024_7087_MOESM3_ESM.xlsx]

## Sheet: Fig.1b
Samples	SlaughterDate	Timepoint	Diet	BW	Length	Sex	cataract_V	cataract_H	cataract_sum	Fat_Score	Heart_Score	softliver	patchy_liver	Liver_Score	Heart_W	Liver_W	GW	SlaughYield	CF	HSI	CSI	L	a	b	Gut_Abstruc	Gut_light	Anus_ble	Gut_ble	Sca_lossScor	Bleeding	Parr_mark	Tail_sli	UJ_dform	LJ_dform	O_dform	Ryggf_d	BugF_sli	BugF_bleed	Deform
sample1	2020-08-18	T0	start	NA	13.7	M	0	0	0	1	NA	0	0	2.5	0.02	0.37	21.9	NA	NA	NA	NA	NA	NA	NA	0	0	0	0	NA	NA	NA	NA	NA	NA	NA	NA	NA	NA	0
sample2	2020-08-18	T0	start	36.5	14.3	F	0	0	0	1	0	0	0	3	0.05	0.41	32.13	88.0274	1.2482	1.12	0.14	NA	NA	NA	0	0	0	1	0	0	0	0	0	0	1	1	0	0	0
sample3	2020-08-18	T0	start	NA	13.8	M	0	0	0	1	0	1	0	4	0.03	0.3	25.26	NA	NA	NA	NA	NA	NA	NA	0	0	0	0	1	0	0	0	0	0	3	2	0	0	0
sample4	2020-08-18	T0	start	26.2	13	M	0	0	0	1	0	0	0	2	0.03	0.37	22.72	86.7176	1.19	1.41	0.11	NA	NA	NA	0	0	0	0	3	0	0	0	0	0	0	0	0	0	0
sample5	2020-08-18	T0	start	37	14	M	0	0	0	1	0	0	0	3.5	0.04	0.35	32.71	88.4054	1.35	0.95	0.11	NA	NA	NA	0	0	0	0	2	0	0	1	0	0	1	1	0	0	0
sample6	2020-08-18	T0	start	32	13.4	M	0	0	0	1	0	0	0	3	0.32	0.44	27.8	86.875	1.33	1.38	1	NA	NA	NA	0	0	0	0	1.5	0	0	0	0	0	0	0	0	0	0
sample7	2020-08-18	T0	start	25.5	13	M	0	0	0	1	0	0	0	3	0.03	0.24	23.07	90.4706	1.16	0.94	0.12	NA	NA	NA	NA	NA	NA	NA	2	0	0	0	0	0	0.5	1	0	0	0
sample8	2020-08-18	T0	start	22.6	12.2	F	0	0	0	1	0	0	0	3	0.02	0.3	19.9	88.0531	1.24	1.33	0.09	NA	NA	NA	0	0	0	0	2	0	0.5	0	0	0	0	1.5	0	0	0
sample9	2020-08-18	T0	start	32.2	13.8	M	0	0	0	1	0	1	0	2	0.05	0.38	28.6	88.8199	1.23	1.18	0.16	NA	NA	NA	0	0	0	0	2	1	0	0	0	0	0	1	0	0	0
sample10	2020-08-18	T0	start	25.3	12.6	M	0	0	0	1	0	0	0	3	0.03	0.368	22.25	87.9447	1.26	1.45	0.13	NA	NA	NA	0	0	1	0	1	0	0	0	0	0	0	0	0	0	0
sample11	2020-08-18	T0	start	26.5	13.4	F	0	0	0	1	0	0	0	3	0.02	0.26	23.8	89.8113	1.1	0.98	0.08	NA	NA	NA	1	0	0	1	1	0	0	0	0	0	0	3	0	0	0
sample12	2020-08-18	T0	start	28.2	12.9	M	0	0	0	1	0	0	0	3	0.03	0.39	25.2	89.3617	1.31	1.38	0.11	NA	NA	NA	0	0	0	0	0.5	0	0	0	0	0	0	2	1	0	0
sample13	2020-08-18	T0	start	40.52	14.8	F	0	0	0	1	0	0	0	3	0.04	0.47	35.64	87.9566	1.25	1.16	0.1	NA	NA	NA	0	0	0	0	1	0	0	0	0	0	0	0	0	0	0
sample14	2020-08-18	T0	start	25.53	12.3	F	0	0	0	1	0	0	0	3	0.03	0.36	22.54	88.2883	1.37	1.41	0.12	NA	NA	NA	0	0	0	0	0.5	0	0	0	0	0	1	0.5	0	0.5	0
sample15	2020-08-18	T0	start	28.24	12.8	M	0	0	0	1	0	0	0	3	NA	0.34	25.05	88.704	1.35	1.2	NA	NA	NA	NA	0	0	NA	0	1	0	0	0.5	0	0	0	0.5	0	0	0
sample16	2020-08-18	T0	start	25.85	13.3	F	0	0	0	1	0	1	0	3	0.03	0.26	23.44	90.677	1.1	1.01	0.12	NA	NA	NA	0	0	NA	0	1	0	0	0	0	0	1	2	0	0	0
sample17	2020-08-18	T0	start	24.5	12.6	F	0	0	0	1	0	1	0	2	0.02	0.34	21.8	88.9796	1.22	1.39	0.08	NA	NA	NA	0	0	0	0	1	0	0	0	0	0	1	0.5	0	0	0
sample18	2020-08-18	T0	start	26.64	12.8	F	0	0	0	1	0	0	0	3	0.03	0.25	23.5	88.2132	1.27	0.94	0.11	NA	NA	NA	0	0	0	0	1	0	0	0	0	0	0	0	0	0	0
sample19	2020-08-18	T0	start	27.38	12.9	F	0	0	0	1	0	0	0	3	0.02	0.23	24.3	88.7509	1.28	0.84	0.07	NA	NA	NA	0	0	0	1	2	0	0	0	0	0	2	1.5	0	0	0
sample20	2020-08-18	T0	start	20	11.8	F	0	0	0	1	0	1	0	3	0.03	0.26	17.37	86.85	1.22	1.3	0.15	NA	NA	NA	NA	NA	NA	NA	0	0	1	0	0	0	3	0.5	0	0	0
sample21	2020-08-18	T0	start	28.6	13.6	M	0	0	0	1	0	0	0	3	0.03	0.42	25.17	88.007	1.14	1.47	0.1	NA	NA	NA	0	0	0	0	3	0	0	0	0	0	0	3	2	0	0
sample22	2020-08-18	T0	start	31.9	14.2	M	0	0	0	1	0	0	0	3	0.06	0.44	28.3	88.7147	1.11	1.38	0.19	NA	NA	NA	0	0	0	0	1	0	0	0	0	0	2	0	0	0	0
sample23	2020-08-18	T0	start	24.5	12.85	F	0	0	0	1	0	0	0	3	0.03	0.192	21.89	89.3469	1.15	0.78	0.11	NA	NA	NA	0	0	0	0	2	0	0	0	0	0	3	0.5	0	0	0
sample24	2020-08-18	T0	start	24.66	12.5	M	0	0	0	1	0	1	0	3	0.03	0.32	21.46	87.0235	1.26	1.3	0.12	NA	NA	NA	0	0	0	1	1	0	0	0	0	0	0	0.5	0	0	0
sample25	2020-08-18	T0	start	29.6	13.2	F	0	0	0	2	0	0	0	3	0.03	0.296	26.26	88.7162	1.29	1	0.11	NA	NA	NA	0	0	1	0	1	0	0	0	0	0	0	0	0	0	0
sample26	2020-08-18	T0	start	35.03	14.1	F	0	0	0	1	0	0	0	3	0.04	0.46	31.31	89.3805	1.25	1.31	0.11	NA	NA	NA	0	0	0	0	2	0	0	0	0	0	0	2	0	0	0
sample27	2020-08-18	T0	start	33.3	14.1	F	0	0	0	1	0	0	0	3.5	0.04	0.36	30.11	90.4204	1.19	1.08	0.12	NA	NA	NA	0	0	0	1	0.5	0	0	0	0	0	0	3	0	0	0
sample28	2020-08-18	T0	start	38.92	14.4	M	0	0	0	1	0	1	0	3	0.05	0.39	35	89.9281	1.3	1	0.13	NA	NA	NA	NA	NA	NA	NA	0.5	0	0	0	0	0	0	1	0	0	0
sample29	2020-08-18	T0	start	25.98	12.6	F	0	0	0	1	0	1	0	3	0.01	0.31	NA	NA	1.3	1.19	0.04	NA	NA	NA	0	0	NA	0	0.5	0	2	0	0	0	1	2	0	0	0
sample30	2020-08-18	T0	start	23.2	13	F	0	0	0	1	0	0	0	3	0.02	0.26	22.97	99.0086	1.06	1.12	0.09	NA	NA	NA	0	0	0	0	0.5	0	0	0	0	0	0	0	0	0	0
sample31	2020-09-24	T1	CTR	80	19	F	0	0	0	3	0	0	0	3	NA	1.1	75.91	94.8875	1.17	1.38	NA	59.8	9.52	19.97	0	0	0	0	NA	NA	NA	NA	NA	NA	NA	NA	NA	NA	0
sample32	2020-09-24	T1	CTR	99.27	19.1	M	0	0	0	2	0	0	0	3	0.108	1.3	87.29	87.9319	1.42	1.31	0.11	53.71	13.9	27.97	0	0	0	0	1	0	0	0	0	0	1	NA	0	0	0
sample33	2020-09-24	T1	CTR	83.51	18.4	M	0	0	0	2	0	0	0	3.1	0.106	1.26	73.93	88.5283	1.34	1.51	0.13	58.99	10.78	13.16	1	0	NA	0	NA	NA	NA	NA	NA	NA	NA	NA	NA	NA	0
sample34	2020-09-24	T1	CTR	80.27	16.9	M	0	0	0	2	0	1	0	3	0.11	1.13	70.9	88.3269	1.66	1.41	0.14	52.59	16	27.69	0	0	1	0	1	0	0	0	0	0	0	NA	0	0	0
sample35	2020-09-24	T1	CTR	82.42	18	M	0	0	0	2	0	0	0	2	NA	1.2	71.5	86.7508	1.41	1.46	NA	47.18	16	25.03	0	0	1	0	NA	0	0	0	0	0	0	NA	0	0	0
sample36	2020-09-24	T1	CTR	139.9	21.5	M	0	0	0	2	0	0	0	3	0.171	1.94	124.8	89.2066	1.41	1.39	0.12	NA	NA	NA	0	0	0	0	1.5	0	0	0	0	0	0	NA	0	0	0
sample37	2020-09-24	T1	CTR	95.39	19.3	F	0	0	0	2	0	0	0	2	0.115	1.4	81.98	85.9419	1.33	1.47	0.12	NA	NA	NA	0	0	NA	0	2	0	0	1	0	0	0	NA	0	0	0
sample38	2020-09-24	T1	CTR	61.41	16.8	M	0	0	0	2	0	0	0	3	0.056	0.79	53.2	86.6308	1.3	1.29	0.09	NA	NA	NA	1	0	1	0	1.5	0	0	0	0	0	0	NA	0	0	0
sample39	2020-09-24	T1	CTR	64.06	13.3	F	0	0	0	3.5	0	1	0	3	0.076	0.92	55.08	85.9819	NA	1.44	0.12	NA	NA	NA	0	0	1	0	1	0	0	0	0	0	0	NA	0	0	0
sample40	2020-09-24	T1	CTR	55.3	16.1	M	0	0	0	2	0	1	0	3	0.074	0.79	46.5	84.0868	1.33	1.43	0.13	NA	NA	NA	1	0	NA	0	NA	NA	NA	NA	NA	NA	NA	NA	NA	NA	0
sample41	2020-09-24	T1	MN3	73.58	17.4	M	0	0	0	3	0	0	0	3	0.086	1	63.01	85.6347	1.4	1.36	0.12	51.05	14.73	27.92	0	0	NA	0	1	0	0	0	0	0	1	NA	0	0	0
sample42	2020-09-24	T1	MN3	73.71	17.6	F	0	0	0	3	0	0	0	3	0.119	1.22	64.93	88.0885	1.35	1.66	0.16	50.14	19.73	32.89	1	0	0	0	0.5	0	0	0	0	0	0.5	NA	0	0	0
sample43	2020-09-24	T1	MN3	87.98	18.7	F	0	0	0	3	NA	0	0	3	NA	1.32	77.25	87.804	1.35	1.5	NA	50.03	20.43	28.87	1	0	0	0	1	0	0	0	0	0	0	NA	0	0	0
sample44	2020-09-24	T1	MN3	41.89	14.8	M	0	0	0	2	0	0	0	3	0.039	0.86	36.61	87.3956	1.29	2.05	0.09	67.48	9.77	23.43	1	0	0	0	2	0	0.5	0	0	0	0	NA	0	0	0
sample45	2020-09-24	T1	MN3	91.09	18.9	F	0	0	0	2.5	NA	0	0	3	NA	1.27	79.68	87.4739	1.35	1.39	NA	53.17	14.46	29.03	0	0	NA	0	1	0	0	0	0	0	0	NA	0	0	0
sample46	2020-09-24	T1	MN3	57.25	16	M	0	0	0	3	1	0	0	3	0.065	0.68	49.33	86.1659	1.4	1.19	0.11	NA	NA	NA	0	0	0	0	1.5	0	0	0	0	0	0	NA	0	0	0
sample47	2020-09-24	T1	MN3	78.68	18.1	M	0	0	0	3	0	0	0	3	0.12	1.31	68.71	87.3284	1.33	1.66	0.15	NA	NA	NA	0	1	0	1	1	0	0	0	0	0	0	NA	0	0	0
sample48	2020-09-24	T1	MN3	81.79	17.6	F	0	0	0	3	0	0	0	2	0.113	1.22	68.7	83.9956	1.5	1.49	0.14	NA	NA	NA	1	0	1	0	2	0	0	0	0	0	0	NA	0	0	0
sample49	2020-09-24	T1	MN3	75.4	17.6	F	0	0	0	3	0	0	0	3	0.079	1.07	67.01	88.8727	1.38	1.42	0.1	62.14	11.32	30.48	0	0	0	0	1.5	0	0	0	0	0	0	NA	0	0	0
sample50	2020-09-24	T1	MN3	71.59	17.2	F	0	0	0	3	NA	0	0	3.5	0.088	0.97	63.1	88.1408	1.41	1.35	0.12	NA	NA	NA	0	0	NA	0	2	0	1	0	0	0	0	NA	0	0	0
sample51	2020-09-24	T1	MC1	74.7	17.8	M	0	0	0	3	0	0	0	2.5	0.102	1.14	66.63	89.1968	1.32	1.53	0.14	50.16	15.98	26.65	1	0	NA	0	1	0	0	0	0	0	0	NA	0	0	0
sample52	2020-09-24	T1	MC1	80	16.8	F	0	0	0	2	0	0	0	3	0.106	1.2	70.42	88.025	1.69	1.5	0.13	66.69	9.5	17.01	1	0	0	0	0.5	0	0	NA	0	0	0	NA	0	0	1
sample53	2020-09-24	T1	MC1	75.53	18.2	M	0	0	0	3	0	0	0	3	0.065	1.1	67	88.7065	1.25	1.46	0.09	47.86	18.23	27.24	0	0	0	0	2	0	0	0	0	0	1	NA	0	0	0
sample54	2020-09-24	T1	MC1	74.25	17.7	M	0	0	0	3.5	0	0	0	3	0.074	1.31	65.9	88.7542	1.34	1.76	0.1	56.59	16.44	23.22	0	0	0	0	2	0	0	0	0	0	0	NA	0	0	0
sample55	2020-09-24	T1	MC1	81.63	18.5	M	0	0	0	2	0	0	0	4	0.093	1.32	71.58	87.6883	1.29	1.62	0.11	48.54	15.9	25.98	0	1	NA	0	1	0	0	0	0	0	0	3	0	0	0
sample56	2020-09-24	T1	MC1	65.19	17.1	M	0	0	0	2	0	0	0	4	0.076	1.11	55.46	85.0744	1.3	1.7	0.12	NA	NA	NA	1	0	0	0	1.5	0	0	0	0	0	0	NA	0	0	0
sample57	2020-09-24	T1	MC1	80.5	17.8	M	0	0	0	2	0	0	0	3	NA	1.33	71.07	88.2857	1.43	1.65	NA	46.85	16.45	26.59	0	0	NA	0	1	0	0	0	0	0	0	NA	0	0	0
sample58	2020-09-24	T1	MC1	79.88	18	F	0	0	0	1.5	0	0	0	3	0.103	1.42	NA	NA	1.37	1.78	0.13	NA	NA	NA	1	0	0	0	1.5	0	0	0	0	0	0	NA	0	0	0
sample59	2020-09-24	T1	MC1	75.9	17.6	F	0	0	0	2	0	1	0	3	0.083	0.89	67.51	88.946	1.39	1.17	0.11	NA	NA	NA	0	0	0	0	1.5	0	0	0	0	0	0	NA	0	0	0
sample60	2020-09-24	T1	MC1	69.69	17.4	F	0	0	0	2	0	0	0	3.5	0.098	0.95	61.5	88.248	1.32	1.36	0.14	NA	NA	NA	0	0	1	0	1	0	0	0	0	0	0	NA	0	0	0
sample61	2020-09-24	T1	MC2	99	19	F	0	0	0	2	0	0	0	3	0.105	1.49	86.3	87.1717	1.44	1.51	0.11	49.95	15.97	28.86	0	0	0	0	2	0	0	0.5	0	0	0	2	0	0	0
sample62	2020-09-24	T1	MC2	104.8	19.7	F	0	0	0	3	0	0	0	4	0.136	1.42	89.79	85.6775	1.37	1.35	0.13	45.06	16.47	23.87	1	0	0	0	1.5	0	0.5	0	0	0	0	NA	0	0	0
sample63	2020-09-24	T1	MC2	70.6	16.8		0	0	0	2	0	0	0	3	0.094	1.75	62.8	88.9518	1.49	2.48	0.13	48.09	17.83	30.19	0	0	NA	0	2	0	0.5	0	0	0	1.5	NA	0	0	0
sample64	2020-09-24	T1	MC2	90.21	18.8	M	0	0	0	3	0	0	0	3	0.112	1.46	80.46	89.1919	1.36	1.62	0.12	47.33	20.82	24.91	0	0	NA	0	1.5	0	0	0	0	0	0	NA	0	0	0
sample65	2020-09-24	T1	MC2	92.5	19.2	F	0	0	0	3	1	0	0	3	0.112	1.29	NA	NA	1.31	1.39	0.12	48.96	16.47	25.55	0	0	NA	0	1	0	0	0	0	0	0	NA	0	0	0
sample66	2020-09-24	T1	MC2	85.67	18.4	F	0	0	0	2.5	0	0	0	3	0.095	1.34	77.77	90.7786	1.38	1.56	0.11	NA	NA	NA	0	0	NA	0	1	0	0	0	0	0	0	NA	0	0	0
sample67	2020-09-24	T1	MC2	76.64	17.7	M	0	0	0	3	0	0	0	2.5	0.065	1.03	NA	NA	1.38	1.34	0.08	NA	NA	NA	0	0	NA	0	1	0	0	0	0	0	0	NA	0	0	0
sample68	2020-09-24	T1	MC2	93.77	18.6	F	0	0	0	2	0	0	0	2.5	0.128	1.23	83.68	89.2396	1.46	1.31	0.14	NA	NA	NA	1	0	0	0	2.5	0	0	0	0	0	0	NA	0	0	0
sample69	2020-09-24	T1	MC2	114.5	20.5	M	0	0	0	3	0	0	0	2	0.133	1.56	100.4	87.6856	1.33	1.36	0.12	NA	NA	NA	0	0	0	0	3	0	0	0	0	0	0	NA	NA	NA	0
sample70	2020-09-24	T1	MC2	85.08	18.4	M	0	0	0	2	0	1	0	2	0.106	1.36	74.01	86.9887	1.37	1.6	0.12	NA	NA	NA	0	0	0	0	NA	NA	NA	NA	NA	NA	NA	NA	NA	NA	0
sample71	2020-09-24	T1	CTR	94.44	18.7	M	0	0	0	2.5	0	0	0	2.5	0.089	1.19	83.97	88.9136	1.44	1.26	0.09	51.99	16.46	30.36	0	0	NA	0	1.5	0	0	0	0	0	0	NA	0	0	0
sample72	2020-09-24	T1	CTR	64.19	15.9	M	0	0	0	2	0	0	0	3	0.082	0.57	57.6	89.7336	1.6	0.89	0.13	55.83	14.63	13.15	NA	NA	NA	NA	1	0	1	0	0	0	0	NA	0	0	0
sample73	2020-09-24	T1	CTR	74.71	17.8	F	0	0	0	3	0.5	0	0	3	0.089	0.94	67	89.6801	1.32	1.26	0.12	48.63	17.51	32.81	0	0	NA	0	2	0	0	0	0	0	0	NA	0	0	0
sample74	2020-09-24	T1	CTR	55.08	15.5	M	0	0	0	3	0	0	0	3	0.074	0.82	48.7	88.4168	1.48	1.49	0.13	NA	NA	NA	1	0	0	0	1.5	0	0	0	0	0	0	NA	0	0	0
sample75	2020-09-24	T1	CTR	83.2	18.2	F	0	0	0	3	0.5	0	0	3	0.122	1.19	73.5	88.3413	1.38	1.43	0.15	44.92	20.6	25.41	0	0	NA	0	2	0	0	0	0	0	0	3	0	0	0
sample76	2020-09-24	T1	CTR	79.8	18.5	M	0	0	0	1.5	0	0	0	4	0.116	1.13	70.45	88.2832	1.26	1.42	0.15	NA	NA	NA	1	0	0	0	2	0	0	0	0	0	0.5	NA	0	0	0
sample77	2020-09-24	T1	CTR	83	18.2	F	0	0	0	3	0	0	0	3	0.105	0.87	73.89	89.0241	1.38	1.05	0.13	NA	NA	NA	1	0	0	0	2	0	0	0	0	0	0	NA	0	0	0
sample78	2020-09-24	T1	CTR	92.38	18.6	F	0	0	0	2.5	0	0	0	3	0.142	1.46	80.78	87.4432	1.44	1.58	0.15	47.21	18.56	29.33	0	0	0	0	1.5	0	0	0	0	0	0	NA	0	0	0
sample79	2020-09-24	T1	CTR	69.87	16.7	M	0	0	0	3	0	0	0	3	0.109	0.94	61.77	88.407	1.5	1.35	0.16	NA	NA	NA	0	0	0	0	2.5	0	0	0	0	0	0	NA	0	0	0
sample80	2020-09-24	T1	CTR	113.67	19.9	F	0	0	0	3.5	0.5	0	0	4	0.149	1.38	99.68	87.6924	1.44	1.21	0.13	NA	NA	NA	1	0	0	0	2	0	0	0	0	0	0	NA	0	0	0
sample81	2020-09-24	T1	MN3	112.14	20.4	M	0	0	0	3.5	0.5	0	0	3.5	0.178	1.46	97	86.499	1.32	1.3	0.16	47.48	15.6	26.75	0	0	NA	0	2	0	0	0	0	0	0	NA	0	0	0
sample82	2020-09-24	T1	MN3	73.59	18	M	0	0	0	3	0	0	0	3.5	0.103	1	64.05	87.0363	1.26	1.36	0.14	54.86	13.84	33.44	0	0	0	0	1	0	0	0	0	0	0	NA	0	0	0
sample83	2020-09-24	T1	MN3	61.21	16.5	M	0	0	0	3	0	0	0	3	0.102	0.82	53.26	87.0119	1.36	1.34	0.17	51.15	18.31	28.15	0	0	0	0	1.5	0	1	0	0	0	0	NA	0	0	0
sample84	2020-09-24	T1	MN3	70.57	17.2	M	0	0	0	3	0	0	0	3	0.098	0.85	62.02	87.8844	1.39	1.2	0.14	NA	NA	NA	1	0	NA	0	1	0	0	0	0	0	0	NA	0	0	0
sample85	2020-09-24	T1	MN3	77.45	18	M	0	0	0	2.5	0	0	0	3.5	0.106	1.16	67.75	87.4758	1.33	1.5	0.14	54.64	13.09	26.94	0	0	0	0	1	0	0.5	0	0	0	0	NA	0	0	0
sample86	2020-09-24	T1	MN3	75.19	18.1	M	0	0	0	2.5	0	0	0	3	0.083	NA	66.3	88.1766	1.27	NA	0.11	54.32	14.56	36.48	0	0	0	0	1	0	0	0	0	0	0	NA	0	0	0
sample87	2020-09-24	T1	MN3	91.34	19	M	0	0	0	2.5	0	0	0	2.5	0.117	NA	80.1	87.6943	1.33	NA	0.13	NA	NA	NA	0	1	0	0	1	0	0	0	0	0	1.5	NA	0	0	0
sample88	2020-09-24	T1	MN3	73.62	17.6	F	0	0	0	3	0	0	0	3	0.081	0.99	64.58	87.7207	1.35	1.34	0.11	NA	NA	NA	0	0	0	1	1.5	0	0	0	0	0	0	NA	0	0	0
sample89	2020-09-24	T1	MN3	80.23	18	M	0	0	0	3	0	0	0	3	NA	1.04	71.79	89.4802	1.38	1.3	NA	NA	NA	NA	0	0	0	0	2	0	0	0	0	0	0	NA	0	0	0
sample90	2020-09-24	T1	MN3	88.9	18.4	F	0	0	0	2	0.5	0	0	4	0.128	1.27	77.04	86.6592	1.43	1.43	0.14	NA	NA	NA	1	0	0	0	2	0	0	0	0	0	0	NA	0	0	0
sample91	2020-09-24	T1	MC1	71.73	17.5	F	0	0	0	2.5	0	0	0	3	0.082	1.18	63.03	87.8712	1.34	1.65	0.11	45.58	16.05	29.31	0	0	NA	0	1.5	0	0	0	0	0	0	3	0	0	0
sample92	2020-09-24	T1	MC1	59.74	16.2	F	0	0	0	2.5	0	0	0	2.5	0.082	0.86	52.56	87.9813	1.41	1.44	0.14	NA	NA	NA	0	0	0	0	2	0	1	0	0	0	0	NA	0	0	1
sample93	2020-09-24	T1	MC1	93.62	19	F	0	0	0	3.5	0	0	0	4	0.107	1.15	82.65	88.2824	1.36	1.23	0.11	49.51	16.74	29.59	0	0	NA	0	1.5	0	0	0	0	0	0	3	0	0	0
sample94	2020-09-24	T1	MC1	81.88	17.7	M	0	0	0	3	0	0	0	3.5	0.068	1.54	71.83	87.7259	1.48	1.88	0.08	NA	NA	NA	1	0	0	0	1.5	0	0	0	0	0	0	3	0	0	0
sample95	2020-09-24	T1	MC1	90.52	18.5	M	0	0	0	3	0	0	0	3	0.119	1.09	78.38	86.5886	1.43	1.2	0.13	47.52	15.53	27.28	0	0	NA	0	2	0	0	0	0	0	0	NA	0	0	0
sample96	2020-09-24	T1	MC1	96.78	19.5	F	0	0	0	3	0	0	0	3	0.148	1.39	84.45	87.2598	1.31	1.44	0.15	56.04	13.44	28.57	1	0	1	0	1.5	0	0	0	0	0	0	NA	0	0	0
sample97	2020-09-24	T1	MC1	78.08	17.5		0	0	0	3	0	0	0	3	0.099	1.16	68.02	87.1158	1.46	1.49	0.13	NA	NA	NA	0	0	0	0	1	0	0	0	0	0	0	NA	0	0	0
sample98	2020-09-24	T1	MC1	84.61	18.4	M	0	0	0	3	1	0	0	3	0.128	0.94	72.8	86.0418	1.36	1.11	0.15	NA	NA	NA	0	0	0	0	1.5	0	0	0	1	0	0	NA	0	0	0
sample99	2020-09-24	T1	MC1	95.11	19	F	0	0	0	2.5	0	0	0	4	0.123	1.49	84.75	89.1073	1.39	1.57	0.13	43.05	17.73	25.57	1	0	0	0	2	0	0	0	0	0	1	NA	0	0	0
sample100	2020-09-24	T1	MC1	72.49	18		0	0	0	3	NA	0	0	3	0.92	0.96	64.77	89.3503	1.24	1.32	1.27	NA	NA	NA	1	0	0	0	1.5	0	0	1	0	0	0	NA	0	0	0
sample101	2020-09-24	T1	MC2	64.3	16.8	M	0	0	0	3.5	0	0	0	3	0.061	0.86	56.53	87.916	1.36	1.34	0.09	48.74	14.46	26.86	0	0	1	0	1.5	0	0	0	0	0	0	NA	0	0	0
sample102	2020-09-24	T1	MC2	100.22	19.5	F	0	0	0	3	0.5	0	0	3	0.118	1.23	88.18	87.9864	1.35	1.23	0.12	65.05	10.77	24.24	1	0	0	0	2	0	0	0	0	0	0	NA	0	0	0
sample103	2020-09-24	T1	MC2	130.8	21.2	M	0	0	0	2.5	0	0	0	4	0.194	1.76	113.79	86.9954	1.37	1.35	0.15	43.82	16.17	23.99	0	0	0	0	3	0	0	0	0	0	0	NA	0	0	0
sample104	2020-09-24	T1	MC2	107.58	19.3	M	0	0	0	3	0	0	0	3	0.15	1.59	92.03	85.5456	1.5	1.48	0.14	49.46	17.74	28.12	1	0	0	0	1.5	0	0	0	0	0	0	NA	0	0	0
sample105	2020-09-24	T1	MC2	78.62	17.6	M	0	0	0	3	0.5	0	0	2.5	0.083	1.05	68.06	86.5683	1.44	1.34	0.11	49.55	19.9	24.15	0	0	NA	0	0.5	0	0	0	0	0	0	3	0	0	0
sample106	2020-09-24	T1	MC2	72.72	17.5	M	0	0	0	2.5	1	0	0	3.5	0.094	NA	64.9	89.2464	1.36	NA	0.13	NA	NA	NA	0	0	0	0	0.5	0	0	0	0	0	0	NA	0	0	0
sample107	2020-09-24	T1	MC2	129.99	20.9	F	0	0	0	2	0.5	0	0	3	0.149	1.59	114.8	88.3145	1.42	1.22	0.11	45.32	15.2	24.73	0	0	1	1	1	0	0	0	0	0	0	NA	0	0	0
sample108	2020-09-24	T1	MC2	99.26	19	M	0	0	0	2.5	0	0	0	3	0.128	1.4	85.82	86.4598	1.45	1.41	0.13	NA	NA	NA	0	0	1	0	1	0	0	0	0	0	1	NA	0	0	0
sample109	2020-09-24	T1	MC2	79.54	18	M	0	0	0	2.5	0	0	0	3	0.078	1.42	68.8	86.4974	1.36	1.79	0.1	NA	NA	NA	0	0	0	1	1.5	0	0	0	0	0	0	NA	0	0	0
sample110	2020-09-24	T1	MC2	69.53	17	F	0	0	0	2.5	0	1	0	3	0.083	0.99	61.77	88.8393	1.42	1.42	0.12	NA	NA	NA	0	0	1	0	2	0	0	0.5	0	0	1	NA	0	0	0
sample111	2020-09-25	T1	CTR	51.64	15.7	M	0	0	0	3	0	0	0	2	0.051	1.7	41.25	79.8799	1.33	3.29	0.1	NA	NA	NA	0	0	NA	0	1.5	0	1	0	0	0	0	NA	0	0	0
sample112	2020-09-25	T1	CTR	71.55	17.2	F	0	0	0	3	0.5	0	0	4	0.106	1.08	63	88.0503	1.41	1.51	0.15	NA	NA	NA	1	0	1	0	2	0	0	0	0	0	0	NA	0	0	0
sample113	2020-09-25	T1	CTR	48.68	15.3	M	0	0	0	3	0	0	0	2	0.06	0.59	41.76	85.7847	1.36	1.21	0.12	NA	NA	NA	0	0	0	0	2	0	0	0	0	0	0	NA	0	0	0
sample114	2020-09-25	T1	CTR	80.33	17.9		0	0	0	3	0	0	0	3.5	0.107	1.27	70.75	88.0742	1.4	1.58	0.13	NA	NA	NA	0	0	NA	0	2.5	0	0	0	0	0	0	NA	0	0	0
sample115	2020-09-25	T1	CTR	99.98	19.4	F	0	0	0	2.5	0	0	0	3	0.128	1.35	87.83	87.8476	1.37	1.35	0.13	NA	NA	NA	1	0	0	1	2.5	0	0	0	0	0	0	NA	0	0	0
sample116	2020-09-25	T1	CTR	80.8	17.6	M	0	0	0	2.5	0	0	1	3	0.102	1.42	70.36	87.0792	1.48	1.76	0.13	NA	NA	NA	0	0	0	0	2	1	0	0	0	0	0	NA	0	0	0
sample117	2020-09-25	T1	CTR	60.78	17.5	F	0	0	0	3	0	0	0	3	0.075	1.06	54.14	89.0754	1.13	1.74	0.12	NA	NA	NA	0	0	0	0	2	0	1	0	0	0	0	NA	0	0	0
sample118	2020-09-25	T1	CTR	77.87	17.7	F	0	0	0	2.5	0	0	0	3	0.111	1.1	68	87.325	1.4	1.41	0.14	57.73	11.9	20.4	0	0	NA	0	2	0	1	0	0	1	0	NA	0	0	0
sample119	2020-09-25	T1	CTR	94.07	19.2	M	0	0	0	3	0	0	0	3.5	0.103	1.36	83.53	88.7956	1.33	1.45	0.11	55.2	12.74	24.94	1	0	0	0	1	0	0	0	0	0	0	NA	0	0	0
sample120	2020-09-25	T1	CTR	72.85	17.3	F	0	0	0	3	0.5	0	0	3	0.1	1.14	64.11	88.0027	1.41	1.56	0.14	NA	NA	NA	0	0	0	0	1	0	0	0	0	0	0	NA	0	0	0
sample121	2020-09-25	T1	MN3	60.8	16.7	M	0	0	0	3	0	0	0	3	0.067	0.77	53.3	87.6645	1.31	1.27	0.11	58.03	10.15	24	0	0	NA	0	1.5	0	0	0	0	0	0	NA	0	0	0
sample122	2020-09-25	T1	MN3	71.35	17.6		0	0	0	2	0	0	0	3	0.076	1.75	63.13	88.4793	1.31	2.45	0.11	NA	NA	NA	0	0	0	0	1.5	0	0	0	0	0	0.5	NA	0	0	0
sample123	2020-09-25	T1	MN3	67.97	17.2	M	0	0	0	2.5	0	0	0	3	0.074	0.95	60.98	89.7161	1.34	1.4	0.11	NA	NA	NA	0	0	0	0	1	0	0	0	0	0	0	NA	0	0	0
sample124	2020-09-25	T1	MN3	69.81	17.3	F	0	0	0	2	0	0	0	3	0.086	0.91	61.33	87.8527	1.35	1.3	0.12	61.77	12.8	16.2	0	0	0	0	1.5	0	1	0	0	0	0	3	0	0	0
sample125	2020-09-25	T1	MN3	61.66	16.6	M	0	0	0	3	0	0	0	4	0.064	1.04	54.5	88.3879	1.35	1.69	0.1	NA	NA	NA	0	0	0	0	1.5	0	0	0	0	0	0	NA	0	0	0
sample126	2020-09-25	T1	MN3	85.28	18.6	M	0	0	0	2	0.5	0	0	3.5	0.108	1.11	74.04	86.8199	1.33	1.3	0.13	NA	NA	NA	0	0	NA	0	1	0	0	0	0	0	0	NA	0	0	0
sample127	2020-09-25	T1	MN3	66.14	17	M	0	0	0	2.5	0	0	0	3	0.088	1.05	57.53	86.9822	1.35	1.59	0.13	61.8	8.36	16.77	0	0	NA	0	1	0	1	0	0	0	0	3	0	0	0
sample128	2020-09-25	T1	MN3	99.05	19.04	F	0	0	0	3	0.5	0	0	3.5	0.117	1.36	86.38	87.2085	1.44	1.37	0.12	57.4	15.6	35.84	0	0	0	0	1	0	0	0	0	0	0	NA	0	0	0
sample129	2020-09-25	T1	MN3	47.53	15.2	M	0	0	0	2	0.5	0	0	3	0.071	0.73	41	86.2613	1.35	1.54	0.15	NA	NA	NA	1	0	NA	0	1	0	0	0	0	0	0	NA	0	0	0
sample130	2020-09-25	T1	MN3	81.55	18.3	M	0	0	0	2	NA	0	0	3.5	NA	1.27	72.1	88.412	1.33	1.56	NA	54.66	15.62	37.5	NA	0	NA	NA	1.5	0	0	0	0	0	2	NA	0	0	0
sample131	2020-09-25	T1	MC1	113.35	20.4	M	0	0	0	3	0	0	0	3	0.137	1.5	100.1	88.3105	1.34	1.32	0.12	55.16	14.25	30.1	0	0	NA	0	2	0	0	0	0	0	0	NA	0	0	0
sample132	2020-09-25	T1	MC1	50.63	15.7	F	0	0	0	2.5	NA	0	0	3	NA	0.94	44.87	88.6233	1.31	1.86	NA	NA	NA	NA	0	0	0	0	1	0	0	0	0	0	0	NA	0	0	0
sample133	2020-09-25	T1	MC1	57.6	16.3		0	0	0	2.5	0	0	0	3	0.061	0.82	49.96	86.7361	1.33	1.42	0.11	66.22	8.68	19.83	0	0	0	0	1.5	0	0	0	0	0	0	NA	0	0	0
sample134	2020-09-25	T1	MC1	NA	19.6	F	0	0	0	3	0	0	0	3.5	0.084	1.27	83.3	NA	NA	NA	0.16	56.62	16.52	34.9	1	0	NA	0	2	0	1	1	0	0	0.5	NA	0	0	0
sample135	2020-09-25	T1	MC1	83.4	18.3	M	0	0	0	2	0	0	0	3	0.095	1.23	73.28	87.8657	1.36	1.47	0.11	50.69	16.19	26.1	0	0	0	0	2	0	0	0	0	0	0	NA	0	0	0
sample136	2020-09-25	T1	MC1	57.38	16.1	F	0	0	0	2	0	0	0	3	0.076	0.78	50	87.1384	1.37	1.36	0.13	NA	NA	NA	1	0	NA	0	0.5	0	0	0	0	0	0	NA	0	0	0
sample137	2020-09-25	T1	MC1	63.04	17	M	0	0	0	2	0	0	0	4	0.077	1.07	55.23	87.611	1.28	1.7	0.12	48.41	19.95	21.37	0	0	0	0	1	0	0.5	0	0	0	0	NA	0	0	0
sample138	2020-09-25	T1	MC1	103.62	19.5	F	0	0	0	2	0	0	0	2.5	0.11	1.39	90.87	87.6954	1.4	1.34	0.11	50.43	18.6	27.95	0	0	NA	0	1.5	0	0	0	0	0	0	NA	0	0	0
sample139	2020-09-25	T1	MC1	58.16	15.9	M	0	0	0	2	0	0	0	3.5	0.074	0.92	46.88	80.6052	1.45	1.58	0.13	NA	NA	NA	1	0	0	0	2	0	0.5	0	0	0	0	NA	0	0	0
sample140	2020-09-25	T1	MC1	64.97	15.3	F	0	0	0	2	0	0	0	4	0.09	0.94	57.7	88.8102	NA	1.45	0.14	NA	NA	NA	1	0	0	0	1.5	0	0	0	0	0	0	NA	0	0	0
sample141	2020-09-25	T1	MC2	67.63	17.5	M	0	0	0	2	0	0	0	3.5	0.074	0.84	59.57	88.0822	1.26	1.24	0.11	51.9	16.47	24.62	0	0	NA	0	1	0	0	0	0	0	0	NA	0	0	0
sample142	2020-09-25	T1	MC2	82.25	18.2	F	0	0	0	2	0	0	0	3.5	0.117	1.21	71.5	86.9301	1.36	1.47	0.14	47.14	15.85	26.07	0	0	0	0	1	0	0	0	0	0	0	NA	0	0	0
sample143	2020-09-25	T1	MC2	79.16	17.8	F	0	0	0	2.5	0	0	0	4	0.103	1.18	69.53	87.8348	1.4	1.49	0.13	43.97	16.72	23.68	0	0	NA	0	1.5	0	0	0	0	0	0	NA	0	0	0
sample144	2020-09-25	T1	MC2	80.56	18	F	0	0	0	2	0	0	0	3.5	0.127	0.9	70.7	87.7607	1.38	1.12	0.16	47.4	17.24	20.88	0	0	0	0	2	0	0	0	0	0	0	NA	0	0	0
sample145	2020-09-25	T1	MC2	64.74	17	F	0	0	0	2.5	0	0	0	3.5	0.082	0.88	56.6	87.4266	1.32	1.36	0.13	50.04	15.93	24.4	NA	0	0	0	1	0	0	0	0	0	0	NA	0	0	0
sample146	2020-09-25	T1	MC2	66.22	16.8	M	0	0	0	2	0	0	0	4	0.088	1.09	58.05	87.6623	1.4	1.65	0.13	NA	NA	NA	0	0	0	0	1	0	0	0	0	0	0	NA	0	0	0
sample147	2020-09-25	T1	MC2	92.04	18.8	M	0	0	0	2	0.5	0	0	3	0.129	1.28	82.4	89.5263	1.39	1.39	0.14	40.96	13.97	24.63	0	0	0	0	1	0	0	0	0	0	0	NA	0	0	0
sample148	2020-09-25	T1	MC2	70.3	17.2	F	0	0	0	2	0	0	0	3	0.081	1.4	62	88.1935	1.38	1.99	0.12	NA	NA	NA	0	0	0	0	2	0	0	0	0	0	0	NA	0	0	0
sample149	2020-09-25	T1	MC2	63.15	17.6	F	0	0	0	2.5	0	0	0	3	0.092	0.84	56.7	89.7862	1.16	1.33	0.15	NA	NA	NA	0	0	NA	0	1.5	0	0	0	0	0	0	NA	0	0	0
sample150	2020-09-25	T1	MC2	91.64	19.2	F	0	0	0	2.5	0	0	0	4	0.117	1.22	82.05	89.5351	1.29	1.33	0.13	NA	NA	NA	1	0	0	0	0.5	NA	NA	NA	NA	NA	NA	NA	NA	NA	0
sample151	2020-10-29	T2	CTR	152	23.7	M	0	0	0	3.5	0	0	0	4	0.198	NA	137	90.1316	1.14	NA	0.13	NA	NA	NA	0	1	NA	0	1	0	0	0	0	0	0	1	0	0	0
sample152	2020-10-29	T2	CTR	175	25.5	F	0	0	0	3.5	0	0	0	4	0.218	2	155	88.5714	1.06	1.14	0.12	NA	NA	NA	0	1	NA	1	2	0	0	2	0	0	0	1	0	0	0
sample153	2020-10-29	T2	CTR	73	18.2	F	0	0	0	3	0	0	0	3.5	0.131	0.51	68	93.1507	1.21	0.7	0.18	NA	NA	NA	1	1	NA	1	2	0	0	0	0	0	0	1	0	0	0
sample154	2020-10-29	T2	CTR	131	22	F	0	0	0	3.5	0	0	0	4	0.192	1.09	118	90.0763	1.23	0.83	0.15	NA	NA	NA	0	1	1	0	2	0	0	0	0	0	0	2	1	0	0
sample155	2020-10-29	T2	CTR	92	20	M	0	0	0	3.5	0	0	0	3.5	0.163	0.78	82.9	90.1087	1.15	0.85	0.18	NA	NA	NA	0	1	NA	0	0.5	0	0	0	0	0	0	0	0	0	0
sample156	2020-10-29	T2	CTR	152.1	22.2	M	0	0	0	3	0	0	0	4	0.217	1.23	136.7	89.8751	1.39	0.81	0.14	NA	NA	NA	0	1	1	0	1	0	0	1.5	0.5	0	0	1	0	0	0
sample157	2020-10-29	T2	CTR	72.6	18.3	F	0	0	0	2	0	0	0	2.5	0.11	0.53	67	92.2865	1.18	0.73	0.15	NA	NA	NA	0	1	NA	1	3	0	0	1	0	0	0	0	0.5	0	0
sample158	2020-10-29	T2	CTR	136	22.9	F	0	0	0	3	0	0	0	3	0.212	0.97	119.6	87.9412	1.13	0.71	0.16	NA	NA	NA	0	1	1	1	1	0	0	1	0	0	0	0	0	0	0
sample159	2020-10-29	T2	CTR	91.8	19.8	M	0	0	0	3	0	0	0	2	0.126	0.77	82.2	89.5425	1.18	0.84	0.14	NA	NA	NA	0	1	0	0	1.5	0	0	1	0	0	0	0	0	0	0
sample160	2020-10-29	T2	CTR	122.8	21.3	M	0	0	0	3	NA	0	0	4	NA	0.85	111.6	90.8795	1.27	0.69	NA	NA	NA	NA	NA	NA	NA	NA	1.5	0	0	0	0	0	0	0.5	0	0	0
sample161	2020-10-29	T2	MN3	154	23.4	F	0	0	0	3	0	0	0	3	0.211	1.21	136	88.3117	1.2	0.79	0.14	NA	NA	NA	0	1	NA	1	2.5	0	0	1	0	0	0	0	0	0	0
sample162	2020-10-29	T2	MN3	116	21.3	F	0	0	0	3	0	0	0	2.5	0.153	0.89	106	91.3793	1.2	0.77	0.13	NA	NA	NA	1	1	NA	0	1	0	0	2	0.5	0	0	1	0	0	0
sample163	2020-10-29	T2	MN3	149	23.3	F	0	0	0	3	0.5	0	0	4	0.184	1.2	135	90.604	1.18	0.81	0.12	NA	NA	NA	0	1	NA	1	1.5	0	0	2	1	0	0	1	1	0	0
sample164	2020-10-29	T2	MN3	130	21.8	F	0	0	0	2	0	0	0	4	0.183	1.26	115	88.4615	1.25	0.97	0.14	NA	NA	NA	0	1	1	1	2	0	0	2	0	0	0	1	0	0	0
sample165	2020-10-29	T2	MN3	118	21.5	F	0	0	0	3	0	0	0	4	0.147	0.8	105.7	89.5763	1.19	0.68	0.12	NA	NA	NA	0	1	NA	1	2	0	2	0	0	0	0	1	0	0	0
sample166	2020-10-29	T2	MN3	124	21.2	M	0	0	0	2.5	0	0	0	4	0.184	1.2	109	87.9032	1.3	0.97	0.15	NA	NA	NA	0	1	NA	1	1	0	0	1	0	0	0	0	0	0	0
sample167	2020-10-29	T2	MN3	118.5	22.1	M	0	0	0	3	0	0	0	4	0.17	0.97	109.7	92.5738	1.1	0.82	0.14	NA	NA	NA	1	0	1	0	1	0	0	1	0	0	0	2	0	0	0
sample168	2020-10-29	T2	MN3	132.4	22.7	M	0	0	0	2.5	0	0	0	3	0.218	1.04	119	89.8792	1.13	0.79	0.16	NA	NA	NA	0	1	NA	0	1.5	0	0	1	0	0	0	0	0	0	0
sample169	2020-10-29	T2	MN3	120.9	22.2	F	0	0	0	2.5	NA	0	0	4	NA	0.44	109.5	90.5707	1.11	0.36	NA	NA	NA	NA	0	1	NA	0	1	0	0	1	0	0	0	0	0	0	0
sample170	2020-10-29	T2	MN3	122.4	21.5	M	0	0	0	3	0.5	0	0	4	0.193	1.09	109	89.0523	1.23	0.89	0.16	NA	NA	NA	0	1	1	0	0.5	0	0	0.5	0	0	0	1	0	0	0
sample171	2020-10-29	T2	MC1	111.7	21.3	F	0	0	0	2	0.5	0	0	3	0.174	0.88	100.2	89.7046	1.16	0.79	0.16	NA	NA	NA	0	1	NA	0	0	1	0	1	0	0	0	1.5	1	0	0
sample172	2020-10-29	T2	MC1	140	22.2	M	0	0	0	2.5	0	0	0	3	0.174	1.11	125	89.2857	1.28	0.79	0.12	NA	NA	NA	1	1	1	0	2	0	0	1	0	0	0	0	0	0	0
sample173	2020-10-29	T2	MC1	130	22	M	0	0	0	2	0	0	0	3	0.218	1.24	117	90	1.22	0.95	0.17	NA	NA	NA	0	1	1	0	1.5	0	0	0.5	1	0	0	0.5	0	0	0
sample174	2020-10-29	T2	MC1	136	23	F	0	0	0	3	0	0	0	3.5	0.211	1	121.8	89.5588	1.12	0.74	0.16	NA	NA	NA	0	1	1	0	1	0	0	2	0	0	0	3	2	0	0
sample175	2020-10-29	T2	MC1	123.7	22	F	0	0	0	3	0	0	0	2.5	0.191	0.86	109	88.1164	1.16	0.7	0.15	NA	NA	NA	0	1	NA	0	1	0	0	0	0	0	0	1	0	0	0
sample176	2020-10-29	T2	MC1	110.2	21.2	F	0	0	0	3	0	0	0	3.5	NA	0.59	NA	NA	1.16	0.54	NA	NA	NA	NA	0	1	1	1	1.5	0	0	0.5	0	0	0	0	0	0	0
sample177	2020-10-29	T2	MC1	126.9	22.5	M	0	0	0	2	0	0	0	3.5	0.192	1.11	113	89.0465	1.11	0.87	0.15	NA	NA	NA	0	1	0	0	2	0	0	0	0	0	0	1	NA	0	0
sample178	2020-10-29	T2	MC1	135.3	22.5	F	0	0	0	2	0	0	0	3.5	0.197	1.3	123.6	91.3525	1.19	0.96	0.15	NA	NA	NA	0	1	NA	NA	1	0	0	0.5	0	0	0	2	0	0	0
sample179	2020-10-29	T2	MC1	140	22.5	M	0	0	0	3	0	0	0	3	0.21	1.06	125	89.2857	1.23	0.76	0.15	NA	NA	NA	1	1	NA	0	1	0	0	1	0	0	0.5	0	0.5	0	0
sample180	2020-10-29	T2	MC1	127.2	22.5	M	0	0	0	3	0	0	0	4	0.141	0.89	116	91.195	1.12	0.7	0.11	NA	NA	NA	1	1	1	0	2	0	0	1	0	0	0	3	NA	0	0
sample181	2020-10-29	T2	MC2	98	22	M	0	0	0	3	0.5	0	0	2	0.158	0.6	96.4	98.3673	0.92	0.61	0.16	NA	NA	NA	0	1	NA	1	1.5	0	0	1	0	0	0	0	0	0	0
sample182	2020-10-29	T2	MC2	109.7	21.7	M	0	0	0	2.5	0	0	0	2	0.173	0.57	100.3	91.4312	1.07	0.52	0.16	NA	NA	NA	0	1	1	1	1	0	0	2	0	0	0	1	1	0	0
sample183	2020-10-29	T2	MC2	110.02	21.7	M	0	0	0	4	0	0	0	3	0.179	0.72	103.4	93.9829	1.08	0.65	0.16	NA	NA	NA	0	1	NA	0	1.5	0	0	0	0	0	0	0.5	1	0	0
sample184	2020-10-29	T2	MC2	91.5	20.6	M	0	0	0	3	0	0	0	2	NA	0.56	83.3	91.0383	1.05	0.61	NA	NA	NA	NA	0	1	1	NA	2	0	0	1	0	0	0	0	0.5	0	0
sample185	2020-10-29	T2	MC2	98.3	20.4	M	0	0	0	3.5	0	0	0	3.5	0.134	0.59	88.3	89.8271	1.16	0.6	0.14	NA	NA	NA	0	1	0	0	1.5	0	0	0.5	0	0	0	1	1	0	0
sample186	2020-10-29	T2	MC2	140	23.2	M	0	0	0	3	0.5	0	0	3	0.199	0.92	132	94.2857	1.12	0.66	0.14	NA	NA	NA	0	1	NA	1	1	0	0	0.5	0	0	0	0	0	2	0
sample187	2020-10-29	T2	MC2	110.4	21.5	M	0	0	0	2	0.5	0	0	2.5	0.176	0.7	99.5	90.1268	1.11	0.63	0.16	NA	NA	NA	0	1	1	0	0.5	0	0	1	0	0	0	2	2	0	0
sample188	2020-10-29	T2	MC2	135.2	23	M	0	0	0	2.5	0.5	0	0	2	0.145	0.95	107.6	79.5858	1.11	0.7	0.11	NA	NA	NA	1	1	1	1	1	0	0	1	0	0	0	0	0.5	0	0
sample189	2020-10-29	T2	MC2	111.5	21.3	F	0	0	0	3	0	0	0	3	0.171	0.87	99	88.7892	1.15	0.78	0.15	NA	NA	NA	NA	NA	NA	NA	2.5	0	0	0.5	0	0	0	2	1	0	0
sample190	2020-10-29	T2	MC2	164	24.4	M	0	0	0	3.5	0.5	0	0	4.5	0.225	0.98	149.8	91.3415	1.13	0.6	0.14	NA	NA	NA	0	1	1	1	1.5	0	0	1	0	0	0	1	1	0	0
sample191	2020-10-29	T2	MC1	107	21.3	F	0	0	0	3	0	0	0	3	0.17	0.71	99.4	92.8972	1.11	0.66	0.16	NA	NA	NA	0	1	NA	1	1	0	0	1	0	0	0	0.5	1	0	0
sample192	2020-10-29	T2	MC1	174.4	24.4	M	0	0	0	3	0.5	0	0	3	0.231	NA	158	90.5963	1.2	NA	0.13	NA	NA	NA	0	1	NA	1	1.5	0	0	0	0	0	0	2	1	0	0
sample193	2020-10-29	T2	MC1	106	21.8	M	0	0	0	3.5	0	0	0	3.5	0.145	0.64	NA	NA	1.02	0.6	0.14	NA	NA	NA	0	1	NA	0	1.5	0	0	0	0	0	0	0	0.5	0	0
sample194	2020-10-29	T2	MC1	202.57	25.9	F	0	0	0	2	0	0	0	4	0.216	1.58	185.6	91.6226	1.17	0.78	0.11	NA	NA	NA	1	1	1	1	1	NA	0	0	0	0	0	2	0.5	0	0
sample195	2020-10-29	T2	MC1	78.4	19.3	M	0	0	0	3	0	0	0	3.5	0.119	0.63	71.7	91.4541	1.09	0.8	0.15	NA	NA	NA	0	1	NA	1	0.5	0	0	2	0	0	0.5	0	1	0	0
sample196	2020-10-29	T2	MC1	151.8	24.2	M	0	0	0	3	NA	0	0	4	NA	1.2	141	92.8854	1.07	0.79	NA	NA	NA	NA	0	1	NA	0	0.5	NA	0	0.5	0	0	0	0	1	0	0
sample197	2020-10-29	T2	MC1	104.2	26	F	0	0	0	3	0	0	0	3.5	0.173	0.71	94.2	90.4031	NA	0.68	0.17	NA	NA	NA	1	1	NA	0	1	0	0	0.5	0	0	0	1	0.5	0	0
sample198	2020-10-29	T2	MC1	144	23.2	F	0	0	0	2	0	0	0	3	0.231	0.81	129.8	90.1389	1.15	0.56	0.16	NA	NA	NA	1	1	1	1	2	0	0	0.5	0	0	0	0	2	0	0
sample199	2020-10-29	T2	MC1	122.8	22.5	F	0	0	0	3.5	NA	0	0	4	0.222	0.84	110	89.5765	1.08	0.68	0.18	NA	NA	NA	0	1	NA	0	1.5	NA	0	0	0	0	0	0	2	0	0
sample200	2020-10-29	T2	MC1	93.7	20.2	M	0	0	0	2	0	0	0	3	0.146	0.67	84.2	89.8613	1.14	0.72	0.16	NA	NA	NA	1	1	NA	1	0.5	0	0	0.5	0	0	0	2	2	0	0
sample201	2020-10-29	T2	MC2	121	22	F	0	0	0	2	0	1	0	3.5	0.176	1.15	111.6	92.2314	1.14	0.95	0.15	NA	NA	NA	0	1	NA	1	2	0	0	1	0	0	0	0	0.5	0	0
sample202	2020-10-29	T2	MC2	133.8	23.1	M	0	0	0	2	NA	1	0	3	NA	0.96	122.2	91.3303	1.09	0.72	NA	NA	NA	NA	0	1	NA	1	1.5	0	0	1	0	0	0	1	2	0	0
sample203	2020-10-29	T2	MC2	119.2	20.4	M	0	0	0	1.5	0	0	0	3	0.111	1.09	105.9	88.8423	1.4	0.91	0.09	NA	NA	NA	0	1	NA	0	0.5	0	0	0	0	0	0	0	1	0	0
sample204	2020-10-29	T2	MC2	116.9	20.7	M	0	0	0	1.5	0	1	0	3	0.144	0.99	104.3	89.2216	1.32	0.85	0.12	NA	NA	NA	0	1	NA	1	2	0	0	1	0	0	0	1.5	1	0	0
sample205	2020-10-29	T2	MC2	90.4	19.6	F	0	0	0	2	0	1	0	3.5	0.147	0.88	81.2	89.823	1.2	0.97	0.16	NA	NA	NA	1	1	NA	0	1	0	0	2	0	0	0	1.5	1	0	0
sample206	2020-10-29	T2	MC2	69.5	17.8	M	0	0	0	2	0	0	0	3	0.084	0.49	63.78	91.7698	1.23	0.71	0.12	NA	NA	NA	1	0	1	0	1	0	0	0	0	0	0	0	1.5	0	0
sample207	2020-10-29	T2	MC2	115.9	22.8	M	0	0	0	3	0.5	1	0	3	0.19	0.88	101	87.1441	0.98	0.76	0.16	NA	NA	NA	0	1	NA	0	1.5	0	0	1.5	0	0	0	3	1.5	0	0
sample208	2020-10-29	T2	MC2	96.7	20.3	M	0	0	0	3	0	0	0	3	0.71	0.8	NA	NA	1.16	0.83	0.73	NA	NA	NA	1	1	1	0	2	0	0	0	0	0	0	0	1.5	0	0
sample209	2020-10-29	T2	MC2	126.4	22.3	F	0	0	0	3	0	0	0	3.5	0.222	0.9	114	90.1899	1.14	0.71	0.18	NA	NA	NA	0	1	NA	1	1.5	0	0	0	0	0	0	1	0	0	0
sample210	2020-10-29	T2	MC2	108.1	21.1		0	0	0	3	0	0	0	3.5	NA	0.83	97.4	90.1018	1.15	0.77	NA	NA	NA	NA	0	0	1	0	1	0	0	0.5	0	0	0	0.5	0.5	0	0
sample211	2020-10-29	T2	CTR	84.8	19.4	F	0	0	0	2	0	0	0	2	NA	0.78	78	91.9811	1.16	0.92	NA	NA	NA	NA	NA	NA	NA	NA	1	0	0	0.5	0	0	0	0	0	0	0
sample212	2020-10-29	T2	CTR	141.2	22.8	M	0	0	0	2.5	0	1	0	3	0.262	0.9	129.4	91.6431	1.19	0.64	0.19	NA	NA	NA	0	1	0	0	1	0	0	0	0	0	0	1	1	0	0
sample213	2020-10-29	T2	CTR	119.4	21	M	0	0	0	2.5	0	1	0	3	0.185	1.03	107.2	89.7822	1.29	0.86	0.15	NA	NA	NA	0	1	NA	0	1	0	0	0.5	0	0	0	1.5	0	0	0
sample214	2020-10-29	T2	CTR	102.8	20.8	F	0	0	0	3	0	0	0	3.5	0.158	0.79	91.4	88.9105	1.14	0.77	0.15	NA	NA	NA	1	1	1	0	2	0	0	0	0	0	0	0	1	0	0
sample215	2020-10-29	T2	CTR	96.5	20.4	F	0	0	0	3	0	0	0	4	0.147	0.71	85.3	88.3938	1.14	0.74	0.15	NA	NA	NA	0	1	NA	1	1	0	0	0.5	0	0	0	0.5	0.5	0	0
sample216	2020-10-29	T2	CTR	166.7	24.5	F	0	0	0	3	0.5	0	0	4	0.241	1.32	153.5	92.0816	1.13	0.79	0.14	NA	NA	NA	1	1	0	0	0.5	0	0	0.5	0	0	0.5	0.5	0.5	0	0
sample217	2020-10-29	T2	CTR	183.7	23.8	M	0	0	0	3	0	0	0	3.5	0.232	NA	135	NA	NA	NA	0.13	NA	NA	NA	0	1	NA	0	1	0	0	0.5	0	0	0	0.5	0.5	0	0
sample218	2020-10-29	T2	CTR	104.6	21.2	F	0	0	0	3	0	1	0	3	0.168	0.69	94	89.8662	1.1	0.66	0.16	NA	NA	NA	0	1	1	0	1.5	0	0	1	0	0	0	0	1	0	0
sample219	2020-10-29	T2	CTR	122.3	22.4	F	0	0	0	3	0	0	0	4	0.213	0.99	111	90.7604	1.09	0.81	0.17	NA	NA	NA	0	1	NA	1	1	0	0	1	0	0	0.5	2	0	0	0
sample220	2020-10-29	T2	CTR	74.6	19.2	F	0	0	0	3	0	0	0	3	0.124	0.36	67	89.8123	1.05	0.48	0.17	NA	NA	NA	1	1	1	0	1	0	0	0	0	0	0	0.5	0	0	0
sample221	2020-10-29	T2	MN3	110	20	F	0	0	0	2	0.5	0	0	3	0.196	0.75	100.47	91.3364	1.38	0.68	0.18	NA	NA	NA	0	1	NA	0	0	0	0	0	0	0	0	0	1	0	1
sample222	2020-10-29	T2	MN3	103.9	20.4	F	0	0	0	3	0	0	0	3	0.162	0.71	92	88.5467	1.22	0.68	0.16	NA	NA	NA	0	1	0	0	0.5	0	0	0	0	0	0	0	0	0	0
sample223	2020-10-29	T2	MN3	109.7	19.8	M	0	0	0	2	0	1	0	2	0.151	0.92	99	90.2461	1.41	0.84	0.14	NA	NA	NA	0	1	NA	0	1.5	0	0	0.5	0	0	0	1	1	0	1
sample224	2020-10-29	T2	MN3	95.4	19.2	F	0	0	0	2.5	0	0	0	3	0.132	0.67	87.1	91.2998	1.35	0.7	0.14	NA	NA	NA	1	1	NA	1	0.5	0	0	0	0	0	0	1.5	1	0	1
sample225	2020-10-29	T2	MN3	110.9	21.3	M	0	0	0	3	0	0	0	3	0.146	0.9	100.4	90.532	1.15	0.81	0.13	NA	NA	NA	0	1	1	0	1	0	0	0	0	0	0.5	0	0	0	0
sample226	2020-10-29	T2	MN3	104.2	21.1	M	0	0	0	3	0	0	0	3	0.135	0.78	98.5	94.5298	1.11	0.75	0.13	NA	NA	NA	0	0	0	0	0.5	0	0	0.5	0	0	0	3	0.5	0	0
sample227	2020-10-29	T2	MN3	91.5	18.2	M	0	0	0	2	0	1	0	2.5	0.188	0.67	82.7	90.3825	1.52	0.73	0.21	NA	NA	NA	1	1	NA	0	0.5	0	0	0	0	0	0	1	1	0	1
sample228	2020-10-29	T2	MN3	113.1	21.8	M	0	0	0	3	0	1	0	3	0.15	0.76	101	89.3015	1.09	0.67	0.13	NA	NA	NA	0	1	0	0	1	0	0	0.5	0	0	0	0.5	2	0	0
sample229	2020-10-29	T2	MN3	97.9	21.2		0	0	0	3	0	0	0	3	0.121	0.81	87.8	89.6834	1.03	0.83	0.12	NA	NA	NA	1	1	NA	0	2.5	0	0	0.5	0	0	0.5	2	0.5	0	0
sample230	2020-10-29	T2	MN3	106.2	20.8	M	0	0	0	3	0	1	0	3.5	NA	0.72	95.1	89.548	1.18	0.68	NA	NA	NA	NA	1	1	NA	1	0.5	0	0	2	0	0	0	0.5	0.5	0	0
sample231	2020-10-30	T2	MC2	111.7	20.8	M	0	0	0	1.5	0	0	0	3	0.186	1.13	101.08	90.4924	1.24	1.01	0.17	NA	NA	NA	0	1	NA	0	0	0	0	0	0	0	0	0.5	0.5	0	0
sample232	2020-10-30	T2	MC2	105.2	22	M	0	0	0	3	0	0	0	4	0.159	0.81	105	99.8099	0.99	0.77	0.15	NA	NA	NA	0	1	NA	0	1	0	0	0.5	0	0	0	0.5	0.5	0	0
sample233	2020-10-30	T2	MC2	129.5	22.3	M	0	0	0	3	0	0	0	3.5	0.167	0.96	118.3	91.3514	1.17	0.74	0.13	NA	NA	NA	0	1	NA	0	1	0	0	1.5	0	0	0	1	1	0	0
sample234	2020-10-30	T2	MC2	133	22	F	0	0	0	1.5	NA	0	0	2.5	NA	1.01	122.3	91.9549	1.25	0.76	NA	NA	NA	NA	NA	1	NA	0	1	0	0	1	0	0	0	1	1	0	0
sample235	2020-10-30	T2	MC2	132	23.4	M	0	0	0	2	NA	1	0	2.5	NA	1.13	119.6	90.6061	1.03	0.86	NA	NA	NA	NA	0	1	1	0	1	0	0	1	0	0	0	0	2	0	0
sample236	2020-10-30	T2	MC2	114.4	21.4	F	0	0	0	3	0.5	0	0	3	0.142	0.84	106.4	93.007	1.17	0.73	0.12	NA	NA	NA	1	1	NA	NA	0.5	0	0	0	0	0	0	0	1	0	0
sample237	2020-10-30	T2	MC2	107.5	20.6	M	0	0	0	1	0	0	0	3	0.175	0.96	96.3	89.5814	1.23	0.89	0.16	NA	NA	NA	1	1	NA	0	1	0	0	1	0	0	0	2.5	1.5	0	0
sample238	2020-10-30	T2	MC2	92.63	20.5	F	0	0	0	1	0	0	0	3.5	0.151	0.74	83	89.6038	1.08	0.8	0.16	NA	NA	NA	1	0	1	0	1	0	0	1	0	0	0	1	1	0	0
sample239	2020-10-30	T2	MC2	111.5	20.8	M	0	0	0	3	0	0	0	2.5	0.195	0.75	99.3	89.0583	1.24	0.67	0.17	NA	NA	NA	1	1	1	0	0.5	0	0	0.5	0	0	0	2	1	0	0
sample240	2020-10-30	T2	MC2	94.2	20	F	0	0	0	3	0	0	0	3.5	0.256	0.65	84.3	89.4904	1.18	0.69	0.27	NA	NA	NA	1	1	1	1	1	0	0	1	0	0	0	2	1	0	0
sample241	2020-10-30	T2	CTR	171.1	24.8	M	0	0	0	3	0	0	0	3	0.183	1.44	153.8	89.889	1.12	0.84	0.11	NA	NA	NA	0	1	0	1	1.5	0	0	0	0	0	0	0	0	0	0
sample242	2020-10-30	T2	CTR	137.2	22.3	M	0	0	0	2	0	0	0	3	0.188	1.42	123.4	89.9417	1.24	1.03	0.14	NA	NA	NA	0	1	0	0	1	0	0	1	0	0	0	0.5	0.5	0	0
sample243	2020-10-30	T2	CTR	117.2	22.2	F	0	0	0	2.5	0	0	0	3.5	NA	0.91	104.9	89.5051	1.07	0.78	NA	NA	NA	NA	0	1	1	0	2	0	0	0.5	0	0	0.5	0	1.5	0	0
sample244	2020-10-30	T2	CTR	112.5	20.4	M	0	0	0	2.5	0	1	0	2.5	0.192	1.15	99.5	88.4444	1.33	1.02	0.17	NA	NA	NA	1	1	1	0	1.5	0	0	0	0	0	0	0	2	0	1
sample245	2020-10-30	T2	CTR	153	24.2	F	0	0	0	3	0	0	0	3.5	0.263	1.32	139.2	90.9804	1.08	0.86	0.17	NA	NA	NA	1	1	0	0	2	0	0	2	0	0	0	1	0	0	0
sample246	2020-10-30	T2	CTR	127.1	22	M	0	0	0	2	0	0	0	3	0.185	0.97	115.2	90.6373	1.19	0.76	0.15	NA	NA	NA	1	1	1	0	1	0	0	1	0	0	0	2	2	0	0
sample247	2020-10-30	T2	CTR	151.8	24	F	0	0	0	2	0	0	0	3	0.246	1.33	138.2	91.0408	1.1	0.88	0.16	NA	NA	NA	0	1	1	0	2	0	0	0	0	0	0	0.5	1	0	0
sample248	2020-10-30	T2	CTR	113.8	21.9	F	0	0	0	2	0	0	0	2.5	0.166	1.4	102.6	90.1582	1.08	1.23	0.15	NA	NA	NA	1	1	1	0	1	0	0	0	0	0	0	3	0	0	0
sample249	2020-10-30	T2	CTR	123.3	22	F	0	0	0	3	0	1	0	2.5	0.165	0.87	110.7	89.781	1.16	0.71	0.13	NA	NA	NA	0	1	NA	0	1	0	0	0	0	0	0	0	2	0	1
sample250	2020-10-30	T2	CTR	91.8	20.4	F	0	0	0	2.5	0	0	0	3	0.125	0.77	80.5	87.6906	1.08	0.84	0.14	NA	NA	NA	1	1	NA	0	1	0	0	0	0	0	0	0.5	0.5	0	0
sample251	2020-10-30	T2	MN3	192.9	25.3	M	0	0	0	2	0	0	0	3	0.228	1.54	174.4	90.4095	1.19	0.8	0.12	NA	NA	NA	0	1	0	0	1.5	0	0	0	0	0	0	0	1	0	0
sample252	2020-10-30	T2	MN3	139.9	22.8	M	0	0	0	3	0	0	0	3	0.216	1.36	125.6	89.7784	1.18	0.97	0.15	NA	NA	NA	0	1	NA	1	1	0	0	0.5	0	0	0	0	0	0	0
sample253	2020-10-30	T2	MN3	125.2	21.2		0	0	0	2	0.5	1	0	3	0.165	0.89	114	91.0543	1.31	0.71	0.13	NA	NA	NA	0	1	1	0	2	0	0	0	0	0	0.5	0	0	0	0
sample254	2020-10-30	T2	MN3	107	22	F	0	0	0	2	0.5	1	0	3	0.18	0.72	96.4	90.0935	1	0.67	0.17	NA	NA	NA	1	1	1	1	1	0	0	1	0	0	0	0.5	2	0	0
sample255	2020-10-30	T2	MN3	123.6	22.2	M	0	0	0	3	0.5	1	0	3	0.142	0.78	111.7	90.3722	1.13	0.63	0.11	NA	NA	NA	0	1	0	0	1.5	0	0	1	0	0	0	2	2	0	0
sample256	2020-10-30	T2	MN3	130.5	22.2	F	0	0	0	1.5	0	1	0	3	0.203	0.95	118.2	90.5747	1.19	0.73	0.16	NA	NA	NA	1	1	1	0	1	0	0	0	0	0	0	0.5	0.5	0	0
sample257	2020-10-30	T2	MN3	109.4	21.7	M	0	0	0	3	0	0	0	3	0.159	0.55	100	91.4077	1.07	0.5	0.15	NA	NA	NA	0	1	NA	1	1	0	0	0.5	0	0	0	0	0	0	0
sample258	2020-10-30	T2	MN3	110.9	20.5	F	0	0	0	2	0.5	1	0	3	0.174	0.89	100.4	90.532	1.29	0.8	0.16	NA	NA	NA	0	1	0	0	1	0	0	0.5	0	0	0	2	0.5	0	1
sample259	2020-10-30	T2	MN3	115.4	22.2	M	0	0	0	3	0.5	1	0	3	0.156	0.95	105	90.9879	1.05	0.82	0.14	NA	NA	NA	0	1	1	0	1	0	0	2	0	0	1	0	2	0	0
sample260	2020-10-30	T2	MN3	124	22.8	M	0	0	0	2	0	1	0	3	0.219	1.07	110.6	89.1935	1.05	0.86	0.18	NA	NA	NA	1	1	1	0	1.5	0	0	0.5	0	0	0	3	1	0	0
sample261	2020-10-30	T2	MC1	97.05	20.6	F	0	0	0	2	0	1	0	3	0.129	0.73	88.2	90.881	1.11	0.75	0.13	NA	NA	NA	0	1	0	0	1	0	0	2	0	0	0	0	0	0	0
sample262	2020-10-30	T2	MC1	145.7	23.2	M	0	0	0	2.5	0.5	0	0	3	0.211	1.27	133.3	91.4894	1.17	0.87	0.14	NA	NA	NA	0	1	1	0	2	0	0	0.5	0	0	0	0	0.5	0	0
sample263	2020-10-30	T2	MC1	102.4	21.2	M	0	0	0	2.5	0.5	0	0	3	0.159	0.77	93.4	91.2109	1.07	0.75	0.16	NA	NA	NA	1	1	1	0	0.5	0	0	3	0	0	0	1	1	0	0
sample264	2020-10-30	T2	MC1	98.6	20.8	F	0	0	0	2	0	1	0	2	0.173	0.64	90	91.2779	1.1	0.65	0.18	NA	NA	NA	1	1	1	1	1.5	0	0	0.5	0	0	0	1	1	0	0
sample265	2020-10-30	T2	MC1	92.4	20.3	M	0	0	0	2	0	1	0	3	0.169	0.8	84.3	91.2338	1.1	0.87	0.18	NA	NA	NA	0	1	NA	1	1.5	0	0	0.5	0	0	0.5	1	1	0	0
sample266	2020-10-30	T2	MC1	119	22	F	0	0	0	3	0	1	0	3	0.198	1.06	111	93.2773	1.12	0.89	0.17	NA	NA	NA	0	1	NA	0	1	0	0	1	0	0	0.5	0	0	0	1
sample267	2020-10-30	T2	MC1	170	24.3	M	0	0	0	1.5	0.5	0	0	3	0.337	1.58	155	91.1765	1.18	0.93	0.2	NA	NA	NA	0	1	1	0	1	0	0	1	0	0	0	2	1	0	0
sample268	2020-10-30	T2	MC1	128	22.5	F	0	0	0	2.5	0	1	0	3.5	0.24	1.22	113	88.2812	1.12	0.95	0.19	NA	NA	NA	1	1	1	0	0	0	0	0.5	0	0	0	1	0	0	0
sample269	2020-10-30	T2	MC1	121.7	22.2	M	0	0	0	2	0.5	1	0	3	0.188	0.94	110	90.3862	1.11	0.77	0.15	NA	NA	NA	1	1	1	0	NA	NA	NA	NA	NA	NA	NA	NA	NA	NA	0
sample270	2020-10-30	T2	MC1	197	24.3	M	0	0	0	1.5	0.5	0	0	3	0.323	2.62	170	86.2944	1.37	1.33	0.16	NA	NA	NA	1	1	1	0	1	0	0	0	0	0	0	0.5	1	0	0
sample271	2020-12-12	T3	MC2	202	25.3	M	0	0	0	1	0	0	1	1	0.267	2.98	171	84.6535	1.25	1.48	0.13	NA	NA	NA	0	1	NA	1	0.5	0	0	0	0	0	0	3	0	0	0
sample272	2020-12-12	T3	MC2	217	25.5	M	0	0	0	1	0	0	1	1	NA	3.32	186	85.7143	1.31	1.53	NA	NA	NA	NA	0	1	NA	0	0	0	0	0	0	0	0	0	0	0	0
sample273	2020-12-12	T3	MC2	180	24.2	M	0	0	0	1.5	0	0	0	2	0.298	2.53	154	85.5556	1.27	1.41	0.17	NA	NA	NA	0	1	NA	0	0	0	0	1	1	0	0	0.5	0.5	0	0
sample274	2020-12-12	T3	MC2	244	27.2	F	0	0	0	1	0	1	0	2	0.436	2.65	210	86.0656	1.21	1.09	0.18	NA	NA	NA	0	1	NA	0	0	0	0	0.5	0	0	0	0	0.5	0	0
sample275	2020-12-12	T3	MC2	153	23.6	F	0	0	0	1	0	0	0	2	0.259	1.69	129	84.3137	1.16	1.1	0.17	NA	NA	NA	1	1	NA	0	1	0	0	0.5	0	0	0	0.5	0.5	0	0
sample276	2020-12-12	T3	MC2	243	26.8	M	0	0	0	1	0	1	1	2	0.401	2.45	208	85.5967	1.26	1.01	0.17	NA	NA	NA	0	1	NA	1	0.5	0	0	1	0	0	0	1	2	0	0
sample277	2020-12-12	T3	MC2	225	26.4	F	0	0	0	1	0	0	1	1	0.431	3	193	85.7778	1.22	1.33	0.19	NA	NA	NA	0	1	NA	0	0	0	0	3	0	0	0	0	0	0	0
sample278	2020-12-12	T3	MC2	206	24.8	F	0	0	0	1	0	0	1	1	0.327	NA	174	84.466	1.35	NA	0.16	NA	NA	NA	0	1	NA	0	0	0	0	0.5	0	0	0	0	1	0	0
sample279	2020-12-12	T3	MC2	238	26.7	M	0	0	0	1	0	0	0	2	0.349	4.1	204	85.7143	1.25	1.72	0.15	NA	NA	NA	0	1	NA	0	1	0	0	0	0	0	0	2.5	0.5	0	0
sample280	2020-12-12	T3	MC2	152	20	F	0	0	0	1	0	0	0	1.5	0.245	1.78	133	87.5	NA	1.17	0.16	NA	NA	NA	0	1	NA	0	0.5	0	0	0	1	0	0	2	0.5	0	1
sample281	2020-12-12	T3	CTR	190	24.9	F	0	0	0	1	0	0	0	1	0.313	3.2	160	84.2105	1.23	1.68	0.16	NA	NA	NA	0	1	NA	0	1	0	0	0	0	0	0	0	0.5	0	0
sample282	2020-12-12	T3	CTR	193	26.1	M	0	0	0	1	0	1	0	2	0.301	2.38	168	87.0466	1.09	1.23	0.16	NA	NA	NA	0	1	NA	0	0.5	0	0	0	0	0	0.5	1	0	0	0
sample283	2020-12-12	T3	CTR	281	27.8	M	0	0	0	1	0	1	1	2	0.25	4	239	85.0534	1.31	1.42	0.09	NA	NA	NA	0	1	NA	0	1.5	0	0	2	0	0	0	0	2	0	0
sample284	2020-12-12	T3	CTR	148	23.4	F	0	0	0	1	0	1	1	1.5	0.289	1.6	127	85.8108	1.16	1.08	0.2	NA	NA	NA	1	1	1	0	1.5	0	0	0	0	0	0	0	0	0	0
sample285	2020-12-12	T3	CTR	144	22.2		0	0	0	1	0	1	1	1.5	0.308	2.1	124	86.1111	1.32	1.46	0.21	NA	NA	NA	0	1	NA	0	0.5	0	0	0	0	0	0	0	0.5	0	0
sample286	2020-12-12	T3	CTR	139	23	M	0	0	0	2	0	1	1	1	0.37	1.6	124	89.2086	1.14	1.15	0.27	NA	NA	NA	1	1	NA	0	1	0	0	0	0	0	0	0	0.5	0	0
sample287	2020-12-12	T3	CTR	261	26.8	M	0	0	0	1.5	0	0	0	2	0.495	4.2	222	85.0575	1.36	1.61	0.19	NA	NA	NA	0	1	NA	0	1	0	0	0	0	0	0	0	2	0	0
sample288	2020-12-12	T3	CTR	243	26.4	F	0	0	0	1	0	0	0	2	0.419	3.5	206	84.7737	1.32	1.44	0.17	NA	NA	NA	0	1	NA	0	1	0	0	1	1	0	0	2	1	0	0
sample289	2020-12-12	T3	CTR	201	24	F	0	0	0	1	0	1	1	1	0.385	2.9	172	85.5721	1.45	1.44	0.19	NA	NA	NA	0	1	NA	0	1.5	0	0	1	0	0	0	0	0.5	0	0
sample290	2020-12-12	T3	CTR	211	26.3	F	0	0	0	2	0	0	0	2	0.431	2.45	188	89.0995	1.16	1.16	0.2	NA	NA	NA	0	1	1	0	1.5	0	0	0.5	1	0	0	1	2	0	0
sample291	2020-12-12	T3	MN3	229	26.8	F	0	0	0	1	0	1	1	1	0.363	4.6	190	82.9694	1.19	2.01	0.16	NA	NA	NA	0	1	NA	0	0.5	0	0	0.5	1	0	0	1	1	0	0
sample292	2020-12-12	T3	MN3	153	23.3	F	0	0	0	1.5	0	1	1	1.5	0.294	2.2	131	85.6209	1.21	1.44	0.19	NA	NA	NA	0	1	NA	0	0.5	0	0	0.5	0	0	0	0.5	1	0	0
sample293	2020-12-12	T3	MN3	163	23.8	F	0	0	0	1.5	0	0	1	2	0.241	2.6	139	85.2761	1.21	1.6	0.15	NA	NA	NA	0	1	NA	1	0.5	0	0	0	0	0	0	0.5	0	0	0
sample294	2020-12-12	T3	MN3	199	24.7	F	0	0	0	2	0.5	0	0	2	0.359	2.6	172	86.4322	1.32	1.31	0.18	NA	NA	NA	0	1	NA	0	0.5	0	0	0	0	0	0	1	0	0	0
sample295	2020-12-12	T3	MN3	182	24	F	1	1	2	1.5	0.5	1	0	1	0.307	2.5	152	83.5165	1.32	1.37	0.17	NA	NA	NA	0	1	1	0	0.5	0	0	0	1	0	0	2	0	0	0
sample296	2020-12-12	T3	MN3	238	26	M	0	0	0	1.5	1	1	1	1.5	0.406	3.2	205	86.1345	1.35	1.34	0.17	NA	NA	NA	0	1	NA	0	1	0	0	0	0	0	0	0	0	0	0
sample297	2020-12-12	T3	MN3	183	24.6	M	1	0	1	1	0.5	1	0	1.5	0.296	3.1	149	81.4208	1.23	1.69	0.16	NA	NA	NA	0	0	NA	0	0.5	0	0	0	0	0	0	1	1	0	0
sample298	2020-12-12	T3	MN3	192	25.5		2	0	2	1	0.5	1	0	1.5	0.347	1.5	165	85.9375	1.16	0.78	0.18	NA	NA	NA	0	0	NA	0	0.5	0	0	0	0	0	0	1	1	0	0
sample299	2020-12-12	T3	MN3	152	23	F	1	1	2	1.5	0.5	1	0	1	0.283	2.3	131	86.1842	1.25	1.51	0.19	NA	NA	NA	0	1	NA	0	0.5	0	0	0	0	0	0	0	0	0	0
sample300	2020-12-12	T3	MN3	104	21	F	0	0	0	2	0.5	0	0	2	0.186	1.2	88.2	84.8077	1.12	1.15	0.18	NA	NA	NA	1	0	NA	0	2.5	0	0	0	0	0	0	0	0.5	0	0
sample301	2020-12-12	T3	MC1	151	23.8	M	0	1	1	1.5	1.5	1	0	1	0.281	NA	130	86.0927	1.12	NA	0.19	NA	NA	NA	0	1	NA	0	0.5	0	0	1	0	0	0	0	2	0	0
sample302	2020-12-12	T3	MC1	174	24	M	0	0	0	1	0.5	0	0	1.5	0.324	2.6	146	83.908	1.26	1.49	0.19	NA	NA	NA	0	1	NA	1	0.5	0	0	2	0	0	0	2	2	0	0
sample303	2020-12-12	T3	MC1	198	24.8	M	0	0	0	2	0.5	1	1	1	0.319	2.3	174	87.8788	1.3	1.16	0.16	NA	NA	NA	0	0	NA	0	0.5	0	0	1	0	0	0	1	2	0	0
sample304	2020-12-12	T3	MC1	231	26.6	M	0	0	0	2	0.5	0	0	2	0.425	3.1	197	85.2814	1.23	1.34	0.18	NA	NA	NA	0	1	0	0	1.5	0	0	0	0	0	0	2	0	0	0
sample305	2020-12-12	T3	MC1	240	23.7	F	1	0	1	2	0	0	0	2	0.39	3.1	184	NA	NA	1.29	0.16	NA	NA	NA	0	1	1	0	0.5	0	0	0	0	0	0	2	0	0	0
sample306	2020-12-12	T3	MC1	188	25	F	0	0	0	NA	0	0	0	2.5	0.318	2.6	165	87.766	1.2	1.38	0.17	NA	NA	NA	0	1	1	0	0.5	0	0	0	0	0	0	1	2	0	0
sample307	2020-12-12	T3	MC1	216	26.2	F	0	0	0	2	0	0	0	2	0.373	2.6	185	85.6481	1.2	1.2	0.17	NA	NA	NA	0	1	0	0	0.5	0	0	0	NA	0	0	0	0	0	0
sample308	2020-12-12	T3	MC1	222	26.5	M	0	0	0	2	0	0	0	2	0.401	3.9	188	84.6847	1.19	1.76	0.18	NA	NA	NA	0	1	0	0	1.5	0	0	0	0	0	0	2	1	0	0
sample309	2020-12-12	T3	MC1	233	26.2	M	0	2	2	1.5	1	0	0	1	0.374	3.4	202	86.6953	1.3	1.46	0.16	NA	NA	NA	0	1	0	0	1	0	0	0.5	0	0	0	3	0.5	0	0
sample310	2020-12-12	T3	MC1	291	28.2	M	0	0	0	1.5	0	0	0	1.5	0.488	4.4	251	86.2543	1.3	1.51	0.17	NA	NA	NA	1	1	NA	0	1	0	0	0	0	0	0	2	1.5	0	0
sample311	2020-12-12	T3	CTR	156	23.6	F	0	1	1	1.5	0.5	0	0	2	0.316	2.6	132	84.6154	1.19	1.67	0.2	NA	NA	NA	0	1	0	0	1	0	0	1.5	0	0	0	0	0	0	0
sample312	2020-12-12	T3	CTR	263	28.6	F	0	0	0	2	1	0	1	2	0.349	2	230	87.4525	1.12	0.76	0.13	NA	NA	NA	0	1	NA	0	1	0	0	0.5	0	0	0	0.5	0.5	0	0
sample313	2020-12-12	T3	CTR	236	27	M	0	0	0	NA	0.5	1	0	1.5	0.341	3.9	203	86.0169	1.2	1.65	0.14	NA	NA	NA	0	1	0	0	1	0	0	0	0	0	0	0	2	0	0
sample314	2020-12-12	T3	CTR	208	25.3	M	0	1	1	1.5	0.5	1	0	2	0.306	2.6	181	87.0192	1.28	1.25	0.15	NA	NA	NA	0	1	0	0	0.5	0	0	0	0	0	0	2	2	0	0
sample315	2020-12-12	T3	CTR	111	20		1	1	2	1	0.5	1	0	1	0.251	1.43	96	86.4865	1.39	1.29	0.23	NA	NA	NA	0	1	0	0	1	0	0	0	0	0	0	0.5	2	0	0
sample316	2020-12-12	T3	CTR	260	22	F	1	0	1	2	0.5	1	1	2	0.419	4.7	223	85.7692	NA	1.81	0.16	NA	NA	NA	0	1	0	0	1	0	0	0	0	0	0	0	0	0	0
sample317	2020-12-12	T3	CTR	217	25.5	F	0	0	0	2	1.5	0	0	2	0.431	3.5	181	83.4101	1.31	1.61	0.2	NA	NA	NA	0	1	0	0	2	0	0	0.5	0	0	0	0	1	0	0
sample318	2020-12-12	T3	CTR	221	26.2	M	0	0	0	2	0.5	1	1	1.5	0.372	3.6	191	86.4253	1.23	1.63	0.17	NA	NA	NA	0	1	0	0	1.5	0	0	0	0	0	0	0	0	0	0
sample319	2020-12-12	T3	CTR	238	27	F	1	3	4	3	0.5	0	0	3	0.418	3.1	208	87.395	1.21	1.3	0.18	NA	NA	NA	0	1	0	0	2	0	0	0.5	0	0	0	1.5	0.5	0	0
sample320	2020-12-12	T3	CTR	213	26.3	F	0	0	0	2	1	0	0	2	0.363	2.64	188	88.2629	1.17	1.24	0.17	NA	NA	NA	0	1	0	0	1	0	0	0.5	0	0	0	0.5	0.5	0	0
sample321	2020-12-12	T3	MN3	262	27	F	0	0	0	2	0.5	0	0	3	0.448	3.5	230	87.7863	1.33	1.34	0.17	NA	NA	NA	0	1	0	0	0.5	0	0	0	0	0	0	1	0.5	0	0
sample322	2020-12-12	T3	MN3	186	24.5	F	0	0	0	2	0	0	0	1.5	0.314	2.3	163	87.6344	1.26	1.24	0.17	NA	NA	NA	0	1	1	0	2	0	0	0.5	0	0	0	0	2	0	0
sample323	2020-12-12	T3	MN3	220	27.2	M	0	0	0	2	0.5	0	0	2	0.354	3.2	189	85.9091	1.09	1.45	0.16	NA	NA	NA	0	1	0	0	2.5	0	0	0	0	0	0	0.5	0.5	0	0
sample324	2020-12-12	T3	MN3	210	25.5	M	0	0	0	1	0	0	0	1.5	0.387	3.6	178	84.7619	1.27	1.71	0.18	NA	NA	NA	0	1	0	0	1	0	0	2.5	0	0	0	0	1	0	0
sample325	2020-12-12	T3	MN3	145	22.5	F	0	0	0	1	0	0	0	1	0.266	2	125	86.2069	1.27	1.38	0.18	NA	NA	NA	0	1	0	0	0.5	0	0	0.5	0	0	0	0	1	0	0
sample326	2020-12-12	T3	MN3	226	27	F	0	0	0	2	1	0	1	2	0.353	2.8	199	88.0531	1.15	1.24	0.16	NA	NA	NA	0	1	0	0	1.5	0	0	0	0	0	0	0	1	0	0
sample327	2020-12-12	T3	MN3	167	23.6	M	0	0	0	1.5	0.5	0	1	2	0.297	2.1	144	86.2275	1.27	1.26	0.18	NA	NA	NA	0	1	1	0	0.5	0	0	0	0	0	0	1	1	0	0
sample328	2020-12-12	T3	MN3	162	23.6	M	0	0	0	1.5	0	0	0	2	0.283	2.6	139	85.8025	1.23	1.6	0.17	NA	NA	NA	1	0	0	0	1	0	0	0	0	0	0	1	1	0	0
sample329	2020-12-12	T3	MN3	216	25	F	0	1	1	2	0.5	1	0	2	0.398	3.1	185	85.6481	1.38	1.44	0.18	NA	NA	NA	0	1	1	0	0	0	0	0	0	0	0	3	0	0	0
sample330	2020-12-12	T3	MN3	174	24	F	0	0	0	1	0.5	0	0	1.5	0.254	2.9	160	91.954	1.26	1.67	0.15	NA	NA	NA	0	1	0	0	1	0	0	0	0	0	0	1.5	0	0	0
sample331	2020-12-12	T3	MC1	174	25	F	0	0	0	1.5	1	0	0	2	0.328	2.7	150	86.2069	1.11	1.55	0.19	NA	NA	NA	0	1	NA	0	1	0	0	0	0	0	0	1	0.5	0	0
sample332	2020-12-12	T3	MC1	165	23.3	F	0	0	0	1.5	1	0	0	1.5	0.27	2.8	143	86.6667	1.3	1.7	0.16	NA	NA	NA	0	1	NA	1	1	0	0	1	0	0	0	0	0.5	0	0
sample333	2020-12-12	T3	MC1	176	24.4	M	0	0	0	2	1	0	0	2	NA	3.4	149	84.6591	1.21	1.93	NA	NA	NA	NA	0	1	0	1	1.5	0	0	0	0	0	0	0.5	0.5	0	0
sample334	2020-12-12	T3	MC1	125	22.3	M	0	0	0	1.5	0	0	0	1.5	0.215	2.13	107	85.6	1.13	1.7	0.17	NA	NA	NA	0	1	0	0	1.5	0	0	1	0	0	0	1	0.5	0	0
sample335	2020-12-12	T3	MC1	192	25.2	M	0	0	0	2	0.5	1	0	2	0.334	3.1	168	87.5	1.2	1.61	0.17	NA	NA	NA	0	1	NA	0	1	0	0	0	0	0	0	1.5	2	0	0
sample336	2020-12-12	T3	MC1	171	24.6	F	0	0	0	1.5	0.5	0	0	2	0.357	2.4	146	85.3801	1.15	1.4	0.21	NA	NA	NA	0	1	NA	1	1	0	0	0.5	0	0	0	0.5	2	0	0
sample337	2020-12-12	T3	MC1	195	25.2	M	0	0	0	2	0	0	0	1	0.276	2.6	167	85.641	1.22	1.33	0.14	NA	NA	NA	0	1	NA	0	1	0	0	0	0	0	0	0	0.5	0	0
sample338	2020-12-12	T3	MC1	165	24.4	F	0	0	0	2	0.5	0	0	1.5	0.31	2.2	146	88.4848	1.14	1.33	0.19	NA	NA	NA	0	1	1	0	1	0	0	2	0	0	0	1	2	0	0
sample339	2020-12-12	T3	MC1	140	22.1	M	0	1	1	2	0	0	0	2	0.262	2	120	85.7143	1.3	1.43	0.19	NA	NA	NA	0	0	1	0	1	0	0	0.5	0	0	0	0	2	0	0
sample340	2020-12-12	T3	MC1	172	25	F	0	0	0	1.5	1	0	0	2	0.309	3	147	85.4651	1.1	1.74	0.18	NA	NA	NA	0	1	0	0	2	0	0	0.5	0	0	0	3	2	0	0
sample341	2020-12-12	T3	MC2	221	24	M	0	0	0	1	0.5	0	0	1	0.411	3.06	191	86.4253	1.6	1.38	0.19	NA	NA	NA	0	1	0	0	1.5	0	0	0.5	0	0	0	0.5	1	0	0
sample342	2020-12-12	T3	MC2	260	26	F	0	0	0	2	0	0	0	1.5	0.423	4.5	227	87.3077	1.48	1.73	0.16	NA	NA	NA	0	1	0	0	1	0	0	0	0	0	0	0	0.5	0	0
sample343	2020-12-12	T3	MC2	205	25.7		0	0	0	2	0.5	0	0	1	0.327	2.7	178	86.8293	1.21	1.32	0.16	NA	NA	NA	0	1	1	0	1	0	0	0	0	0	0	3	0	0	0
sample344	2020-12-12	T3	MC2	182	24.6	F	0	0.5	0.5	1.5	0	0	0	1.5	0.384	2.8	160	87.9121	1.22	1.54	0.21	NA	NA	NA	0	1	0	0	1	0	0	0	0	0	0	1	1	0	0
sample345	2020-12-12	T3	MC2	289	28.5	F	0	0	0	2	0	0	0	3	0.51	3.8	252	87.1972	1.25	1.31	0.18	NA	NA	NA	0	1	0	0	1	0	0	0.5	0	0	0	0.5	0.5	0	0
sample346	2020-12-12	T3	MC2	233	26.7	M	0.5	0	0.5	2	0.5	0	0	2	0.365	3.4	206	88.412	1.22	1.46	0.16	NA	NA	NA	0	1	1	0	0.5	0	0	0.5	1	0	0	0	1	0	0
sample347	2020-12-12	T3	MC2	265	28.5	F	0	0	0	1.5	1	0	0	2.5	0.429	2.9	233	87.9245	1.14	1.09	0.16	NA	NA	NA	0	1	0	0	1	0	0	1	0	0	0	0	0	0	0
sample348	2020-12-12	T3	MC2	253	27	F	0	1	1	2	1.5	0	0	2	0.462	NA	218	86.166	1.29	NA	0.18	NA	NA	NA	0	1	1	0	1.5	0	0	1	0	0	0	0.5	2	0	0
sample349	2020-12-12	T3	MC2	187	24.2	M	2	1	3	1.5	0	0	0	2	0.286	2.9	161.2	86.2032	1.32	1.55	0.15	NA	NA	NA	0	1	1	0	1	0	0	0.5	0	0	0	0.5	0.5	0	0
sample350	2020-12-12	T3	MC2	174.6	24.1	F	0.5	0	0.5	2	0.5	0	0	2	0.308	2.04	154	88.2016	1.25	1.17	0.18	NA	NA	NA	0	1	0	0	1.5	0	0	0	0	0	0	1	0.5	0	0
sample351	2020-12-08	T3	MC1	214	26	M	0	0	0	2	0	0	0	2	0.383	2.9	185	86.4486	1.22	1.36	0.18	NA	NA	NA	0	1	1	0	1	0	0	0.5	0	0	0	0.5	1	0	0
sample352	2020-12-08	T3	MC1	149	23.2	M	0	0	0	2	0	0	0	2	0.213	2.5	129	86.5772	1.19	1.68	0.14	NA	NA	NA	0	1	0	0	1.5	0	0	0	0	0	0	0	0.5	0	0
sample353	2020-12-08	T3	MC1	175	23	F	0	1	1	2	0.5	0	0	1	0.264	2.3	150	85.7143	1.44	1.31	0.15	NA	NA	NA	1	1	0	0	0.5	0	0	0	0	0	0	0	1.5	0	0
sample354	2020-12-08	T3	MC1	179	23.8	M	0	0	0	2	0	0	0	1.5	0.292	3	155	86.5922	1.33	1.68	0.16	NA	NA	NA	0	1	0	0	1	0	0	0	0	0	0	3	0.5	0	0
sample355	2020-12-08	T3	MC1	156	22.7	F	0	0	0	2	0	0	0	2	0.242	2	131	83.9744	1.33	1.28	0.16	NA	NA	NA	0	1	1	0	0.5	0	0	0	0	0	0	2.5	0.5	0	0
sample356	2020-12-08	T3	MC1	150	23.6	F	0	2	2	2	0.5	0	0	2	0.259	2	129	86	1.14	1.33	0.17	NA	NA	NA	0	1	0	0	1.5	0	0	0	0	0	0	0.5	0.5	0	0
sample357	2020-12-08	T3	MC1	179	24.8	M	0	0	0	2	1	0	0	2	0.362	2.2	NA	NA	1.17	1.23	0.2	NA	NA	NA	0	1	0	0	1	0	0	0	0	0	0	0	2	0	0
sample358	2020-12-08	T3	MC1	152	24.1	F	2	2	4	1.5	0	0	0	1.5	0.271	1.6	131	86.1842	1.09	1.05	0.18	NA	NA	NA	1	0	NA	1	1.5	0	0	1	0	0	0	0	1	0	0
sample359	2020-12-08	T3	MC1	279	28.2	M	0.5	0.5	1	1.5	0	0	1	2	0.432	1.5	231	82.7957	1.24	0.54	0.15	NA	NA	NA	0	1	1	0	1	0	0	0.5	0	0	0	3	2	0	0
sample360	2020-12-08	T3	MC1	181	21.7	F	0	0	0	2	1	0	0	1	0.192	1.9	NA	NA	NA	1.05	0.11	NA	NA	NA	0	1	NA	0	0.5	0	0	0.5	0	0	0	0	1	0	0
sample361	2020-12-08	T3	MC2	152	23.2	M	0	0	0	2	0.5	1	0	2	0.226	1.9	134	88.1579	1.22	1.25	0.15	NA	NA	NA	1	1	1	0	1	0	0	0.5	0	0	0	0.5	2	0	0
sample362	2020-12-08	T3	MC2	268	27.2	M	0	0	0	1.5	1	1	0	1.5	0.454	5.5	226	84.3284	1.33	2.05	0.17	NA	NA	NA	1	1	NA	1	0.5	0	0	0	1	0	0	1	0.5	0	0
sample363	2020-12-08	T3	MC2	115	21.3	F	0	1	1	2.5	0.5	0	0	1	0.275	1.4	97	84.3478	1.19	1.22	0.24	NA	NA	NA	1	0	NA	0	0.5	0	0	0	0	0	0	1.5	1	0	0
sample364	2020-12-08	T3	MC2	192	25.3	M	0	0.5	0.5	2	0.5	1	1	1.5	0.345	NA	165	85.9375	1.19	NA	0.18	NA	NA	NA	1	1	1	0	0.5	0	0	0	0	0	0	0	NA	0	0
sample365	2020-12-08	T3	MC2	131	23.6	F	0	0	0	1.5	0	1	0	2	0.271	2.3	114	87.0229	1	1.76	0.21	NA	NA	NA	1	1	1	1	3	0	0	0	0	0	0	0	0.5	0	1
sample366	2020-12-08	T3	MC2	169.2	24.3	F	0	0	0	1.5	0.5	0	0	2	0.295	1.9	147	86.8794	1.18	1.12	0.17	NA	NA	NA	1	1	0	0	0.5	0	0	0	0	0	0	0	0.5	0	0
sample367	2020-12-08	T3	MC2	226	26.5	F	0.5	0	0.5	2	0	1	1	2	0.361	3.5	196	86.7257	1.21	1.55	0.16	NA	NA	NA	0	1	1	0	0.5	0	0	0.5	1	0	0	2	0	0	0
sample368	2020-12-08	T3	MC2	182	22	F	0.5	0	0.5	2	0	0	1	2	0.32	2.9	158	86.8132	NA	1.59	0.18	NA	NA	NA	1	1	1	0	0.5	0	0	0	0	0	0	1.5	0.5	0	0
sample369	2020-12-08	T3	MC2	179	24.5	F	0	0	0	2	0	1	0	1.5	0.34	3	152	84.9162	1.22	1.68	0.19	NA	NA	NA	1	1	0	0	0.5	0	0	0	0	0	0	3	0.5	0	0
sample370	2020-12-08	T3	MC2	285	28.3	F	0	1	1	1.5	0	1	0	1.5	NA	3.8	244	85.614	1.26	1.33	NA	NA	NA	NA	1	1	0	0	0.5	0	0	0	1	0	0	0	0.5	0	0
sample371	2020-12-08	T3	CTR	300	28.2	F	0	0	0	2	0	0	0	2	0.444	4.3	261	87	1.34	1.43	0.15	NA	NA	NA	0	1	1	0	0.5	0	0	0	0	0	0	0	0	0	0
sample372	2020-12-08	T3	CTR	218	26.7	M	0	0	0	2	0.5	1	0	1.5	0.359	2.62	191	87.6147	1.15	1.2	0.16	NA	NA	NA	0	1	0	0	0.5	0	0	0	0	0	0	0	0.5	0	0
sample373	2020-12-08	T3	CTR	238	26.4	M	0	0	0	2	0	1	0	1	0.351	4.1	200	84.0336	1.29	1.72	0.15	NA	NA	NA	0	1	1	0	1	0	0	0.5	0	0	0	0	0.5	0	0
sample374	2020-12-08	T3	CTR	201	25.2	F	0	0	0	2	0.5	1	0	1.5	0.443	3.5	171	85.0746	1.26	1.74	0.22	NA	NA	NA	0	1	1	0	0.5	0	0	0	1	0	0	0	2	2	0
sample375	2020-12-08	T3	CTR	128	22.6	M	0	0	0	2	0.5	1	0	1	0.24	1.9	110	85.9375	1.11	1.48	0.19	NA	NA	NA	0	1	0	0	0.5	0	0	0	0	0	0	0	0	0	0
sample376	2020-12-08	T3	CTR	242	27.2	F	0	0	0	1.5	0	1	1	1.5	0.366	2.8	212	87.6033	1.2	1.16	0.15	NA	NA	NA	0	1	0	0	0.5	0	0	0	0	0	0	0	0.5	0	0
sample377	2020-12-08	T3	CTR	168	23.2	F	0	0	0	2	0	0	0	2	0.275	2.4	143	85.119	1.35	1.43	0.16	NA	NA	NA	0	1	0	0	0.5	0	0	0	0	0	0	0	2	0	0
sample378	2020-12-08	T3	CTR	232	25.5	F	0	0	0	2	0.5	1	0	1	0.376	3.2	204	87.931	1.4	1.38	0.16	NA	NA	NA	0	1	0	0	0.5	0	0	2	0	0	0	0	2	0	0
sample379	2020-12-08	T3	CTR	195	24.8	M	0	0	0	2	0	1	1	1.5	0.337	2.6	168	86.1538	1.28	1.33	0.17	NA	NA	NA	0	1	1	0	0	0	0	0	0	0	0	0	0	0	0
sample380	2020-12-08	T3	CTR	164	24	F	0	0	0	2	0.5	1	0	1.5	0.25	1.9	144	87.8049	1.19	1.16	0.15	NA	NA	NA	0	1	1	0	1	0	0	0.5	0	0	0	0	0.5	0	0
sample381	2020-12-08	T3	MN3	188	25.3	M	0	0	0	2	0	0	0	2	0.307	2.6	158	84.0426	1.16	1.38	0.16	NA	NA	NA	0	0	0	0	0.5	0	0	0	0	0	0	0.5	0	0	0
sample382	2020-12-08	T3	MN3	198	25.5	F	0	0	0	2	0	1	0	2	0.371	2.6	175	88.3838	1.19	1.31	0.19	NA	NA	NA	0	1	0	1	1	0	0	0.5	0	0	0	0.5	0	0	0
sample383	2020-12-08	T3	MN3	245	26.9	F	0	0	0	1.5	0	1	0	1.5	0.398	2.9	217	88.5714	1.26	1.18	0.16	NA	NA	NA	0	1	1	0	1	0	0	1	0	0	0	NA	0	0	0
sample384	2020-12-08	T3	MN3	208	26.2	M	0	0	0	1	0	1	0	1	0.305	3.1	180	86.5385	1.16	1.49	0.15	NA	NA	NA	0	1	1	1	1	0	0	0	0	0	0	0	0	0	0
sample385	2020-12-08	T3	MN3	168	23.8	M	0	0	0	2	0	1	0	1	0.281	2.25	147	87.5	1.25	1.34	0.17	NA	NA	NA	0	1	0	0	NA	NA	NA	NA	0	0	0	NA	NA	0	0
sample386	2020-12-08	T3	MN3	209	27.9	M	0	0	0	1.5	0.5	0	0	1	0.347	2.9	176	84.2105	0.96	1.39	0.17	NA	NA	NA	0	1	0	0	0.5	0	0	0	0	0	1	0	2	0	0
sample387	2020-12-08	T3	MN3	204	26	F	0	0	0	2	0.5	0	0	2	0.314	2.3	181	88.7255	1.16	1.13	0.15	NA	NA	NA	0	1	1	0	1	0	0	0.5	0	0	0	0.5	1	0	0
sample388	2020-12-08	T3	MN3	212	26	F	0	0	0	2	0	0	0	2.5	0.358	2.6	187	88.2075	1.21	1.23	0.17	NA	NA	NA	0	1	1	0	1	0	0	0.5	0	0	0	0	1	0	0
sample389	2020-12-08	T3	MN3	156	23.5	F	0	0	0	2	0.5	0	0	2	0.259	1.6	139	89.1026	1.2	1.03	0.17	NA	NA	NA	0	0	1	0	1	0	0	1	0	0	0	1	2	0	0
sample390	2020-12-08	T3	MN3	156	22.9	F	1	1	2	2	0	0	0	2	0.357	2.2	135	86.5385	1.3	1.41	0.23	NA	NA	NA	0	1	1	0	1.5	0	0	0.5	0	0	0	0.5	1	0	1
sample391	2020-12-08	T3	MC2	252	28		NA	NA	NA	NA	NA	NA	NA	NA	NA	NA	NA	NA	1.15	NA	NA	NA	NA	NA	NA	NA	NA	NA	NA	NA	NA	NA	NA	NA	NA	NA	NA	NA	0
sample392	2020-12-08	T3	MC2	219	26.5		NA	NA	NA	NA	NA	NA	NA	NA	NA	NA	NA	NA	1.18	NA	NA	NA	NA	NA	NA	NA	NA	NA	NA	NA	NA	NA	NA	NA	NA	NA	NA	NA	0
sample393	2020-12-08	T3	MC2	244	26.5		NA	NA	NA	NA	NA	NA	NA	NA	NA	NA	NA	NA	1.31	NA	NA	NA	NA	NA	NA	NA	NA	NA	NA	NA	NA	NA	NA	NA	NA	NA	NA	NA	0
sample394	2020-12-08	T3	MC2	NA	NA		NA	NA	NA	NA	NA	NA	NA	NA	NA	NA	NA	NA	NA	NA	NA	NA	NA	NA	NA	NA	NA	NA	NA	NA	NA	NA	NA	NA	NA	NA	NA	NA	0
sample395	2020-12-08	T3	MC2	194	25		NA	NA	NA	NA	NA	NA	NA	NA	NA	NA	NA	NA	1.24	NA	NA	NA	NA	NA	NA	NA	NA	NA	NA	NA	NA	NA	NA	NA	NA	NA	NA	NA	0
sample396	2020-12-08	T3	CTR	332	30		NA	NA	NA	NA	NA	NA	NA	NA	NA	NA	NA	NA	1.23	NA	NA	NA	NA	NA	NA	NA	NA	NA	NA	NA	NA	NA	NA	NA	NA	NA	NA	NA	0
sample397	2020-12-08	T3	CTR	194	25.2		NA	NA	NA	NA	NA	NA	NA	NA	NA	NA	NA	NA	1.21	NA	NA	NA	NA	NA	NA	NA	NA	NA	NA	NA	NA	NA	NA	NA	NA	NA	NA	NA	0
sample398	2020-12-08	T3	CTR	157	22.2		NA	NA	NA	NA	NA	NA	NA	NA	NA	NA	NA	NA	1.43	NA	NA	NA	NA	NA	NA	NA	NA	NA	NA	NA	NA	NA	NA	NA	NA	NA	NA	NA	1
sample399	2020-12-08	T3	CTR	240	26.5		NA	NA	NA	NA	NA	NA	NA	NA	NA	NA	NA	NA	1.29	NA	NA	NA	NA	NA	NA	NA	NA	NA	NA	NA	NA	NA	NA	NA	NA	NA	NA	NA	0
sample400	2020-12-08	T3	CTR	211	25.9		NA	NA	NA	NA	NA	NA	NA	NA	NA	NA	NA	NA	1.21	NA	NA	NA	NA	NA	NA	NA	NA	NA	NA	NA	NA	NA	NA	NA	NA	NA	NA	NA	0
sample401	2020-12-08	T3	MN3	183	24.5		NA	NA	NA	NA	NA	NA	NA	NA	NA	NA	NA	NA	1.24	NA	NA	NA	NA	NA	NA	NA	NA	NA	NA	NA	NA	NA	NA	NA	NA	NA	NA	NA	0
sample402	2020-12-08	T3	MN3	184	24.5		NA	NA	NA	NA	NA	NA	NA	NA	NA	NA	NA	NA	1.25	NA	NA	NA	NA	NA	NA	NA	NA	NA	NA	NA	NA	NA	NA	NA	NA	NA	NA	NA	0
sample403	2020-12-08	T3	MN3	244	22		NA	NA	NA	NA	NA	NA	NA	NA	NA	NA	NA	NA	NA	NA	NA	NA	NA	NA	NA	NA	NA	NA	NA	NA	NA	NA	NA	NA	NA	NA	NA	NA	0
sample404	2020-12-08	T3	MN3	260	28.1		NA	NA	NA	NA	NA	NA	NA	NA	NA	NA	NA	NA	1.17	NA	NA	NA	NA	NA	NA	NA	NA	NA	NA	NA	NA	NA	NA	NA	NA	NA	NA	NA	0
sample405	2020-12-08	T3	MN3	148	23.6		NA	NA	NA	NA	NA	NA	NA	NA	NA	NA	NA	NA	1.13	NA	NA	NA	NA	NA	NA	NA	NA	NA	NA	NA	NA	NA	NA	NA	NA	NA	NA	NA	0
sample406	2020-12-08	T3	MC1	275	28		NA	NA	NA	NA	NA	NA	NA	NA	NA	NA	NA	NA	1.25	NA	NA	NA	NA	NA	NA	NA	NA	NA	NA	NA	NA	NA	NA	NA	NA	NA	NA	NA	0
sample407	2020-12-08	T3	MC1	271	26.3		NA	NA	NA	NA	NA	NA	NA	NA	NA	NA	NA	NA	1.49	NA	NA	NA	NA	NA	NA	NA	NA	NA	NA	NA	NA	NA	NA	NA	NA	NA	NA	NA	0
sample408	2020-12-08	T3	MC1	227	27		NA	NA	NA	NA	NA	NA	NA	NA	NA	NA	NA	NA	1.15	NA	NA	NA	NA	NA	NA	NA	NA	NA	NA	NA	NA	NA	NA	NA	NA	NA	NA	NA	0
sample409	2020-12-08	T3	MC1	250	27.8		NA	NA	NA	NA	NA	NA	NA	NA	NA	NA	NA	NA	1.16	NA	NA	NA	NA	NA	NA	NA	NA	NA	NA	NA	NA	NA	NA	NA	NA	NA	NA	NA	0
sample410	2020-12-08	T3	MC1	232	26.7		NA	NA	NA	NA	NA	NA	NA	NA	NA	NA	NA	NA	1.22	NA	NA	NA	NA	NA	NA	NA	NA	NA	NA	NA	NA	NA	NA	NA	NA	NA	NA	NA	0
sample411	2020-12-08	T3	CTR	232	27		NA	NA	NA	NA	NA	NA	NA	NA	NA	NA	NA	NA	1.18	NA	NA	NA	NA	NA	NA	NA	NA	NA	NA	NA	NA	NA	NA	NA	NA	NA	NA	NA	0
sample412	2020-12-08	T3	CTR	206	25.5		NA	NA	NA	NA	NA	NA	NA	NA	NA	NA	NA	NA	1.24	NA	NA	NA	NA	NA	NA	NA	NA	NA	NA	NA	NA	NA	NA	NA	NA	NA	NA	NA	0
sample413	2020-12-08	T3	CTR	165	23.8		NA	NA	NA	NA	NA	NA	NA	NA	NA	NA	NA	NA	1.22	NA	NA	NA	NA	NA	NA	NA	NA	NA	NA	NA	NA	NA	NA	NA	NA	NA	NA	NA	0
sample414	2020-12-08	T3	CTR	197	25.3		NA	NA	NA	NA	NA	NA	NA	NA	NA	NA	NA	NA	1.22	NA	NA	NA	NA	NA	NA	NA	NA	NA	NA	NA	NA	NA	NA	NA	NA	NA	NA	NA	0
sample415	2020-12-08	T3	CTR	248	27.2		NA	NA	NA	NA	NA	NA	NA	NA	NA	NA	NA	NA	1.23	NA	NA	NA	NA	NA	NA	NA	NA	NA	NA	NA	NA	NA	NA	NA	NA	NA	NA	NA	0
sample416	2020-12-08	T3	MN3	206	25.9		NA	NA	NA	NA	NA	NA	NA	NA	NA	NA	NA	NA	1.19	NA	NA	NA	NA	NA	NA	NA	NA	NA	NA	NA	NA	NA	NA	NA	NA	NA	NA	NA	0
sample417	2020-12-08	T3	MN3	223	26		NA	NA	NA	NA	NA	NA	NA	NA	NA	NA	NA	NA	1.27	NA	NA	NA	NA	NA	NA	NA	NA	NA	NA	NA	NA	NA	NA	NA	NA	NA	NA	NA	0
sample418	2020-12-08	T3	MN3	202	25.2		NA	NA	NA	NA	NA	NA	NA	NA	NA	NA	NA	NA	1.26	NA	NA	NA	NA	NA	NA	NA	NA	NA	NA	NA	NA	NA	NA	NA	NA	NA	NA	NA	0
sample419	2020-12-08	T3	MN3	183	24		NA	NA	NA	NA	NA	NA	NA	NA	NA	NA	NA	NA	1.32	NA	NA	NA	NA	NA	NA	NA	NA	NA	NA	NA	NA	NA	NA	NA	NA	NA	NA	NA	0
sample420	2020-12-08	T3	MN3	246	26.8		NA	NA	NA	NA	NA	NA	NA	NA	NA	NA	NA	NA	1.28	NA	NA	NA	NA	NA	NA	NA	NA	NA	NA	NA	NA	NA	NA	NA	NA	NA	NA	NA	0
sample421	2020-12-08	T3	MC1	196	26		NA	NA	NA	NA	NA	NA	NA	NA	NA	NA	NA	NA	1.12	NA	NA	NA	NA	NA	NA	NA	NA	NA	NA	NA	NA	NA	NA	NA	NA	NA	NA	NA	0
sample422	2020-12-08	T3	MC1	246	23		NA	NA	NA	NA	NA	NA	NA	NA	NA	NA	NA	NA	NA	NA	NA	NA	NA	NA	NA	NA	NA	NA	NA	NA	NA	NA	NA	NA	NA	NA	NA	NA	0
sample423	2020-12-08	T3	MC1	169	23.2		NA	NA	NA	NA	NA	NA	NA	NA	NA	NA	NA	NA	1.35	NA	NA	NA	NA	NA	NA	NA	NA	NA	NA	NA	NA	NA	NA	NA	NA	NA	NA	NA	0
sample424	2020-12-08	T3	MC1	198	26		NA	NA	NA	NA	NA	NA	NA	NA	NA	NA	NA	NA	1.13	NA	NA	NA	NA	NA	NA	NA	NA	NA	NA	NA	NA	NA	NA	NA	NA	NA	NA	NA	0
sample425	2020-12-08	T3	MC1	223	26		NA	NA	NA	NA	NA	NA	NA	NA	NA	NA	NA	NA	1.27	NA	NA	NA	NA	NA	NA	NA	NA	NA	NA	NA	NA	NA	NA	NA	NA	NA	NA	NA	1
sample426	2020-12-08	T3	MC2	231	26		NA	NA	NA	NA	NA	NA	NA	NA	NA	NA	NA	NA	1.31	NA	NA	NA	NA	NA	NA	NA	NA	NA	NA	NA	NA	NA	NA	NA	NA	NA	NA	NA	0
sample427	2020-12-08	T3	MC2	291	28.3		NA	NA	NA	NA	NA	NA	NA	NA	NA	NA	NA	NA	1.28	NA	NA	NA	NA	NA	NA	NA	NA	NA	NA	NA	NA	NA	NA	NA	NA	NA	NA	NA	0
sample428	2020-12-08	T3	MC2	234	26.7		NA	NA	NA	NA	NA	NA	NA	NA	NA	NA	NA	NA	1.23	NA	NA	NA	NA	NA	NA	NA	NA	NA	NA	NA	NA	NA	NA	NA	NA	NA	NA	NA	0
sample429	2020-12-08	T3	MC2	197	25		NA	NA	NA	NA	NA	NA	NA	NA	NA	NA	NA	NA	1.26	NA	NA	NA	NA	NA	NA	NA	NA	NA	NA	NA	NA	NA	NA	NA	NA	NA	NA	NA	0
sample430	2020-12-08	T3	MC2	153	23.5		NA	NA	NA	NA	NA	NA	NA	NA	NA	NA	NA	NA	1.18	NA	NA	NA	NA	NA	NA	NA	NA	NA	NA	NA	NA	NA	NA	NA	NA	NA	NA	NA	0
sample431	2020-12-08	T3	MC1	264	27.3		NA	NA	NA	NA	NA	NA	NA	NA	NA	NA	NA	NA	1.3	NA	NA	NA	NA	NA	NA	NA	NA	NA	NA	NA	NA	NA	NA	NA	NA	NA	NA	NA	0
sample432	2020-12-08	T3	MC1	273	28		NA	NA	NA	NA	NA	NA	NA	NA	NA	NA	NA	NA	1.24	NA	NA	NA	NA	NA	NA	NA	NA	NA	NA	NA	NA	NA	NA	NA	NA	NA	NA	NA	0
sample433	2020-12-08	T3	MC1	256	28.2		NA	NA	NA	NA	NA	NA	NA	NA	NA	NA	NA	NA	1.14	NA	NA	NA	NA	NA	NA	NA	NA	NA	NA	NA	NA	NA	NA	NA	NA	NA	NA	NA	0
sample434	2020-12-08	T3	MC1	180	25.3		NA	NA	NA	NA	NA	NA	NA	NA	NA	NA	NA	NA	1.11	NA	NA	NA	NA	NA	NA	NA	NA	NA	NA	NA	NA	NA	NA	NA	NA	NA	NA	NA	0
sample435	2020-12-08	T3	MC1	190	NA		NA	NA	NA	NA	NA	NA	NA	NA	NA	NA	NA	NA	NA	NA	NA	NA	NA	NA	NA	NA	NA	NA	NA	NA	NA	NA	NA	NA	NA	NA	NA	NA	0
sample436	2020-12-08	T3	MC2	160	24.5		NA	NA	NA	NA	NA	NA	NA	NA	NA	NA	NA	NA	1.09	NA	NA	NA	NA	NA	NA	NA	NA	NA	NA	NA	NA	NA	NA	NA	NA	NA	NA	NA	0
sample437	2020-12-08	T3	MC2	228	26.8		NA	NA	NA	NA	NA	NA	NA	NA	NA	NA	NA	NA	1.18	NA	NA	NA	NA	NA	NA	NA	NA	NA	NA	NA	NA	NA	NA	NA	NA	NA	NA	NA	0
sample438	2020-12-08	T3	MC2	159	NA		NA	NA	NA	NA	NA	NA	NA	NA	NA	NA	NA	NA	NA	NA	NA	NA	NA	NA	NA	NA	NA	NA	NA	NA	NA	NA	NA	NA	NA	NA	NA	NA	0
sample439	2020-12-08	T3	MC2	156	24.5		NA	NA	NA	NA	NA	NA	NA	NA	NA	NA	NA	NA	1.06	NA	NA	NA	NA	NA	NA	NA	NA	NA	NA	NA	NA	NA	NA	NA	NA	NA	NA	NA	0
sample440	2020-12-08	T3	MC2	172	23.1		NA	NA	NA	NA	NA	NA	NA	NA	NA	NA	NA	NA	1.4	NA	NA	NA	NA	NA	NA	NA	NA	NA	NA	NA	NA	NA	NA	NA	NA	NA	NA	NA	1
sample441	2020-12-08	T3	MC2	209	26		NA	NA	NA	NA	NA	NA	NA	NA	NA	NA	NA	NA	1.19	NA	NA	NA	NA	NA	NA	NA	NA	NA	NA	NA	NA	NA	NA	NA	NA	NA	NA	NA	0
sample442	2020-12-08	T3	MC2	279	24.2		NA	NA	NA	NA	NA	NA	NA	NA	NA	NA	NA	NA	NA	NA	NA	NA	NA	NA	NA	NA	NA	NA	NA	NA	NA	NA	NA	NA	NA	NA	NA	NA	0
sample443	2020-12-08	T3	CTR	251	27		NA	NA	NA	NA	NA	NA	NA	NA	NA	NA	NA	NA	1.28	NA	NA	NA	NA	NA	NA	NA	NA	NA	NA	NA	NA	NA	NA	NA	NA	NA	NA	NA	0
sample444	2020-12-08	T3	CTR	NA	NA		NA	NA	NA	NA	NA	NA	NA	NA	NA	NA	NA	NA	NA	NA	NA	NA	NA	NA	NA	NA	NA	NA	NA	NA	NA	NA	NA	NA	NA	NA	NA	NA	0
sample445	2020-12-08	T3	CTR	NA	NA		NA	NA	NA	NA	NA	NA	NA	NA	NA	NA	NA	NA	NA	NA	NA	NA	NA	NA	NA	NA	NA	NA	NA	NA	NA	NA	NA	NA	NA	NA	NA	NA	0
sample446	2020-12-08	T3	CTR	NA	NA		NA	NA	NA	NA	NA	NA	NA	NA	NA	NA	NA	NA	NA	NA	NA	NA	NA	NA	NA	NA	NA	NA	NA	NA	NA	NA	NA	NA	NA	NA	NA	NA	0
sample447	2020-12-08	T3	CTR	NA	NA		NA	NA	NA	NA	NA	NA	NA	NA	NA	NA	NA	NA	NA	NA	NA	NA	NA	NA	NA	NA	NA	NA	NA	NA	NA	NA	NA	NA	NA	NA	NA	NA	0
sample448	2020-12-08	T3	CTR	NA	NA		NA	NA	NA	NA	NA	NA	NA	NA	NA	NA	NA	NA	NA	NA	NA	NA	NA	NA	NA	NA	NA	NA	NA	NA	NA	NA	NA	NA	NA	NA	NA	NA	0
sample449	2020-12-08	T3	MN3	257	28		NA	NA	NA	NA	NA	NA	NA	NA	NA	NA	NA	NA	1.17	NA	NA	NA	NA	NA	NA	NA	NA	NA	NA	NA	NA	NA	NA	NA	NA	NA	NA	NA	0
sample450	2020-12-08	T3	MN3	247	27		NA	NA	NA	NA	NA	NA	NA	NA	NA	NA	NA	NA	1.25	NA	NA	NA	NA	NA	NA	NA	NA	NA	NA	NA	NA	NA	NA	NA	NA	NA	NA	NA	0
sample451	2020-12-08	T3	MN3	NA	NA		NA	NA	NA	NA	NA	NA	NA	NA	NA	NA	NA	NA	NA	NA	NA	NA	NA	NA	NA	NA	NA	NA	NA	NA	NA	NA	NA	NA	NA	NA	NA	NA	0
sample452	2020-12-08	T3	MN3	NA	NA		NA	NA	NA	NA	NA	NA	NA	NA	NA	NA	NA	NA	NA	NA	NA	NA	NA	NA	NA	NA	NA	NA	NA	NA	NA	NA	NA	NA	NA	NA	NA	NA	0
sample453	2020-12-08	T3	MN3	NA	NA		NA	NA	NA	NA	NA	NA	NA	NA	NA	NA	NA	NA	NA	NA	NA	NA	NA	NA	NA	NA	NA	NA	NA	NA	NA	NA	NA	NA	NA	NA	NA	NA	0
sample454	2020-12-08	T3	MN3	NA	NA		NA	NA	NA	NA	NA	NA	NA	NA	NA	NA	NA	NA	NA	NA	NA	NA	NA	NA	NA	NA	NA	NA	NA	NA	NA	NA	NA	NA	NA	NA	NA	NA	0

## Sheet: Fig.1c
Samples	sampleName	ID	sampleNumber	sampleType	samplePool	Timepoint	Diet	samplingTank	New_Diet	Observed	Shannon
MQ211210-10	T0-ctr-tk3-HGm01	T0_ctr_tk3_01	1	sample	low	T0	CTR	tk3	NA	97	3.70453
MQ211210-100	T2-mc2-tk1-HGm03	T2_mc2_tk1_03	3	sample	low	T2	MC2	tk1	MC2	93	3.79097
MQ211210-102	T2-mn3-tk1-HGm01	T2_mn3_tk1_01	1	sample	high	T2	MN3	tk1	MN3	107	3.885
MQ211210-103	T2-mc1-tk3-HGm05	T2_mc1_tk3_05	5	sample	low	T2	MC1	tk3	MC1	34	2.95818
MQ211210-104	T2-mn3-tk2-HGm01	T2_mn3_tk2_01	1	sample	high	T2	MN3	tk2	MN3	109	3.79328
MQ211210-106	T1-ctr-tk2-HGm03	T1_ctr_tk2_03	3	sample	high	T1	CTR	tk2	MC1	83	3.60482
MQ211210-107	T0-ctr-tk2-HGm10	T0_ctr_tk2_10	10	sample	high	T0	CTR	tk2	NA	102	3.95364
MQ211210-108	T2-ctr-tk2-HGm07	T2_ctr_tk2_07	7	sample	low	T2	CTR	tk2	CTR	81	3.65037
MQ211210-109	T1-mc2-tk2-HGm03	T1_mc2_tk2_03	3	sample	low	T1	MC2	tk2	MN3	107	3.80833
MQ211210-11	T1-mn3-tk1-HGm07	T1_mn3_tk1_07	7	sample	low	T1	MN3	tk1	MN3	112	3.61091
MQ211210-110	T0-ctr-tk1-HGm10	T0_ctr_tk1_10	10	sample	high	T0	CTR	tk1	NA	124	3.94626
MQ211210-111	T3-mc2-tk1-HGm07	T3_mc2_tk1_07	7	sample	high	T3	MC2	tk1	MC2	134	3.19364
MQ211210-112	T3-mc2-tk2-HGm01	T3_mc2_tk2_01	1	sample	high	T3	MC2	tk2	MC2	142	3.30394
MQ211210-113	T1-ctr-tk2-HGm05	T1_ctr_tk2_05	5	sample	low	T1	CTR	tk2	MC1	130	3.81975
MQ211210-114	T2-mc1-tk2-HGm03	T2_mc1_tk2_03	3	sample	low	T2	MC1	tk2	MC1	113	3.98431
MQ211210-115	T1-ctr-tk1-HGm07	T1_ctr_tk1_07	7	sample	high	T1	CTR	tk1	CTR	78	1.83668
MQ211210-117	T2-mc2-tk3-HGm05	T2_mc2_tk3_05	5	sample	high	T2	MC2	tk3	MC2	108	3.87526
MQ211210-118	T0-ctr-tk1-HGm01	T0_ctr_tk1_01	1	sample	low	T0	CTR	tk1	NA	113	4.08688
MQ211210-119	T3-mn3-tk2-HGm07	T3_mn3_tk2_07	7	sample	high	T3	MN3	tk2	MN3	135	3.24329
MQ211210-12	T3-mc2-tk2-HGm05	T3_mc2_tk2_05	5	sample	high	T3	MC2	tk2	MC2	87	2.65093
MQ211210-122	T3-mc1-tk3-HGm05	T3_mc1_tk3_05	5	sample	high	T3	MC1	tk3	MC1	82	2.84333
MQ211210-123	T2-mc1-tk2-HGm05	T2_mc1_tk2_05	5	sample	high	T2	MC1	tk2	MC1	108	3.97282
MQ211210-124	T3-ctr-tk2-HGm07	T3_ctr_tk2_07	7	sample	high	T3	CTR	tk2	CTR	143	3.10946
MQ211210-125	T0-ctr-tk1-HGm02	T0_ctr_tk1_02	2	sample	low	T0	CTR	tk1	NA	87	3.7494
MQ211210-126	T1-mn3-tk3-HGm01	T1_mn3_tk3_01	1	sample	high	T1	MN3	tk3	MC1	144	3.95664
MQ211210-127	T2-mn3-tk3-HGm01	T2_mn3_tk3_01	1	sample	high	T2	MN3	tk3	MN3	108	3.78057
MQ211210-128	T2-ctr-tk1-HGm03	T2_ctr_tk1_03	3	sample	low	T2	CTR	tk1	CTR	66	3.36871
MQ211210-129	T2-mn3-tk1-HGm07	T2_mn3_tk1_07	7	sample	high	T2	MN3	tk1	MN3	111	3.7891
MQ211210-13	T1-mc1-tk2-HGm01	T1_mc1_tk2_01	1	sample	high	T1	MC1	tk2	CTR	135	3.92903
MQ211210-131	T3-ctr-tk1-HGm03	T3_ctr_tk1_03	3	sample	high	T3	CTR	tk1	CTR	88	3.13366
MQ211210-132	T3-mc1-tk2-HGm03	T3_mc1_tk2_03	3	sample	high	T3	MC1	tk2	MC1	112	3.4037
MQ211210-133	T1-mc1-tk1-HGm01	T1_mc1_tk1_01	1	sample	low	T1	MC1	tk1	MC1	86	3.39867
MQ211210-134	T1-mn3-tk2-HGm05	T1_mn3_tk2_05	5	sample	high	T1	MN3	tk2	MC2	114	3.78168
MQ211210-135	T3-mc1-tk1-HGm03	T3_mc1_tk1_03	3	sample	high	T3	MC1	tk1	MC1	138	3.29134
MQ211210-136	T1-mc1-tk2-HGm03	T1_mc1_tk2_03	3	sample	low	T1	MC1	tk2	CTR	129	3.94958
MQ211210-137	T2-mn3-tk2-HGm03	T2_mn3_tk2_03	3	sample	low	T2	MN3	tk2	MN3	92	3.78588
MQ211210-138	T3-mn3-tk1-HGm07	T3_mn3_tk1_07	7	sample	high	T3	MN3	tk1	MN3	120	3.53279
MQ211210-139	T2-mc2-tk2-HGm01	T2_mc2_tk2_01	1	sample	low	T2	MC2	tk2	MC2	103	3.72485
MQ211210-14	T1-mc1-tk3-HGm01	T1_mc1_tk3_01	1	sample	low	T1	MC1	tk3	MC2	97	3.57122
MQ211210-140	T1-ctr-tk2-HGm01	T1_ctr_tk2_01	1	sample	high	T1	CTR	tk2	MC1	118	4.00065
MQ211210-141	T3-mc1-tk1-HGm01	T3_mc1_tk1_01	1	sample	high	T3	MC1	tk1	MC1	126	3.29222
MQ211210-142	T1-mc2-tk1-HGm03	T1_mc2_tk1_03	3	sample	high	T1	MC2	tk1	MC2	112	3.66606
MQ211210-143	T3-ctr-tk2-HGm03	T3_ctr_tk2_03	3	sample	high	T3	CTR	tk2	CTR	108	3.26296
MQ211210-144	T1-mc2-tk2-HGm05	T1_mc2_tk2_05	5	sample	low	T1	MC2	tk2	MN3	88	3.62145
MQ211210-145	T1-ctr-tk2-HGm07	T1_ctr_tk2_07	7	sample	low	T1	CTR	tk2	MC1	95	3.71039
MQ211210-146	T3-mc1-tk2-HGm07	T3_mc1_tk2_07	7	sample	high	T3	MC1	tk2	MC1	26	2.56802
MQ211210-147	T3-ctr-tk3-HGm07	T3_ctr_tk3_07	7	sample	high	T3	CTR	tk3	CTR	109	3.15748
MQ211210-149	T2-ctr-tk2-HGm05	T2_ctr_tk2_05	5	sample	high	T2	CTR	tk2	CTR	82	3.83591
MQ211210-15	T3-mn3-tk3-HGm01	T3_mn3_tk3_01	1	sample	high	T3	MN3	tk3	MN3	103	3.08556
MQ211210-150	T3-ctr-tk2-HGm01	T3_ctr_tk2_01	1	sample	high	T3	CTR	tk2	CTR	137	3.26946
MQ211210-152	T1-ctr-tk3-HGm07	T1_ctr_tk3_07	7	sample	high	T1	CTR	tk3	MN3	95	3.78967
MQ211210-153	T2-mc1-tk1-HGm03	T2_mc1_tk1_03	3	sample	high	T2	MC1	tk1	MC1	86	3.63832
MQ211210-154	T1-mn3-tk1-HGm03	T1_mn3_tk1_03	3	sample	high	T1	MN3	tk1	MN3	83	3.55131
MQ211210-164	T1-mc2-tk3-HGm03	T1_mc2_tk3_03	3	sample	low	T1	MC2	tk3	CTR	109	4.11428
MQ211210-165	T3-ctr-tk3-HGm03	T3_ctr_tk3_03	3	sample	high	T3	CTR	tk3	CTR	142	3.19392
MQ211210-166	T1-ctr-tk1-HGm05	T1_ctr_tk1_05	5	sample	low	T1	CTR	tk1	CTR	121	3.72321
MQ211210-167	T1-ctr-tk3-HGm03	T1_ctr_tk3_03	3	sample	low	T1	CTR	tk3	MN3	109	3.90871
MQ211210-168	T3-mn3-tk3-HGm03	T3_mn3_tk3_03	3	sample	high	T3	MN3	tk3	MN3	96	3.15006
MQ211210-169	T2-ctr-tk1-HGm05	T2_ctr_tk1_05	5	sample	low	T2	CTR	tk1	CTR	88	3.44194
MQ211210-17	T3-mc2-tk1-HGm03	T3_mc2_tk1_03	3	sample	low	T3	MC2	tk1	MC2	147	2.96536
MQ211210-170	T3-ctr-tk1-HGm05	T3_ctr_tk1_05	5	sample	high	T3	CTR	tk1	CTR	95	3.14598
MQ211210-171	T2-mn3-tk3-HGm03	T2_mn3_tk3_03	3	sample	high	T2	MN3	tk3	MN3	129	3.97323
MQ211210-172	T1-mc1-tk1-HGm05	T1_mc1_tk1_05	5	sample	high	T1	MC1	tk1	MC1	140	4.1638
MQ211210-173	T3-mc1-tk1-HGm05	T3_mc1_tk1_05	5	sample	high	T3	MC1	tk1	MC1	125	3.58228
MQ211210-174	T2-mn3-tk1-HGm05	T2_mn3_tk1_05	5	sample	high	T2	MN3	tk1	MN3	111	3.69598
MQ211210-175	T3-mn3-tk1-HGm05	T3_mn3_tk1_05	5	sample	high	T3	MN3	tk1	MN3	102	3.38989
MQ211210-176	T3-mc2-tk1-HGm05	T3_mc2_tk1_05	5	sample	high	T3	MC2	tk1	MC2	112	3.36739
MQ211210-177	T1-mn3-tk3-HGm03	T1_mn3_tk3_03	3	sample	high	T1	MN3	tk3	MC1	98	3.66875
MQ211210-178	T2-mc2-tk1-HGm05	T2_mc2_tk1_05	5	sample	high	T2	MC2	tk1	MC2	103	3.60315
MQ211210-179	T1-mc1-tk3-HGm03	T1_mc1_tk3_03	3	sample	high	T1	MC1	tk3	MC2	111	3.89026
MQ211210-18	T2-ctr-tk3-HGm05	T2_ctr_tk3_05	5	sample	low	T2	CTR	tk3	CTR	140	3.5161
MQ211210-180	T3-mc2-tk3-HGm03	T3_mc2_tk3_03	3	sample	high	T3	MC2	tk3	MC2	136	3.45758
MQ211210-181	T2-mc1-tk3-HGm03	T2_mc1_tk3_03	3	sample	high	T2	MC1	tk3	MC1	102	3.93609
MQ211210-182	T1-mc2-tk1-HGm05	T1_mc2_tk1_05	5	sample	high	T1	MC2	tk1	MC2	116	4.22059
MQ211210-183	T2-mc1-tk1-HGm05	T2_mc1_tk1_05	5	sample	high	T2	MC1	tk1	MC1	89	3.82577
MQ211210-184	T3-mc1-tk3-HGm03	T3_mc1_tk3_03	3	sample	high	T3	MC1	tk3	MC1	142	3.19226
MQ211210-185	T2-ctr-tk3-HGm03	T2_ctr_tk3_03	3	sample	high	T2	CTR	tk3	CTR	96	3.81198
MQ211210-186	T1-mn3-tk1-HGm05	T1_mn3_tk1_05	5	sample	high	T1	MN3	tk1	MN3	89	3.80607
MQ211210-187	T2-mc2-tk3-HGm03	T2_mc2_tk3_03	3	sample	high	T2	MC2	tk3	MC2	115	3.98173
MQ211210-19	T1-mc2-tk1-HGm07	T1_mc2_tk1_07	7	sample	low	T1	MC2	tk1	MC2	111	3.56352
MQ211210-2	T2-mc1-tk1-HGm07	T2_mc1_tk1_07	7	sample	low	T2	MC1	tk1	MC1	65	3.13739
MQ211210-20	T3-ctr-tk1-HGm01	T3_ctr_tk1_01	1	sample	high	T3	CTR	tk1	CTR	94	2.88576
MQ211210-22	T1-mn3-tk3-HGm07	T1_mn3_tk3_07	7	sample	low	T1	MN3	tk3	MC1	132	3.82279
MQ211210-23	T1-ctr-tk3-HGm01	T1_ctr_tk3_01	1	sample	low	T1	CTR	tk3	MN3	80	3.53629
MQ211210-24	T3-mn3-tk2-HGm05	T3_mn3_tk2_05	5	sample	high	T3	MN3	tk2	MN3	91	2.91099
MQ211210-27	T1-ctr-tk3-HGm05	T1_ctr_tk3_05	5	sample	high	T1	CTR	tk3	MN3	127	3.68222
MQ211210-28	T3-mn3-tk1-HGm01	T3_mn3_tk1_01	1	sample	high	T3	MN3	tk1	MN3	95	3.39562
MQ211210-29	T1-mc2-tk3-HGm05	T1_mc2_tk3_05	5	sample	low	T1	MC2	tk3	CTR	88	3.79204
MQ211210-30	T1-mc1-tk2-HGm05	T1_mc1_tk2_05	5	sample	low	T1	MC1	tk2	CTR	86	3.55419
MQ211210-32	T3-ctr-tk3-HGm01	T3_ctr_tk3_01	1	sample	low	T3	CTR	tk3	CTR	80	3.20674
MQ211210-33	T1-ctr-tk1-HGm03	T1_ctr_tk1_03	3	sample	low	T1	CTR	tk1	CTR	102	3.55552
MQ211210-34	T3-mc1-tk1-HGm07	T3_mc1_tk1_07	7	sample	low	T3	MC1	tk1	MC1	84	3.20063
MQ211210-35	T0-ctr-tk2-HGm09	T0_ctr_tk2_09	9	sample	low	T0	CTR	tk2	NA	24	2.59898
MQ211210-36	T2-mc2-tk1-HGm07	T2_mc2_tk1_07	7	sample	low	T2	MC2	tk1	MC2	44	3.31723
MQ211210-37	T0-ctr-tk3-HGm10	T0_ctr_tk3_10	10	sample	low	T0	CTR	tk3	NA	51	3.17103
MQ211210-38	T3-mc2-tk1-HGm01	T3_mc2_tk1_01	1	sample	low	T3	MC2	tk1	MC2	53	3.18844
MQ211210-39	T3-mc2-tk2-HGm07	T3_mc2_tk2_07	7	sample	low	T3	MC2	tk2	MC2	67	2.96279
MQ211210-4	T0-ctr-tk1-HGm03	T0_ctr_tk1_03	3	sample	low	T0	CTR	tk1	NA	66	2.79445
MQ211210-40	T1-mc2-tk1-HGm01	T1_mc2_tk1_01	1	sample	low	T1	MC2	tk1	MC2	89	3.42416
MQ211210-43	T2-mc2-tk3-HGm07	T2_mc2_tk3_07	7	sample	low	T2	MC2	tk3	MC2	73	3.60927
MQ211210-44	T2-mc1-tk2-HGm01	T2_mc1_tk2_01	1	sample	low	T2	MC1	tk2	MC1	49	3.58549
MQ211210-46	T3-mc2-tk2-HGm03	T3_mc2_tk2_03	3	sample	low	T3	MC2	tk2	MC2	118	3.53919
MQ211210-47	T2-mn3-tk1-HGm03	T2_mn3_tk1_03	3	sample	low	T2	MN3	tk1	MN3	127	3.61414
MQ211210-48	T0-ctr-tk2-HGm02	T0_ctr_tk2_02	2	sample	low	T0	CTR	tk2	NA	49	3.38813
MQ211210-49	T2-ctr-tk1-HGm01	T2_ctr_tk1_01	1	sample	high	T2	CTR	tk1	CTR	99	3.32382
MQ211210-50	T2-ctr-tk1-HGm07	T2_ctr_tk1_07	7	sample	low	T2	CTR	tk1	CTR	45	3.265
MQ211210-52	T2-ctr-tk3-HGm07	T2_ctr_tk3_07	7	sample	low	T2	CTR	tk3	CTR	84	3.49491
MQ211210-53	T3-mn3-tk3-HGm07	T3_mn3_tk3_07	7	sample	high	T3	MN3	tk3	MN3	92	3.03707
MQ211210-54	T3-mc1-tk3-HGm07	T3_mc1_tk3_07	7	sample	high	T3	MC1	tk3	MC1	150	3.37356
MQ211210-55	T3-ctr-tk1-HGm07	T3_ctr_tk1_07	7	sample	high	T3	CTR	tk1	CTR	148	3.33341
MQ211210-56	T2-ctr-tk2-HGm01	T2_ctr_tk2_01	1	sample	low	T2	CTR	tk2	CTR	117	3.80624
MQ211210-57	T3-mn3-tk2-HGm03	T3_mn3_tk2_03	3	sample	high	T3	MN3	tk2	MN3	107	2.78428
MQ211210-58	T1-mn3-tk1-HGm01	T1_mn3_tk1_01	1	sample	high	T1	MN3	tk1	MN3	134	4.05278
MQ211210-59	T0-ctr-tk3-HGm09	T0_ctr_tk3_09	9	sample	high	T0	CTR	tk3	NA	94	3.66428
MQ211210-6	T2-mn3-tk3-HGm05	T2_mn3_tk3_05	5	sample	low	T2	MN3	tk3	MN3	88	3.61749
MQ211210-60	T3-mc1-tk2-HGm05	T3_mc1_tk2_05	5	sample	high	T3	MC1	tk2	MC1	81	3.37936
MQ211210-61	T1-mn3-tk3-HGm05	T1_mn3_tk3_05	5	sample	high	T1	MN3	tk3	MC1	117	4.06742
MQ211210-62	T3-mc2-tk3-HGm05	T3_mc2_tk3_05	5	sample	high	T3	MC2	tk3	MC2	158	3.235
MQ211210-63	T3-mc2-tk3-HGm01	T3_mc2_tk3_01	1	sample	high	T3	MC2	tk3	MC2	198	3.65971
MQ211210-64	T3-mc1-tk3-HGm01	T3_mc1_tk3_01	1	sample	high	T3	MC1	tk3	MC1	159	3.57861
MQ211210-65	T1-mc1-tk3-HGm07	T1_mc1_tk3_07	7	sample	high	T1	MC1	tk3	MC2	98	3.37823
MQ211210-66	T3-mn3-tk2-HGm01	T3_mn3_tk2_01	1	sample	high	T3	MN3	tk2	MN3	121	3.21931
MQ211210-67	T1-mc2-tk2-HGm01	T1_mc2_tk2_01	1	sample	low	T1	MC2	tk2	MN3	128	3.90615
MQ211210-68	T3-mc1-tk2-HGm01	T3_mc1_tk2_01	1	sample	high	T3	MC1	tk2	MC1	101	3.2524
MQ211210-69	T1-mc1-tk1-HGm07	T1_mc1_tk1_07	7	sample	high	T1	MC1	tk1	MC1	123	3.83351
MQ211210-7	T2-mc2-tk2-HGm05	T2_mc2_tk2_05	5	sample	high	T2	MC2	tk2	MC2	113	3.00828
MQ211210-70	T3-mn3-tk1-HGm03	T3_mn3_tk1_03	3	sample	high	T3	MN3	tk1	MN3	151	3.28577
MQ211210-71	T2-mc1-tk2-HGm07	T2_mc1_tk2_07	7	sample	high	T2	MC1	tk2	MC1	133	3.96333
MQ211210-72	T1-mc2-tk3-HGm01	T1_mc2_tk3_01	1	sample	high	T1	MC2	tk3	CTR	117	3.81015
MQ211210-73	T1-mc1-tk3-HGm05	T1_mc1_tk3_05	5	sample	high	T1	MC1	tk3	MC2	118	3.89323
MQ211210-74	T1-mn3-tk2-HGm07	T1_mn3_tk2_07	7	sample	high	T1	MN3	tk2	MC2	119	3.7568
MQ211210-75	T2-mn3-tk3-HGm07	T2_mn3_tk3_07	7	sample	high	T2	MN3	tk3	MN3	114	3.92951
MQ211210-76	T2-ctr-tk3-HGm01	T2_ctr_tk3_01	1	sample	high	T2	CTR	tk3	CTR	99	3.49811
MQ211210-77	T2-mc1-tk3-HGm01	T2_mc1_tk3_01	1	sample	high	T2	MC1	tk3	MC1	104	3.45877
MQ211210-78	T2-mc2-tk2-HGm07	T2_mc2_tk2_07	7	sample	high	T2	MC2	tk2	MC2	99	3.50686
MQ211210-79	T2-ctr-tk2-HGm03	T2_ctr_tk2_03	3	sample	low	T2	CTR	tk2	CTR	67	3.35953
MQ211210-8	T2-mc1-tk3-HGm07	T2_mc1_tk3_07	7	sample	high	T2	MC1	tk3	MC1	92	3.22252
MQ211210-81	T2-mc2-tk1-HGm01	T2_mc2_tk1_01	1	sample	low	T2	MC2	tk1	MC2	32	3.21813
MQ211210-82	T2-mc1-tk1-HGm01	T2_mc1_tk1_01	1	sample	low	T2	MC1	tk1	MC1	62	3.0772
MQ211210-83	T1-mn3-tk2-HGm01	T1_mn3_tk2_01	1	sample	low	T1	MN3	tk2	MC2	119	3.79322
MQ211210-84	T3-mn3-tk3-HGm05	T3_mn3_tk3_05	5	sample	low	T3	MN3	tk3	MN3	135	3.40629
MQ211210-85	T0-ctr-tk2-HGm01	T0_ctr_tk2_01	1	sample	low	T0	CTR	tk2	NA	56	3.46309
MQ211210-86	T1-mc1-tk2-HGm07	T1_mc1_tk2_07	7	sample	low	T1	MC1	tk2	CTR	132	3.9848
MQ211210-87	T1-mc2-tk3-HGm07	T1_mc2_tk3_07	7	sample	low	T1	MC2	tk3	CTR	105	3.78512
MQ211210-88	T2-mn3-tk2-HGm07	T2_mn3_tk2_07	7	sample	low	T2	MN3	tk2	MN3	152	4.30949
MQ211210-89	T3-ctr-tk3-HGm05	T3_ctr_tk3_05	5	sample	low	T3	CTR	tk3	CTR	112	3.87746
MQ211210-9	T2-mc2-tk2-HGm03	T2_mc2_tk2_03	3	sample	low	T2	MC2	tk2	MC2	109	3.72516
MQ211210-90	T0-ctr-tk3-HGm08	T0_ctr_tk3_08	8	sample	low	T0	CTR	tk3	NA	93	3.81762
MQ211210-91	T1-mc2-tk2-HGm07	T1_mc2_tk2_07	7	sample	low	T1	MC2	tk2	MN3	115	3.82115
MQ211210-93	T3-mc2-tk3-HGm07	T3_mc2_tk3_07	7	sample	high	T3	MC2	tk3	MC2	139	3.28184
MQ211210-94	T1-ctr-tk1-HGm01	T1_ctr_tk1_01	1	sample	low	T1	CTR	tk1	CTR	140	4.02279
MQ211210-95	T2-mc2-tk3-HGm01	T2_mc2_tk3_01	1	sample	low	T2	MC2	tk3	MC2	146	4.05894
MQ211210-96	T1-mc1-tk1-HGm03	T1_mc1_tk1_03	3	sample	low	T1	MC1	tk1	MC1	123	3.93863
MQ211210-97	T3-ctr-tk2-HGm05	T3_ctr_tk2_05	5	sample	high	T3	CTR	tk2	CTR	103	3.26859
MQ211210-98	T2-mn3-tk2-HGm05	T2_mn3_tk2_05	5	sample	low	T2	MN3	tk2	MN3	95	3.69028
MQ211210-99	T1-mn3-tk2-HGm03	T1_mn3_tk2_03	3	sample	high	T1	MN3	tk2	MC2	104	3.60009

## Sheet: Fig.1d
Samples	PCoA1	PCoA2	PCoA3	Timepoint
MQ211210-10	0.181699	0.135403	-0.104011	T0
MQ211210-100	-0.249719	0.0105559	-0.042308	T2
MQ211210-102	-0.0918199	0.0877523	0.0738788	T2
MQ211210-103	-0.127887	-0.248046	-0.278664	T2
MQ211210-104	-0.0886889	-0.236571	-0.246659	T2
MQ211210-106	-0.0569581	0.0533331	0.0112198	T1
MQ211210-107	-0.132835	-0.143613	-0.0173681	T0
MQ211210-108	-0.0435623	-0.0384511	-0.0150187	T2
MQ211210-109	-0.328436	0.0634494	-0.0196371	T1
MQ211210-11	0.13511	0.223497	-0.195361	T1
MQ211210-110	-0.000313598	-0.137178	-0.0382949	T0
MQ211210-111	0.319321	0.0954325	-0.137772	T3
MQ211210-112	0.32561	0.0613706	-0.105077	T3
MQ211210-113	-0.432449	0.0953373	-0.0333572	T1
MQ211210-114	0.0427743	-0.0509063	-0.0262865	T2
MQ211210-115	-0.3094	-0.0459622	-0.0375062	T1
MQ211210-117	-0.12475	0.0109876	0.0872328	T2
MQ211210-118	-0.167078	-0.137906	-0.125562	T0
MQ211210-119	0.287392	0.0938992	-0.111008	T3
MQ211210-12	0.329451	0.111027	-0.184207	T3
MQ211210-122	0.165124	-0.260863	0.256572	T3
MQ211210-123	-0.0508487	-0.173866	0.110645	T2
MQ211210-124	0.325189	0.0406017	-0.0243579	T3
MQ211210-125	-0.132389	-0.252393	-0.160307	T0
MQ211210-126	-0.236503	0.0948349	0.159993	T1
MQ211210-127	-0.253287	-0.0989483	0.13998	T2
MQ211210-128	0.062863	-0.103882	0.126232	T2
MQ211210-129	-0.0210042	-0.0970253	0.19606	T2
MQ211210-13	-0.0862028	0.21404	0.086709	T1
MQ211210-131	0.325205	-0.00232373	0.00360352	T3
MQ211210-132	0.266159	-0.0753146	0.136309	T3
MQ211210-133	-0.164675	0.209047	0.00547902	T1
MQ211210-134	-0.373562	0.0509952	0.0127558	T1
MQ211210-135	0.310398	0.021477	0.0423119	T3
MQ211210-136	-0.31925	0.10793	0.0130357	T1
MQ211210-137	0.0141812	-0.0510316	-0.0976158	T2
MQ211210-138	0.185695	-0.152791	0.13757	T3
MQ211210-139	-0.0913621	0.0415304	0.131133	T2
MQ211210-14	-0.0476776	0.293403	-0.0474646	T1
MQ211210-140	-0.138132	0.0269733	0.112851	T1
MQ211210-141	0.313433	-0.0274084	0.0656058	T3
MQ211210-142	-0.382896	0.0830578	0.0743755	T1
MQ211210-143	0.284207	-0.0698975	0.123754	T3
MQ211210-144	-0.39406	0.0414317	0.0588585	T1
MQ211210-145	-0.421915	0.0823691	-0.0135957	T1
MQ211210-146	-0.0528465	-0.396748	0.0295094	T3
MQ211210-147	0.322697	-0.0336443	0.0757564	T3
MQ211210-149	-0.171907	-0.211926	-0.0616843	T2
MQ211210-15	0.306816	0.0709521	-0.014313	T3
MQ211210-150	0.321789	0.0533292	-0.043355	T3
MQ211210-152	-0.340674	0.0983182	0.0250464	T1
MQ211210-153	0.0476026	-0.0369539	-0.0350884	T2
MQ211210-154	-0.437657	0.0737143	-0.0621602	T1
MQ211210-164	-0.314667	0.136521	0.0135027	T1
MQ211210-165	0.357436	0.0813124	-0.0974777	T3
MQ211210-166	-0.290699	0.0991838	0.0135885	T1
MQ211210-167	-0.27924	0.113199	-0.00785962	T1
MQ211210-168	0.355608	0.0385621	-0.0610192	T3
MQ211210-169	0.288699	0.0645809	-0.0231126	T2
MQ211210-17	0.1527	0.190976	-0.140202	T3
MQ211210-170	0.339474	0.0290713	-0.0386289	T3
MQ211210-171	-0.0310752	0.006497	0.149842	T2
MQ211210-172	-0.291685	0.106535	-0.00433546	T1
MQ211210-173	0.240396	-0.0560229	0.0714344	T3
MQ211210-174	-0.0245081	0.0236561	-0.0894718	T2
MQ211210-175	0.282157	0.0278614	-0.0143995	T3
MQ211210-176	0.277175	-0.0184005	0.0562159	T3
MQ211210-177	-0.335897	0.0640478	-0.0118889	T1
MQ211210-178	0.0452434	0.0535964	-0.0489853	T2
MQ211210-179	-0.271953	0.0963069	0.0907281	T1
MQ211210-18	0.231895	0.179525	-0.138107	T2
MQ211210-180	0.281499	0.0244478	-0.0445949	T3
MQ211210-181	-0.338624	0.00519062	-0.0507203	T2
MQ211210-182	-0.344442	0.0240654	-0.0682958	T1
MQ211210-183	-0.00530608	-0.183039	-0.0758175	T2
MQ211210-184	0.316009	0.0835643	-0.116102	T3
MQ211210-185	-0.0590506	-0.120591	-0.0440656	T2
MQ211210-186	-0.352358	0.0791575	-0.0365805	T1
MQ211210-187	-0.0621253	-0.026724	0.126605	T2
MQ211210-19	-0.167596	0.242224	0.0162619	T1
MQ211210-2	0.227979	-0.0114988	0.0793288	T2
MQ211210-20	0.326948	0.080079	-0.128682	T3
MQ211210-22	-0.189934	0.247343	0.0225027	T1
MQ211210-23	-0.262966	0.194159	0.0306973	T1
MQ211210-24	0.357962	0.0992672	-0.118392	T3
MQ211210-27	0.172588	0.0510371	0.127703	T1
MQ211210-28	0.276225	0.0368925	0.0570721	T3
MQ211210-29	-0.0793239	0.0527449	0.00870304	T1
MQ211210-30	-0.0808336	0.137546	0.0909429	T1
MQ211210-32	0.328048	0.0324874	-0.0277166	T3
MQ211210-33	0.0759999	-0.0836744	0.201717	T1
MQ211210-34	0.304545	-0.0105196	0.0909449	T3
MQ211210-35	-0.137114	-0.304539	-0.301785	T0
MQ211210-36	-0.173626	-0.301397	-0.0539911	T2
MQ211210-37	0.0784151	-0.291026	0.15189	T0
MQ211210-38	0.0322199	-0.356638	0.131622	T3
MQ211210-39	0.247341	-0.148513	0.16148	T3
MQ211210-4	0.314167	0.106319	-0.186174	T0
MQ211210-40	-0.28762	-0.0701421	0.115266	T1
MQ211210-43	-0.172262	-0.200655	0.0864242	T2
MQ211210-44	-0.0855861	-0.320181	-0.0200677	T2
MQ211210-46	0.294577	0.029595	-0.00772856	T3
MQ211210-47	0.188886	0.0810321	0.00539699	T2
MQ211210-48	-0.0923563	-0.332952	-0.046871	T0
MQ211210-49	0.156215	0.0185468	0.0824549	T2
MQ211210-50	-0.247719	-0.291618	-0.351162	T2
MQ211210-52	0.102526	-0.0876	0.111927	T2
MQ211210-53	0.296428	-0.0970305	0.160548	T3
MQ211210-54	0.287537	-0.00335411	0.0642423	T3
MQ211210-55	0.30468	0.0425062	0.0210375	T3
MQ211210-56	-0.00749749	0.0506267	-0.0933888	T2
MQ211210-57	0.20715	-0.123983	0.127517	T3
MQ211210-58	-0.21573	0.126499	0.104599	T1
MQ211210-59	-0.235089	-0.238241	-0.276467	T0
MQ211210-6	0.0638578	0.201272	0.0322802	T2
MQ211210-60	0.121587	-0.286787	0.229557	T3
MQ211210-61	-0.26596	0.060789	0.0526404	T1
MQ211210-62	0.336205	0.0781519	-0.0944418	T3
MQ211210-63	0.278952	0.0921449	-0.0972345	T3
MQ211210-64	0.274323	-0.00633711	0.0553147	T3
MQ211210-65	-0.00632778	0.072156	0.147707	T1
MQ211210-66	0.29477	-0.0181123	0.0700978	T3
MQ211210-67	-0.263262	0.175118	-0.017825	T1
MQ211210-68	0.288195	-0.0302983	0.0613903	T3
MQ211210-69	-0.343106	0.116399	0.0302426	T1
MQ211210-7	0.294353	0.147771	-0.159258	T2
MQ211210-70	0.305981	0.0782423	-0.0960615	T3
MQ211210-71	-0.0331324	-0.0541506	-0.0161771	T2
MQ211210-72	-0.124537	0.115375	0.0703339	T1
MQ211210-73	-0.318506	0.120917	0.0524616	T1
MQ211210-74	-0.0902975	0.129628	0.067597	T1
MQ211210-75	-0.124326	-0.18567	0.180908	T2
MQ211210-76	0.131652	0.0258179	-0.0430052	T2
MQ211210-77	0.0204683	0.135329	-0.0496758	T2
MQ211210-78	-0.142601	0.173901	-0.0751417	T2
MQ211210-79	-0.0934149	-0.352329	0.106612	T2
MQ211210-8	0.272054	0.124794	-0.105934	T2
MQ211210-81	-0.224193	-0.262737	-0.241249	T2
MQ211210-82	0.0153614	-0.242458	0.205388	T2
MQ211210-83	-0.387984	0.103944	0.0491512	T1
MQ211210-84	0.324065	0.0917265	-0.104686	T3
MQ211210-85	-0.229977	-0.281028	-0.329092	T0
MQ211210-86	-0.338566	0.127958	-0.0204296	T1
MQ211210-87	-0.364809	0.0431485	-0.00150627	T1
MQ211210-88	-0.107241	0.0460457	0.0566566	T2
MQ211210-89	0.134145	-0.0733164	0.0260731	T3
MQ211210-9	-0.0464993	0.257103	-0.00567365	T2
MQ211210-90	-0.16603	-0.23193	-0.173139	T0
MQ211210-91	-0.127058	0.185798	0.0258845	T1
MQ211210-93	0.304317	-0.00559829	0.0625126	T3
MQ211210-94	-0.233794	0.137709	0.0929841	T1
MQ211210-95	-0.0498112	0.0754017	-0.00908555	T2
MQ211210-96	-0.241542	0.114486	0.0587156	T1
MQ211210-97	0.290788	-0.0470122	0.0695456	T3
MQ211210-98	-0.102026	-0.132285	-0.10081	T2
MQ211210-99	-0.239895	0.138105	0.0698258	T1

## Sheet: Fig.1e
Samples	PCoA1	PCoA2	PCoA3	Diet
MQ211210-10	0.181699	0.135403	-0.104011	CTR
MQ211210-100	-0.249719	0.0105559	-0.042308	MC2
MQ211210-102	-0.0918199	0.0877523	0.0738788	MN3
MQ211210-103	-0.127887	-0.248046	-0.278664	MC1
MQ211210-104	-0.0886889	-0.236571	-0.246659	MN3
MQ211210-106	-0.0569581	0.0533331	0.0112198	MC1
MQ211210-107	-0.132835	-0.143613	-0.0173681	CTR
MQ211210-108	-0.0435623	-0.0384511	-0.0150187	CTR
MQ211210-109	-0.328436	0.0634494	-0.0196371	MN3
MQ211210-11	0.13511	0.223497	-0.195361	MN3
MQ211210-110	-0.000313598	-0.137178	-0.0382949	CTR
MQ211210-111	0.319321	0.0954325	-0.137772	MC2
MQ211210-112	0.32561	0.0613706	-0.105077	MC2
MQ211210-113	-0.432449	0.0953373	-0.0333572	MC1
MQ211210-114	0.0427743	-0.0509063	-0.0262865	MC1
MQ211210-115	-0.3094	-0.0459622	-0.0375062	CTR
MQ211210-117	-0.12475	0.0109876	0.0872328	MC2
MQ211210-118	-0.167078	-0.137906	-0.125562	CTR
MQ211210-119	0.287392	0.0938992	-0.111008	MN3
MQ211210-12	0.329451	0.111027	-0.184207	MC2
MQ211210-122	0.165124	-0.260863	0.256572	MC1
MQ211210-123	-0.0508487	-0.173866	0.110645	MC1
MQ211210-124	0.325189	0.0406017	-0.0243579	CTR
MQ211210-125	-0.132389	-0.252393	-0.160307	CTR
MQ211210-126	-0.236503	0.0948349	0.159993	MC1
MQ211210-127	-0.253287	-0.0989483	0.13998	MN3
MQ211210-128	0.062863	-0.103882	0.126232	CTR
MQ211210-129	-0.0210042	-0.0970253	0.19606	MN3
MQ211210-13	-0.0862028	0.21404	0.086709	CTR
MQ211210-131	0.325205	-0.00232373	0.00360352	CTR
MQ211210-132	0.266159	-0.0753146	0.136309	MC1
MQ211210-133	-0.164675	0.209047	0.00547902	MC1
MQ211210-134	-0.373562	0.0509952	0.0127558	MC2
MQ211210-135	0.310398	0.021477	0.0423119	MC1
MQ211210-136	-0.31925	0.10793	0.0130357	CTR
MQ211210-137	0.0141812	-0.0510316	-0.0976158	MN3
MQ211210-138	0.185695	-0.152791	0.13757	MN3
MQ211210-139	-0.0913621	0.0415304	0.131133	MC2
MQ211210-14	-0.0476776	0.293403	-0.0474646	MC2
MQ211210-140	-0.138132	0.0269733	0.112851	MC1
MQ211210-141	0.313433	-0.0274084	0.0656058	MC1
MQ211210-142	-0.382896	0.0830578	0.0743755	MC2
MQ211210-143	0.284207	-0.0698975	0.123754	CTR
MQ211210-144	-0.39406	0.0414317	0.0588585	MN3
MQ211210-145	-0.421915	0.0823691	-0.0135957	MC1
MQ211210-146	-0.0528465	-0.396748	0.0295094	MC1
MQ211210-147	0.322697	-0.0336443	0.0757564	CTR
MQ211210-149	-0.171907	-0.211926	-0.0616843	CTR
MQ211210-15	0.306816	0.0709521	-0.014313	MN3
MQ211210-150	0.321789	0.0533292	-0.043355	CTR
MQ211210-152	-0.340674	0.0983182	0.0250464	MN3
MQ211210-153	0.0476026	-0.0369539	-0.0350884	MC1
MQ211210-154	-0.437657	0.0737143	-0.0621602	MN3
MQ211210-164	-0.314667	0.136521	0.0135027	CTR
MQ211210-165	0.357436	0.0813124	-0.0974777	CTR
MQ211210-166	-0.290699	0.0991838	0.0135885	CTR
MQ211210-167	-0.27924	0.113199	-0.00785962	MN3
MQ211210-168	0.355608	0.0385621	-0.0610192	MN3
MQ211210-169	0.288699	0.0645809	-0.0231126	CTR
MQ211210-17	0.1527	0.190976	-0.140202	MC2
MQ211210-170	0.339474	0.0290713	-0.0386289	CTR
MQ211210-171	-0.0310752	0.006497	0.149842	MN3
MQ211210-172	-0.291685	0.106535	-0.00433546	MC1
MQ211210-173	0.240396	-0.0560229	0.0714344	MC1
MQ211210-174	-0.0245081	0.0236561	-0.0894718	MN3
MQ211210-175	0.282157	0.0278614	-0.0143995	MN3
MQ211210-176	0.277175	-0.0184005	0.0562159	MC2
MQ211210-177	-0.335897	0.0640478	-0.0118889	MC1
MQ211210-178	0.0452434	0.0535964	-0.0489853	MC2
MQ211210-179	-0.271953	0.0963069	0.0907281	MC2
MQ211210-18	0.231895	0.179525	-0.138107	CTR
MQ211210-180	0.281499	0.0244478	-0.0445949	MC2
MQ211210-181	-0.338624	0.00519062	-0.0507203	MC1
MQ211210-182	-0.344442	0.0240654	-0.0682958	MC2
MQ211210-183	-0.00530608	-0.183039	-0.0758175	MC1
MQ211210-184	0.316009	0.0835643	-0.116102	MC1
MQ211210-185	-0.0590506	-0.120591	-0.0440656	CTR
MQ211210-186	-0.352358	0.0791575	-0.0365805	MN3
MQ211210-187	-0.0621253	-0.026724	0.126605	MC2
MQ211210-19	-0.167596	0.242224	0.0162619	MC2
MQ211210-2	0.227979	-0.0114988	0.0793288	MC1
MQ211210-20	0.326948	0.080079	-0.128682	CTR
MQ211210-22	-0.189934	0.247343	0.0225027	MC1
MQ211210-23	-0.262966	0.194159	0.0306973	MN3
MQ211210-24	0.357962	0.0992672	-0.118392	MN3
MQ211210-27	0.172588	0.0510371	0.127703	MN3
MQ211210-28	0.276225	0.0368925	0.0570721	MN3
MQ211210-29	-0.0793239	0.0527449	0.00870304	CTR
MQ211210-30	-0.0808336	0.137546	0.0909429	CTR
MQ211210-32	0.328048	0.0324874	-0.0277166	CTR
MQ211210-33	0.0759999	-0.0836744	0.201717	CTR
MQ211210-34	0.304545	-0.0105196	0.0909449	MC1
MQ211210-35	-0.137114	-0.304539	-0.301785	CTR
MQ211210-36	-0.173626	-0.301397	-0.0539911	MC2
MQ211210-37	0.0784151	-0.291026	0.15189	CTR
MQ211210-38	0.0322199	-0.356638	0.131622	MC2
MQ211210-39	0.247341	-0.148513	0.16148	MC2
MQ211210-4	0.314167	0.106319	-0.186174	CTR
MQ211210-40	-0.28762	-0.0701421	0.115266	MC2
MQ211210-43	-0.172262	-0.200655	0.0864242	MC2
MQ211210-44	-0.0855861	-0.320181	-0.0200677	MC1
MQ211210-46	0.294577	0.029595	-0.00772856	MC2
MQ211210-47	0.188886	0.0810321	0.00539699	MN3
MQ211210-48	-0.0923563	-0.332952	-0.046871	CTR
MQ211210-49	0.156215	0.0185468	0.0824549	CTR
MQ211210-50	-0.247719	-0.291618	-0.351162	CTR
MQ211210-52	0.102526	-0.0876	0.111927	CTR
MQ211210-53	0.296428	-0.0970305	0.160548	MN3
MQ211210-54	0.287537	-0.00335411	0.0642423	MC1
MQ211210-55	0.30468	0.0425062	0.0210375	CTR
MQ211210-56	-0.00749749	0.0506267	-0.0933888	CTR
MQ211210-57	0.20715	-0.123983	0.127517	MN3
MQ211210-58	-0.21573	0.126499	0.104599	MN3
MQ211210-59	-0.235089	-0.238241	-0.276467	CTR
MQ211210-6	0.0638578	0.201272	0.0322802	MN3
MQ211210-60	0.121587	-0.286787	0.229557	MC1
MQ211210-61	-0.26596	0.060789	0.0526404	MC1
MQ211210-62	0.336205	0.0781519	-0.0944418	MC2
MQ211210-63	0.278952	0.0921449	-0.0972345	MC2
MQ211210-64	0.274323	-0.00633711	0.0553147	MC1
MQ211210-65	-0.00632778	0.072156	0.147707	MC2
MQ211210-66	0.29477	-0.0181123	0.0700978	MN3
MQ211210-67	-0.263262	0.175118	-0.017825	MN3
MQ211210-68	0.288195	-0.0302983	0.0613903	MC1
MQ211210-69	-0.343106	0.116399	0.0302426	MC1
MQ211210-7	0.294353	0.147771	-0.159258	MC2
MQ211210-70	0.305981	0.0782423	-0.0960615	MN3
MQ211210-71	-0.0331324	-0.0541506	-0.0161771	MC1
MQ211210-72	-0.124537	0.115375	0.0703339	CTR
MQ211210-73	-0.318506	0.120917	0.0524616	MC2
MQ211210-74	-0.0902975	0.129628	0.067597	MC2
MQ211210-75	-0.124326	-0.18567	0.180908	MN3
MQ211210-76	0.131652	0.0258179	-0.0430052	CTR
MQ211210-77	0.0204683	0.135329	-0.0496758	MC1
MQ211210-78	-0.142601	0.173901	-0.0751417	MC2
MQ211210-79	-0.0934149	-0.352329	0.106612	CTR
MQ211210-8	0.272054	0.124794	-0.105934	MC1
MQ211210-81	-0.224193	-0.262737	-0.241249	MC2
MQ211210-82	0.0153614	-0.242458	0.205388	MC1
MQ211210-83	-0.387984	0.103944	0.0491512	MC2
MQ211210-84	0.324065	0.0917265	-0.104686	MN3
MQ211210-85	-0.229977	-0.281028	-0.329092	CTR
MQ211210-86	-0.338566	0.127958	-0.0204296	CTR
MQ211210-87	-0.364809	0.0431485	-0.00150627	CTR
MQ211210-88	-0.107241	0.0460457	0.0566566	MN3
MQ211210-89	0.134145	-0.0733164	0.0260731	CTR
MQ211210-9	-0.0464993	0.257103	-0.00567365	MC2
MQ211210-90	-0.16603	-0.23193	-0.173139	CTR
MQ211210-91	-0.127058	0.185798	0.0258845	MN3
MQ211210-93	0.304317	-0.00559829	0.0625126	MC2
MQ211210-94	-0.233794	0.137709	0.0929841	CTR
MQ211210-95	-0.0498112	0.0754017	-0.00908555	MC2
MQ211210-96	-0.241542	0.114486	0.0587156	MC1
MQ211210-97	0.290788	-0.0470122	0.0695456	CTR
MQ211210-98	-0.102026	-0.132285	-0.10081	MN3
MQ211210-99	-0.239895	0.138105	0.0698258	MC2

## Sheet: Fig.1f
Samples	PC1	PC2	Timepoint	Diet
T1_CTR_tk1_01	-27.9887	-9.11051	T1	CTR
T1_CTR_tk1_03	33.7086	36.9907	T1	CTR
T2_CTR_tk1_01	-51.9479	-11.3934	T2	CTR
T3_CTR_tk2_01	30.0576	-28.5059	T3	CTR
T1_CTR_tk1_05	16.5152	31.3401	T1	CTR
T1_CTR_tk1_07	-21.4884	15.2648	T1	CTR
T3_CTR_tk3_01	-20.2395	-41.8822	T3	CTR
T3_CTR_tk1_01	13.3742	-25.1617	T3	CTR
T3_CTR_tk1_03	0.288661	-32.8424	T3	CTR
T3_CTR_tk3_03	21.2373	-36.7123	T3	CTR
T2_CTR_tk2_03	13.2842	12.4148	T2	CTR
T3_CTR_tk2_03	75.523	-10.8705	T3	CTR
T3_CTR_tk2_05	34.3601	-26.9859	T3	CTR
T3_CTR_tk2_07	-15.0259	-21.7092	T3	CTR
T2_CTR_tk2_07	-54.1451	7.49166	T2	CTR
T1_MC1_tk2_01	0.873796	24.4169	T1	MC1
T2_CTR_tk3_03	0.496382	15.7453	T2	CTR
T2_CTR_tk1_05	-10.141	9.54873	T2	CTR
T3_CTR_tk1_05	47.0874	-15.2363	T3	CTR
T1_MC1_tk2_03	-12.2892	33.1545	T1	MC1
T1_MC1_tk2_05	9.86648	39.485	T1	MC1
T1_MC1_tk2_07	-31.7614	26.2592	T1	MC1
T1_CTR_tk2_01	-28.0157	28.9556	T1	CTR
T1_CTR_tk2_03	-26.2203	25.2045	T1	CTR
T2_CTR_tk3_05	-13.4073	-7.14201	T2	CTR
T3_CTR_tk3_05	1.15286	-33.0774	T3	CTR
T1_CTR_tk2_05	10.1926	35.6002	T1	CTR
T3_CTR_tk3_07	61.9598	-10.2806	T3	CTR
T1_CTR_tk2_07	-56.4913	-5.04495	T1	CTR
T2_CTR_tk3_07	31.0712	10.4082	T2	CTR
T3_CTR_tk1_07	53.2883	-24.1048	T3	CTR
T2_CTR_tk2_05	4.18396	8.58126	T2	CTR
T2_CTR_tk2_01	25.8492	36.201	T2	CTR
T1_MN3_tk2_01	-66.1991	-10.8276	T1	MN3
T1_MN3_tk2_05	-47.3326	3.91796	T1	MN3
T1_MC1_tk1_01	-24.0305	23.0405	T1	MC1
T1_MC1_tk1_03	23.7494	45.7555	T1	MC1
T1_MC1_tk1_05	38.737	29.2273	T1	MC1
T1_MC1_tk1_07	-52.8022	14.3982	T1	MC1
T1_MN3_tk2_07	-1.52118	44.2802	T1	MN3
T1_MN3_tk2_03	-24.8559	40.1521	T1	MN3
T1_MC2_tk2_07	-23.5291	8.58225	T1	MC2
T1_MC2_tk2_01	-39.4794	14.693	T1	MC2
T2_MC1_tk3_01	6.32196	30.2018	T2	MC1
T2_MC1_tk1_01	-30.1536	-17.086	T2	MC1
T2_MC1_tk3_03	33.8096	38.7229	T2	MC1
T2_MC1_tk1_03	-61.625	-27.1482	T2	MC1
T1_MC2_tk2_03	-12.9138	37.2387	T1	MC2
T2_MC1_tk1_05	2.07235	27.2597	T2	MC1
T2_MC1_tk3_07	-37.1856	-14.9941	T2	MC1
T2_MC1_tk1_07	-53.5662	-6.50659	T2	MC1
T1_MC2_tk2_05	-24.4041	27.7092	T1	MC2
T2_MC1_tk2_03	-46.0547	-19.175	T2	MC1
T3_MC1_tk1_01	15.0367	-24.9378	T3	MC1
T3_MC1_tk3_01	48.4253	-13.0091	T3	MC1
T2_MC1_tk2_07	-15.9885	8.71863	T2	MC1
T3_MC1_tk3_03	55.3334	-18.1288	T3	MC1
T3_MC1_tk1_05	28.9516	-9.62969	T3	MC1
T3_MC1_tk2_01	54.4891	-4.39165	T3	MC1
T3_MC1_tk3_05	14.7263	-27.6579	T3	MC1
T3_MC1_tk3_07	55.2813	-25.245	T3	MC1
T3_MC1_tk1_07	1.45442	-46.1254	T3	MC1
T3_MC1_tk2_03	22.2094	-19.6961	T3	MC1
T2_MC2_tk3_01	17.7483	8.51025	T2	MC2
T3_MC2_tk1_01	3.70153	-42.4611	T3	MC2
T3_MC1_tk2_05	1.63447	-21.3998	T3	MC1
T2_MC2_tk1_03	-9.61791	10.7954	T2	MC2
T3_MC2_tk1_03	-20.1628	-39.1947	T3	MC2
T2_MC1_tk2_01	-49.7669	-1.57613	T2	MC1
T3_MC2_tk3_03	18.3109	-28.5596	T3	MC2
T1_MC2_tk1_01	-62.5293	13.6447	T1	MC2
T1_MC2_tk1_03	26.7827	40.5911	T1	MC2
T1_MC2_tk1_05	7.10332	31.7339	T1	MC2
T1_MC2_tk1_07	-7.70443	36.1893	T1	MC2
T2_MC2_tk3_03	-2.79512	-1.13904	T2	MC2
T2_MC1_tk2_05	24.3063	-7.55197	T2	MC1
T3_MC2_tk2_01	22.868	-29.5895	T3	MC2
T2_MC2_tk2_03	47.2559	17.799	T2	MC2
T3_MC2_tk2_03	70.6581	-8.81939	T3	MC2
T2_MC2_tk3_05	6.88532	-13.1908	T2	MC2
T3_MC2_tk3_05	54.1444	-7.78401	T3	MC2
T2_MC2_tk2_05	-27.7287	-3.39119	T2	MC2
T2_MC2_tk1_05	-3.4977	31.5658	T2	MC2
T3_MC2_tk1_05	-20.6652	-47.8407	T3	MC2
T3_MC2_tk2_07	92.7542	-13.103	T3	MC2
T1_MN3_tk3_01	14.9933	33.3905	T1	MN3
T2_MC2_tk1_07	-10.4417	24.8508	T2	MC2
T1_MN3_tk3_03	-61.6104	15.2893	T1	MN3
T1_MN3_tk3_05	-45.8946	16.6013	T1	MN3
T2_MC2_tk2_07	-64.0113	-24.4407	T2	MC2
T2_MC2_tk3_07	18.2195	-24.0794	T2	MC2
T3_MC2_tk1_07	-30.0672	-46.4846	T3	MC2
T3_MC2_tk3_07	17.3813	-24.5702	T3	MC2
T1_MN3_tk3_07	-61.1408	15.7357	T1	MN3
T3_MN3_tk1_01	19.4731	-31.9286	T3	MN3
T1_MC2_tk3_01	-37.1229	5.55348	T1	MC2
T1_MC2_tk3_05	32.0144	46.2929	T1	MC2
T1_MC2_tk3_07	-32.8076	0.421679	T1	MC2
T1_MC2_tk3_03	-5.02575	10.8268	T1	MC2
T2_MN3_tk3_01	9.05642	26.43	T2	MN3
T3_MN3_tk3_01	112.905	9.47847	T3	MN3
T1_CTR_tk3_01	17.2939	26.7793	T1	CTR
T2_MN3_tk3_03	-37.7364	-1.78496	T2	MN3
T3_MN3_tk1_03	-17.9507	-44.0245	T3	MN3
T1_CTR_tk3_03	-44.2357	27.8498	T1	CTR
T2_MC2_tk2_01	-44.736	-6.99823	T2	MC2
T3_MC2_tk2_05	150.538	-12.7675	T3	MC2
T1_CTR_tk3_05	-40.7525	0.829141	T1	CTR
T3_MN3_tk3_05	31.9522	-19.5897	T3	MN3
T1_CTR_tk3_07	26.8982	41.7435	T1	CTR
T1_MC1_tk3_01	-5.39542	17.7895	T1	MC1
T2_MN3_tk3_05	-42.6729	-3.97175	T2	MN3
T3_MN3_tk1_05	-2.26653	-32.736	T3	MN3
T1_MC1_tk3_03	8.24049	40.7445	T1	MC1
T1_MN3_tk1_01	-48.8051	12.7629	T1	MN3
T1_MN3_tk1_03	-42.0232	21.5149	T1	MN3
T1_MN3_tk1_05	-1.09737	19.4089	T1	MN3
T3_MN3_tk1_07	28.6346	-20.7741	T3	MN3
T3_MN3_tk3_07	79.8861	-11.9412	T3	MN3
T1_MN3_tk1_07	-5.18003	25.0716	T1	MN3
T2_MN3_tk1_07	-6.58303	-15.4909	T2	MN3
T1_MC1_tk3_05	-42.4948	3.19903	T1	MC1
T3_MN3_tk2_01	-15.0277	-55.0994	T3	MN3
T2_CTR_tk3_01	40.8996	28.943	T2	CTR
T2_CTR_tk1_03	-16.4995	6.75298	T2	CTR
T2_MN3_tk2_01	3.3291	13.1021	T2	MN3
T2_CTR_tk1_07	-35.1816	-18.1078	T2	CTR
T2_MN3_tk2_03	-23.3579	-17.2894	T2	MN3
T3_MN3_tk2_03	25.1447	-24.4431	T3	MN3
T2_MC1_tk3_05	-1.17133	9.78042	T2	MC1
T3_MC1_tk1_03	-35.1808	-41.6349	T3	MC1
T2_MN3_tk2_05	1.47975	-0.03087	T2	MN3
T3_MC2_tk3_01	31.6231	-18.991	T3	MC2
T3_MN3_tk2_05	4.98106	-35.6168	T3	MN3
T1_MC1_tk3_07	14.6284	28.2179	T1	MC1
T2_MN3_tk1_01	-40.0303	-23.4649	T2	MN3
T2_MN3_tk1_03	82.3052	28.1731	T2	MN3
T3_MN3_tk3_03	25.7348	-26.1359	T3	MN3
T2_MN3_tk1_05	-49.5363	-47.2917	T2	MN3
T2_MN3_tk2_07	-3.50304	15.056	T2	MN3
T2_MN3_tk3_07	-21.3919	-10.1101	T2	MN3
T3_MN3_tk2_07	29.4699	-24.3613	T3	MN3

## Sheet: Fig.1g
Genus	T1_CTR	T1_MC1	T1_MC2	T1_MN3	T2_CTR	T2_MC1	T2_MC2	T2_MN3	T3_CTR	T3_MC1	T3_MC2	T3_MN3
Acinetobacter	-5.00369	-5.9592	-4.01756	-7.53477	-5.81999	-7.3729	-7.20043	-4.71741	-7.42245	-7.63918	-5.82586	-7.91288
Bacillus	-4.552	-4.73045	-5.90845	-5.81108	-5.65364	-6.94507	-5.32828	-5.30478	-5.26306	-5.66619	-5.09578	-6.21005
BCP group	-2.19248	-1.91635	-1.95906	-1.99459	-6.01375	-6.19778	-2.66706	-3.24393	-9.48882	-7.53196	-7.87272	-8.57292
Cupriavidus	-4.34274	-4.14591	-4.42655	-4.12999	-7.543	-7.28599	-5.41092	-4.94454	-11.4869	-8.95268	-9.60408	-10.2152
Family Comamonadaceae	-7.47943	-4.61722	-6.95989	-8.47518	-4.38688	-6.25476	-4.91129	-5.66851	-7.26966	-7.9041	-8.51891	-8.48657
Geobacillus	-5.66581	-7.52576	-5.90452	-5.99333	-5.68799	-6.63529	-6.60594	-6.87105	-6.27273	-6.62837	-5.484	-5.58952
Herbaspirillum	-3.77464	-3.23868	-3.3353	-3.37693	-11.0043	-9.52131	-4.08424	-5.70009	-12.7612	-11.8897	-11.1646	-11.8499
Kingdom Bacteria	-7.28719	-6.2243	-6.70737	-8.59384	-5.85897	-8.98087	-8.80422	-5.93629	-8.99927	-8.43669	-10.8344	-7.66182
Lactobacillus	-2.28406	-2.40299	-2.42045	-2.33086	-2.70788	-1.96259	-3.02848	-1.91301	-1.24148	-1.2462	-1.29879	-1.24969
Leuconostoc	-7.57869	-6.87551	-8.663	-6.5186	-7.76001	-8.42387	-10.5577	-10.5141	-5.85347	-6.47171	-6.65982	-8.17425
Moritella	-11.4928	-7.54052	-9.60225	-8.01771	-11.2151	-10.8161	-12.2913	-10.3051	-4.79368	-4.03283	-4.59264	-4.55195
Nitrospirillum	-3.8378	-3.46552	-3.3617	-3.55655	-8.18415	-9.02957	-4.18661	-4.75113	-10.8552	-9.81608	-8.20864	-8.93213
Order Lactobacillales	-4.71302	-4.43639	-5.43841	-4.4535	-6.42931	-6.87863	-5.50205	-6.9149	-10.394	-7.51999	-9.09592	-6.9447
Order Rickettsiales	-2.34904	-2.47044	-2.34132	-2.51119	-2.56073	-2.06601	-2.773	-1.89082	-1.50861	-1.4405	-1.4169	-1.50409
Other genus	-1.28631	-1.20994	-1.40708	-1.27935	-1.19847	-1.03525	-1.16431	-1.12402	-1.62812	-1.59003	-1.63557	-1.46324
Peptostreptococcus	-4.25128	-5.14955	-4.59175	-4.47061	-5.76719	-5.71233	-5.26522	-5.97659	-6.24318	-6.70702	-6.12842	-6.95751
Photobacterium	-4.11806	-3.89597	-4.05372	-3.9452	-5.04267	-4.31049	-4.68506	-4.8205	-1.76632	-1.91752	-1.92734	-1.98703
Pseudomonas	-3.32612	-2.68254	-3.06506	-3.13446	-3.374	-4.18418	-3.1982	-3.00773	-4.7893	-4.13117	-4.76772	-4.83508
Streptococcus	-4.59498	-4.76762	-4.70494	-4.60504	-5.8057	-6.25031	-6.28256	-5.68036	-5.01693	-4.81402	-5.85192	-5.20572
Tepidimicrobium	-4.81189	-4.44458	-4.96034	-4.79684	-5.40929	-5.27638	-5.32802	-5.08144	-4.66517	-4.45605	-4.51955	-4.6154
Weissella	-7.83996	-10.5328	-9.15465	-7.28892	-7.95444	-10.3557	-9.78781	-6.60913	-8.8415	-7.40475	-7.00739	-6.36114

## Sheet: Fig.1h
Samples	PC1	PC2	Timepoint	Diet
T1_ctr_tk1_HGm01	-47.2828	-37.6688	T1	CTR
T1_ctr_tk1_HGm03	17.6706	-29.4184	T1	CTR
T1_ctr_tk1_HGm05	-59.5771	101.488	T1	CTR
T1_ctr_tk1_HGm07	-55.678	-16.6949	T1	CTR
T1_ctr_tk2_HGm01	-19.4171	4.68449	T1	CTR
T1_ctr_tk2_HGm03	17.6071	32.0402	T1	CTR
T1_ctr_tk2_HGm05	-55.8696	6.56526	T1	CTR
T1_ctr_tk2_HGm07	-90.4413	-8.27826	T1	CTR
T1_ctr_tk3_HGm01	-38.794	-43.3538	T1	CTR
T1_ctr_tk3_HGm03	-66.5303	-24.601	T1	CTR
T1_ctr_tk3_HGm05	39.1439	-26.7522	T1	CTR
T1_ctr_tk3_HGm07	-79.4322	9.91638	T1	CTR
T1_mc1_tk1_HGm01	-78.8644	-45.7902	T1	MC1
T1_mc1_tk1_HGm03	-30.3418	-24.304	T1	MC1
T1_mc1_tk1_HGm05	-33.1162	-53.8218	T1	MC1
T1_mc1_tk1_HGm07	-62.3821	-47.3764	T1	MC1
T1_mc1_tk2_HGm01	-51.1403	-41.2764	T1	MC1
T1_mc1_tk2_HGm03	-60.4608	-20.2438	T1	MC1
T1_mc1_tk2_HGm05	-42.6849	109.28	T1	MC1
T1_mc1_tk2_HGm07	-76.4344	-14.1353	T1	MC1
T1_mc1_tk3_HGm01	-36.2948	-15.9106	T1	MC1
T1_mc1_tk3_HGm03	-43.1961	-21.3032	T1	MC1
T1_mc1_tk3_HGm05	-55.9785	-21.6305	T1	MC1
T1_mc1_tk3_HGm07	-22.9922	31.8586	T1	MC1
T1_mc2_tk1_HGm01	-45.0785	68.7564	T1	MC2
T1_mc2_tk1_HGm03	-71.5017	-8.81504	T1	MC2
T1_mc2_tk1_HGm05	-61.4871	-35.0835	T1	MC2
T1_mc2_tk1_HGm07	-9.00344	-53.2601	T1	MC2
T1_mc2_tk2_HGm01	-60.4659	-39.5105	T1	MC2
T1_mc2_tk2_HGm03	-72.9729	5.25759	T1	MC2
T1_mc2_tk2_HGm05	-85.5269	-33.5719	T1	MC2
T1_mc2_tk2_HGm07	-40.9331	-34.5716	T1	MC2
T1_mc2_tk3_HGm01	-55.2775	7.49732	T1	MC2
T1_mc2_tk3_HGm03	-51.66	-0.0348663	T1	MC2
T1_mc2_tk3_HGm05	-32.0753	64.528	T1	MC2
T1_mc2_tk3_HGm07	-73.9376	12.6905	T1	MC2
T1_mn3_tk1_HGm01	-28.6324	-57.1517	T1	MN3
T1_mn3_tk1_HGm03	-10.7829	-4.42585	T1	MN3
T1_mn3_tk1_HGm05	-70.307	-48.7526	T1	MN3
T1_mn3_tk1_HGm07	-7.85678	113.681	T1	MN3
T1_mn3_tk2_HGm01	-48.251	-25.6361	T1	MN3
T1_mn3_tk2_HGm03	-52.3913	2.99416	T1	MN3
T1_mn3_tk2_HGm05	-77.13	1.6178	T1	MN3
T1_mn3_tk2_HGm07	-38.5791	-31.6251	T1	MN3
T1_mn3_tk3_HGm01	-31.1787	-57.615	T1	MN3
T1_mn3_tk3_HGm03	-61.2309	2.03356	T1	MN3
T1_mn3_tk3_HGm05	-52.0313	-31.0028	T1	MN3
T1_mn3_tk3_HGm07	-53.9946	-54.5352	T1	MN3
T2_ctr_tk1_HGm01	-51.9966	29.8872	T2	CTR
T2_ctr_tk1_HGm05	3.31852	24.886	T2	CTR
T2_ctr_tk2_HGm01	-88.4816	-22.9359	T2	CTR
T2_ctr_tk2_HGm03	-82.1995	11.1392	T2	CTR
T2_ctr_tk2_HGm05	-61.3171	18.4602	T2	CTR
T2_ctr_tk2_HGm07	-59.9451	52.1992	T2	CTR
T2_ctr_tk3_HGm01	-36.6349	-5.97164	T2	CTR
T2_ctr_tk3_HGm03	20.2619	18.5028	T2	CTR
T2_ctr_tk3_HGm05	24.3875	21.7209	T2	CTR
T2_ctr_tk3_HGm07	-41.4081	-2.46809	T2	CTR
T2_mc1_tk1_HGm01	-44.507	-19.4712	T2	MC1
T2_mc1_tk1_HGm03	-52.0296	-22.0574	T2	MC1
T2_mc1_tk1_HGm05	3.12531	11.2591	T2	MC1
T2_mc1_tk1_HGm07	-41.1496	16.9834	T2	MC1
T2_mc1_tk2_HGm01	-69.1006	28.8912	T2	MC1
T2_mc1_tk2_HGm03	-35.1968	7.16845	T2	MC1
T2_mc1_tk2_HGm05	-18.2822	-14.8589	T2	MC1
T2_mc1_tk2_HGm07	-82.9647	3.15901	T2	MC1
T2_mc1_tk3_HGm01	-45.8487	-46.5286	T2	MC1
T2_mc1_tk3_HGm03	-26.7852	-6.00209	T2	MC1
T2_mc1_tk3_HGm05	-49.8501	7.99653	T2	MC1
T2_mc1_tk3_HGm07	-26.9181	46.7292	T2	MC1
T2_mc2_tk1_HGm03	-70.3067	-0.696257	T2	MC2
T2_mc2_tk1_HGm05	-20.0476	-16.0547	T2	MC2
T2_mc2_tk1_HGm07	-70.3367	41.0704	T2	MC2
T2_mc2_tk2_HGm01	6.09252	12.8496	T2	MC2
T2_mc2_tk2_HGm03	-40.5451	15.4716	T2	MC2
T2_mc2_tk2_HGm05	-8.93414	85.6189	T2	MC2
T2_mc2_tk2_HGm07	-91.8557	-19.4433	T2	MC2
T2_mc2_tk3_HGm01	-21.1889	-43.393	T2	MC2
T2_mc2_tk3_HGm03	-19.4089	-36.0184	T2	MC2
T2_mc2_tk3_HGm05	12.5132	12.0901	T2	MC2
T2_mc2_tk3_HGm07	-36.4744	13.26	T2	MC2
T2_mn3_tk1_HGm01	-19.8869	-41.3653	T2	MN3
T2_mn3_tk1_HGm03	-53.5815	18.3135	T2	MN3
T2_mn3_tk1_HGm05	-105.707	21.2978	T2	MN3
T2_mn3_tk2_HGm01	-51.8433	135.361	T2	MN3
T2_mn3_tk2_HGm03	-40.6597	-16.8343	T2	MN3
T2_mn3_tk2_HGm05	-58.9821	61.9105	T2	MN3
T2_mn3_tk2_HGm07	-39.9547	-47.4171	T2	MN3
T2_mn3_tk3_HGm03	-80.4053	-15.8939	T2	MN3
T2_mn3_tk3_HGm05	-40.6393	48.8921	T2	MN3
T2_mn3_tk3_HGm07	-28.5876	-33.561	T2	MN3
T3_ctr_tk1_HGm01	75.7212	-11.7022	T3	CTR
T3_ctr_tk1_HGm03	144.427	-15.5898	T3	CTR
T3_ctr_tk1_HGm05	31.5303	109.34	T3	CTR
T3_ctr_tk1_HGm07	97.2325	-15.1182	T3	CTR
T3_ctr_tk2_HGm01	123.831	-24.0363	T3	CTR
T3_ctr_tk2_HGm03	105.325	-29.0707	T3	CTR
T3_ctr_tk2_HGm05	86.3204	12.7922	T3	CTR
T3_ctr_tk2_HGm07	137.125	-28.6981	T3	CTR
T3_ctr_tk3_HGm01	21.2689	-0.713661	T3	CTR
T3_ctr_tk3_HGm03	170.286	44.3336	T3	CTR
T3_ctr_tk3_HGm05	6.77214	-3.19847	T3	CTR
T3_ctr_tk3_HGm07	110.988	13.7649	T3	CTR
T3_mc1_tk1_HGm01	131.213	-19.9704	T3	MC1
T3_mc1_tk1_HGm03	156.332	5.13052	T3	MC1
T3_mc1_tk1_HGm05	85.4018	0.215977	T3	MC1
T3_mc1_tk1_HGm07	39.9022	-23.0132	T3	MC1
T3_mc1_tk2_HGm01	60.7794	0.807701	T3	MC1
T3_mc1_tk2_HGm03	75.2695	-27.3244	T3	MC1
T3_mc1_tk2_HGm05	72.4589	2.35378	T3	MC1
T3_mc1_tk2_HGm07	103.29	-19.934	T3	MC1
T3_mc1_tk3_HGm01	86.1471	-3.86581	T3	MC1
T3_mc1_tk3_HGm03	138.369	-10.6616	T3	MC1
T3_mc1_tk3_HGm05	144.995	-0.598755	T3	MC1
T3_mc1_tk3_HGm07	91.6305	-26.8696	T3	MC1
T3_mc2_tk1_HGm01	-6.47393	30.0645	T3	MC2
T3_mc2_tk1_HGm03	38.5234	-6.16607	T3	MC2
T3_mc2_tk1_HGm05	90.1114	-34.4411	T3	MC2
T3_mc2_tk1_HGm07	77.5689	-16.4631	T3	MC2
T3_mc2_tk2_HGm01	94.3313	-23.305	T3	MC2
T3_mc2_tk2_HGm03	-0.826669	43.8581	T3	MC2
T3_mc2_tk2_HGm05	93.2234	45.412	T3	MC2
T3_mc2_tk2_HGm07	23.4596	77.9755	T3	MC2
T3_mc2_tk3_HGm01	44.549	-20.7637	T3	MC2
T3_mc2_tk3_HGm03	110.64	-26.6796	T3	MC2
T3_mc2_tk3_HGm05	102.249	-3.38724	T3	MC2
T3_mc2_tk3_HGm07	134.039	22.3486	T3	MC2
T3_mn3_tk1_HGm01	23.8567	10.0508	T3	MN3
T3_mn3_tk1_HGm03	85.2219	-16.2995	T3	MN3
T3_mn3_tk1_HGm05	114.82	14.4972	T3	MN3
T3_mn3_tk1_HGm07	81.6357	-40.713	T3	MN3
T3_mn3_tk2_HGm01	77.0221	-8.3969	T3	MN3
T3_mn3_tk2_HGm03	66.7203	-21.899	T3	MN3
T3_mn3_tk2_HGm05	77.3973	75.5165	T3	MN3
T3_mn3_tk2_HGm07	115.355	-36.3166	T3	MN3
T3_mn3_tk3_HGm01	58.5596	123.711	T3	MN3
T3_mn3_tk3_HGm03	0.532851	-35.086	T3	MN3
T3_mn3_tk3_HGm05	80.3855	-16.5518	T3	MN3
T3_mn3_tk3_HGm07	89.516	13.776	T3	MN3
