# Supplementary material for: The need for high-resolution gut microbiome characterization to design efficient strategies for sustainable aquaculture production
Source: Commun Biol. 2024 Oct 25;7:1391. doi: 10.1038/s42003-024-07087-4 (PMC11511968; doi:10.1038/s42003-024-07087-4)
Supplement: Supplementary file 4 — Supplementary Data 2 [file 42003_2024_7087_MOESM4_ESM.xlsx]

## Sheet: Fig.2b
Samples	Tank	Diet	Body.weight	Length	ryggFinne	bugFinne	scaleLoss	Sex	catractV	cataractH	hale	Fat_Score	Heart_Score	softliver	patchy_liver	Liver_Score	Heart_W	Liver_W	GW	SlaughYield	CF	HSI	CSI
Sample7	4	CTR	297.2	28.8	2	0	1	1	0	0	0	1	0	0	0	3	0.49	3.75	265.9	89.4684	1.24415	1.26178	0.164872
Sample8	4	CTR	235.1	26	1	0	0	0	0	0	0	1	2	0	0	3	0.36	2.37	207.1	88.0902	1.33762	1.00808	0.153126
Sample9	4	CTR	314.1	28.9	2	0	1	1	0	0	1	1	1	0	0	4	0.54	3.99	276	87.8701	1.30129	1.2703	0.17192
Sample10	4	CTR	269.6	27.2	2	0	1	0	0	0	1	1	0	0	0	4	0.39	3.65	238.9	88.6128	1.33972	1.35386	0.144659
Sample11	4	CTR	214.2	25.4	2	0	1	0	0	0	1	1	0	0	0	3	0.31	2.82	182	84.9673	1.30713	1.31653	0.144725
Sample12	4	CTR	352.5	30.1	2	0	1	0	0	0.5	1	1	1	0	0	3	0.51	4.14	312.4	88.6241	1.29259	1.17447	0.144681
Sample19	6	CTR	316.3	28.7	2	0	1	1	0	1	1	1	1	0	0	3	0.37	4.3	279.3	88.3022	1.33799	1.35947	0.116978
Sample20	6	CTR	240.8	27.8	1	0	1	1	1	0	1	1	1	0	0	3	0.32	2.54	217.8	90.4485	1.12078	1.05482	0.13289
Sample21	6	CTR	290.2	27.6	2	0	1	1	0	0	1	1	1	0	0	3	0.48	4.7	254.2	87.5948	1.38029	1.61957	0.165403
Sample22	6	CTR	251	26.8	2	0	1	0	1	1	1	1	2	0	0	3	0.42	3.04	224.2	89.3227	1.30398	1.21116	0.167331
Sample23	6	CTR	233.5	25.6	2	0	1	1	0	0	0	1	2	0	0	3	0.29	2.63	206.2	88.3084	1.39177	1.12634	0.124197
Sample24	6	CTR	202.1	25	1	0	1	1	0	0	2	1	0	0	0	3	0.31	2.01	178.4	88.2731	1.29344	0.994557	0.153389
Sample31	8	CTR	270.3	27.2	2	1	1	1	0	0	1	1	0	0	0	3	0.35	3.61	236.34	87.4362	1.3432	1.33555	0.129486
Sample32	8	CTR	263.7	27.3	2	1	1	0	0	1	1	1	1	0	0	3	0.44	3.54	231.1	87.6375	1.29605	1.34243	0.166856
Sample33	8	CTR	265.6	27.2	1	1	1	1	0	0	0	1	0	0	0	3	0.34	3.53	227.6	85.6928	1.31984	1.32907	0.128012
Sample34	8	CTR	195.1	24.8	2	1	1	1	0	0	1	1	0	0	1	3	0.25	2.16	173.1	88.7237	1.27909	1.10712	0.128139
Sample35	8	CTR	264.4	27.6	2	2	2	0	1	1	1	1	0	0	0	3	0.41	3.1	233.64	88.3661	1.25758	1.17247	0.155068
Sample36	8	CTR	267.2	27.5	2	1	1	0	0	0	1	1	1	0	1	2	0.38	2.88	238.1	89.1093	1.28481	1.07784	0.142216
Sample13	5	4%MN3	313.5	29.4	2	0	2	0	0	1	1	1	1	0	0	3	0.48	3.43	279.1	89.0271	1.23366	1.0941	0.15311
Sample14	5	4%MN3	250	26.3	2	0	1	0	0	0	1	1	2	0	0	3	0.3	3.98	217.8	87.12	1.37427	1.592	0.12
Sample15	5	4%MN3	266.1	27.1	2	0	1	1	0	0	1	1	1	0	0	3.5	0.49	4.32	229.8	86.3585	1.33702	1.62345	0.184141
Sample16	5	4%MN3	347.8	29	2	0	1	1	0	0	1	1	1	0	0	3	0.52	4.74	305.95	87.9672	1.42605	1.36285	0.149511
Sample17	5	4%MN3	295.6	28.6	2	0	1	0	0	1	1	1	1	0	0	3	0.39	3.52	258.8	87.5507	1.26359	1.1908	0.131935
Sample18	5	4%MN3	225.4	26.2	2	0	1	1	0	0	0	1	0	0	0	3	0.31	3.04	194.3	86.2023	1.25329	1.34871	0.137533
Sample25	7	4%MN3	249	27	2	2	2	0	1	1	2	1	0	0	0	3	0.34	2.76	220.5	88.5542	1.26505	1.10843	0.136546
Sample26	7	4%MN3	221.2	25.5	2	2	2	0	0	0	1	1	1	0	0	3	0.32	3.16	107	48.3725	1.33403	1.42857	0.144665
Sample27	7	4%MN3	262.1	27.1	2	1	2	0	0	1	1	1	1	0	0	3	0.41	3.08	231.58	88.3556	1.31692	1.17512	0.156429
Sample28	7	4%MN3	238.7	27	2	1	2	0	1	1	1	1	1	0	1	3	0.4	2.53	209.1	87.5995	1.21272	1.05991	0.167574
Sample29	7	4%MN3	284.1	27.5	2	1	1	0	0	1	1	1	1	0	0	3	0.42	3.39	247.5	.	1.36607	1.19324	0.147835
Sample30	7	4%MN3	308.1	28.7	2	1	1	0	0	1	1	1	1	0	0	3	0.46	4.74	270	87.6339	1.3033	1.53846	0.149302
Sample49	11	4%MN3	317.6	28.8	2	2	1	0	0	0	1	1	2	0	0	3	0.41	5.73	276.9	87.1851	1.32954	1.80416	0.129093
Sample50	11	4%MN3	257.9	27	2	2	1	0	0	0	1	1	1	0	0	3	0.37	3.13	227.8	88.3288	1.31027	1.21365	0.143466
Sample51	11	4%MN3	282.4	27.8	1	0	1	0	1	0	0	1	1	0	0	3	0.39	3.45	245.3	86.8626	1.31441	1.22167	0.138102
Sample52	11	4%MN3	257.4	26.9	1	1	2	0	0	0	0	1	0	0	0	3	0.36	2.58	223.8	86.9464	1.32237	1.00233	0.13986
Sample53	11	4%MN3	222.8	26.1	0	1	2	0	0	0	1	1	0	0	0	3	0.39	2.5	196.8	88.3303	1.25312	1.12208	0.175045
Sample54	11	4%MN3	277.1	27.4	1	0	2	1	0	0	1	1	1	0	0	4	0.48	3.33	242.4	87.4774	1.34705	1.20173	0.173223

## Sheet: Fig.2c
Samples	sampleNumber	sampleType	Diet	tank	concExt	concAmp	concLib	Observed	Shannon
18100FL-21-03-07	7	Hindgut	CTR	tk4	1.24985	1.24985	24.0737	179	3.69463
18100FL-21-03-08	8	Hindgut	CTR	tk4	32.293	32.293	14.4045	156	3.72281
18100FL-21-03-09	9	Hindgut	CTR	tk4	0.567445	0.567445	17.4543	201	3.67482
18100FL-21-03-10	10	Hindgut	CTR	tk4	0.22013	0.22013	4.2215	140	3.35872
18100FL-21-03-107	101	Pyloric_caeca	4%MN3	tk11	0.115117	0.115117	10.1737	100	3.55835
18100FL-21-03-108	102	Pyloric_caeca	4%MN3	tk11	0.0759283	0.0759283	12.5363	137	3.85904
18100FL-21-03-109	103	Pyloric_caeca	4%MN3	tk11	0.237582	0.237582	10.2619	119	3.77116
18100FL-21-03-11	11	Hindgut	CTR	tk4	0.259264	0.259264	18.5605	218	3.74177
18100FL-21-03-110	104	Pyloric_caeca	4%MN3	tk11	0.386989	0.386989	9.66258	127	3.87207
18100FL-21-03-111	105	Pyloric_caeca	4%MN3	tk11	0.13961	0.13961	6.18358	148	3.87163
18100FL-21-03-112	106	Pyloric_caeca	4%MN3	tk11	0.159204	0.159204	7.99933	137	3.77722
18100FL-21-03-12	12	Hindgut	CTR	tk4	0.190779	0.190779	16.3165	173	3.58986
18100FL-21-03-13	13	Hindgut	4%MN3	tk5	0.364437	0.364437	15.6137	163	3.76839
18100FL-21-03-14	14	Hindgut	4%MN3	tk5	0.0807142	0.0807142	14.5898	173	3.69605
18100FL-21-03-15	15	Hindgut	4%MN3	tk5	0.171212	0.171212	16.2462	193	3.77118
18100FL-21-03-16	16	Hindgut	4%MN3	tk5	0.49896	0.49896	7.53665	194	3.78649
18100FL-21-03-17	17	Hindgut	4%MN3	tk5	0.29106	0.29106	12.9844	159	3.61445
18100FL-21-03-18	18	Hindgut	4%MN3	tk5	8.78317	8.78317	5.581	132	3.6424
18100FL-21-03-19	19	Hindgut	CTR	tk6	1.50667	1.50667	21.1353	187	3.55314
18100FL-21-03-20	20	Hindgut	CTR	tk6	51.6033	51.6033	7.32219	122	3.71891
18100FL-21-03-21	21	Hindgut	CTR	tk6	0.141861	0.141861	24.3669	212	3.61662
18100FL-21-03-22	22	Hindgut	CTR	tk6	0.273939	0.273939	21.8236	233	3.81201
18100FL-21-03-23	23	Hindgut	CTR	tk6	0.198117	0.198117	22.3398	186	3.5847
18100FL-21-03-25	24	Hindgut	CTR	tk6	5.51302	5.51302	6.68605	191	4.10424
18100FL-21-03-26	25	Hindgut	4%MN3	tk7	0.239697	0.239697	15.1884	146	3.72455
18100FL-21-03-27	26	Hindgut	4%MN3	tk7	0.156537	0.156537	16.4219	137	3.68617
18100FL-21-03-28	27	Hindgut	4%MN3	tk7	8.7954	8.7954	7.00109	114	3.57492
18100FL-21-03-29	28	Hindgut	4%MN3	tk7	1.10065	1.10065	17.1877	184	3.91007
18100FL-21-03-30	29	Hindgut	4%MN3	tk7	17.1603	17.1603	13.8495	195	4.40119
18100FL-21-03-32	31	Hindgut	CTR	tk8	0.256818	0.256818	21.9666	175	3.62566
18100FL-21-03-33	32	Hindgut	CTR	tk8	0.359545	0.359545	3.89071	162	3.78465
18100FL-21-03-34	33	Hindgut	CTR	tk8	2.21597	2.21597	17.1635	171	3.64121
18100FL-21-03-35	34	Hindgut	CTR	tk8	0.132078	0.132078	12.6996	193	3.69276
18100FL-21-03-36	35	Hindgut	CTR	tk8	0.212792	0.212792	14.5026	199	3.68765
18100FL-21-03-37	36	Hindgut	CTR	tk8	0.51119	0.51119	17.5488	264	4.17007
18100FL-21-03-51	49	Hindgut	4%MN3	tk11	0.122294	0.122294	11.2771	218	3.85925
18100FL-21-03-52	50	Hindgut	4%MN3	tk11	0.107619	0.107619	7.85048	174	3.96187
18100FL-21-03-53	51	Hindgut	4%MN3	tk11	0.525865	0.525865	11.7836	186	3.77161
18100FL-21-03-54	52	Hindgut	4%MN3	tk11	0.0929436	0.0929436	12.9008	170	3.8274
18100FL-21-03-55	53	Hindgut	4%MN3	tk11	0.432922	0.432922	14.6177	188	3.77194
18100FL-21-03-56	54	Hindgut	4%MN3	tk11	0.176104	0.176104	15.8221	199	3.89156
18100FL-21-03-63	61	Pyloric_caeca	CTR	tk4	0.183441	0.183441	11.8139	135	3.65821
18100FL-21-03-64	62	Pyloric_caeca	CTR	tk4	0.0758224	0.0758224	9.48504	132	3.71526
18100FL-21-03-65	63	Pyloric_caeca	CTR	tk4	0.540541	0.540541	5.77123	132	3.8238
18100FL-21-03-66	64	Pyloric_caeca	CTR	tk4	0.24948	0.24948	3.67745	132	3.91049
18100FL-21-03-67	65	Pyloric_caeca	CTR	tk4	0.110065	0.110065	3.79014	103	3.6706
18100FL-21-03-68	66	Pyloric_caeca	CTR	tk4	0.491623	0.491623	16.4498	73	3.33277
18100FL-21-03-69	67	Pyloric_caeca	4%MN3	tk5	0.266601	0.266601	9.80855	132	3.83067
18100FL-21-03-70	68	Pyloric_caeca	4%MN3	tk5	0.134524	0.134524	14.6577	108	3.9251
18100FL-21-03-71	69	Pyloric_caeca	4%MN3	tk5	0.513636	0.513636	17.2398	123	3.77721
18100FL-21-03-73	70	Pyloric_caeca	4%MN3	tk5	0.467164	0.467164	7.39973	121	3.73356
18100FL-21-03-74	71	Pyloric_caeca	4%MN3	tk5	0.198117	0.198117	7.13801	73	3.36318
18100FL-21-03-75	72	Pyloric_caeca	4%MN3	tk5	0.0953895	0.0953895	9.60136	128	3.87253
18100FL-21-03-76	73	Pyloric_caeca	CTR	tk6	0.156537	0.156537	12.6512	156	3.57408
18100FL-21-03-77	74	Pyloric_caeca	CTR	tk6	0.0684848	0.0684848	8.80528	112	3.7105
18100FL-21-03-78	75	Pyloric_caeca	CTR	tk6	0.188333	0.188333	4.53896	91	3.45709
18100FL-21-03-79	76	Pyloric_caeca	CTR	tk6	0.0587012	0.0587012	10.8239	123	3.70746
18100FL-21-03-80	77	Pyloric_caeca	CTR	tk6	0.0317965	0.0317965	6.49824	119	3.78541
18100FL-21-03-81	78	Pyloric_caeca	CTR	tk6	1.41617	1.41617	5.82576	121	3.58401
18100FL-21-03-82	79	Pyloric_caeca	4%MN3	tk7	0.572337	0.572337	5.21265	92	3.57471
18100FL-21-03-83	80	Pyloric_caeca	4%MN3	tk7	0.117402	0.117402	5.58827	102	3.50832
18100FL-21-03-84	81	Pyloric_caeca	4%MN3	tk7	0.0709307	0.0709307	4.75706	100	3.80969
18100FL-21-03-85	82	Pyloric_caeca	4%MN3	tk7	2.64889	2.64889	7.13801	131	3.87367
18100FL-21-03-86	83	Pyloric_caeca	4%MN3	tk7	0.890302	0.890302	6.92233	105	3.7121
18100FL-21-03-88	85	Pyloric_caeca	CTR	tk8	0.29106	0.29106	11.4564	135	3.77645
18100FL-21-03-89	86	Pyloric_caeca	CTR	tk8	0.322857	0.322857	8.23337	124	3.70216
18100FL-21-03-90	87	Pyloric_caeca	CTR	tk8	0.129632	0.129632	9.86914	157	3.81211
18100FL-21-03-91	88	Pyloric_caeca	CTR	tk8	0.114957	0.114957	12.5167	143	3.81866
18100FL-21-03-92	89	Pyloric_caeca	CTR	tk8	0.158983	0.158983	10.4435	157	3.93743

## Sheet: Fig.2d
Samples	PCoA1	PCoA2	PCoA3	Diet
18100FL-21-03-07	-0.0975932	-0.00668407	-0.00949416	CTR
18100FL-21-03-08	0.0251917	0.0516503	-0.0281696	CTR
18100FL-21-03-09	-0.132576	-0.0278258	-0.000375147	CTR
18100FL-21-03-10	-0.0293851	-0.0168966	-0.0340232	CTR
18100FL-21-03-11	-0.212275	-0.0935456	0.00631166	CTR
18100FL-21-03-12	-0.080982	0.00249343	-0.00276821	CTR
18100FL-21-03-13	0.0877665	0.123453	-0.00677537	4%MN3
18100FL-21-03-14	0.0331696	0.0872747	-0.0326551	4%MN3
18100FL-21-03-15	-0.105707	0.0251473	0.000240016	4%MN3
18100FL-21-03-16	0.00265103	0.0647912	-0.0354752	4%MN3
18100FL-21-03-17	-0.151477	-0.0320665	0.00883663	4%MN3
18100FL-21-03-18	0.340786	-0.117047	-0.0385941	4%MN3
18100FL-21-03-19	-0.198136	-0.0863601	0.0105569	CTR
18100FL-21-03-20	0.236124	-0.0366677	0.00910172	CTR
18100FL-21-03-21	-0.238918	-0.100882	0.0102518	CTR
18100FL-21-03-22	-0.200928	-0.0531923	0.0123124	CTR
18100FL-21-03-23	-0.178027	-0.0651375	0.00641934	CTR
18100FL-21-03-25	0.313855	-0.0977364	-0.00580515	CTR
18100FL-21-03-26	0.178087	0.0315517	-0.000969107	4%MN3
18100FL-21-03-27	0.196787	0.0371298	-0.016117	4%MN3
18100FL-21-03-28	0.402267	-0.217639	-0.0764509	4%MN3
18100FL-21-03-29	0.0786352	0.111784	-0.019905	4%MN3
18100FL-21-03-30	0.206477	0.00853808	0.342169	4%MN3
18100FL-21-03-32	-0.206798	-0.0758827	0.0145232	CTR
18100FL-21-03-33	0.19359	0.0119688	-0.00516469	CTR
18100FL-21-03-34	-0.109701	-0.00727212	-0.000788276	CTR
18100FL-21-03-35	-0.122543	-0.0220153	-0.0052867	CTR
18100FL-21-03-36	-0.138066	-0.0189901	-0.00529516	CTR
18100FL-21-03-37	0.097647	0.0806023	-0.0356911	CTR
18100FL-21-03-51	-0.130393	0.012951	0.00938031	4%MN3
18100FL-21-03-52	0.150675	0.11925	-0.0344558	4%MN3
18100FL-21-03-53	-0.136893	0.0436784	-0.00429553	4%MN3
18100FL-21-03-54	0.0420802	0.10467	-0.00940094	4%MN3
18100FL-21-03-55	-0.0739343	0.0682195	-0.00948501	4%MN3
18100FL-21-03-56	-0.0414565	0.0906873	-0.0126625	4%MN3

## Sheet: Fig.2e
Samples	PCoA1	PCoA2	PCoA3	Diet
18100FL-21-03-107	-0.0588402	-0.1313	-0.0644599	4%MN3
18100FL-21-03-108	-0.0321123	-0.278455	0.022812	4%MN3
18100FL-21-03-109	0.107553	-0.0617621	-0.0563239	4%MN3
18100FL-21-03-110	0.0749665	0.0312517	-0.144063	4%MN3
18100FL-21-03-111	0.118751	-0.0865763	0.00774373	4%MN3
18100FL-21-03-112	0.0945631	-0.0403862	-0.0897542	4%MN3
18100FL-21-03-63	0.205958	0.0783502	0.0210066	CTR
18100FL-21-03-64	0.275139	0.138398	0.107254	CTR
18100FL-21-03-65	-0.042159	0.21695	-0.158066	CTR
18100FL-21-03-66	-0.00471151	-0.00971579	-0.186545	CTR
18100FL-21-03-67	0.051344	0.0422015	-0.141406	CTR
18100FL-21-03-68	-0.431127	0.286801	0.0637121	CTR
18100FL-21-03-69	0.0622091	-0.0780198	-0.0949959	4%MN3
18100FL-21-03-70	-0.330103	0.00715599	0.100857	4%MN3
18100FL-21-03-71	-0.152862	0.162012	-0.0675309	4%MN3
18100FL-21-03-73	0.128514	-0.0401026	-0.0437282	4%MN3
18100FL-21-03-74	-0.217714	-0.259043	0.131253	4%MN3
18100FL-21-03-75	0.114752	-0.0801521	-0.0421919	4%MN3
18100FL-21-03-76	0.308279	0.118906	0.25133	CTR
18100FL-21-03-77	0.163224	-0.0120366	-0.00733008	CTR
18100FL-21-03-78	0.0524429	-0.0231118	-0.120861	CTR
18100FL-21-03-79	0.260693	0.0854575	0.0977188	CTR
18100FL-21-03-80	0.0958707	-0.0425898	-0.0678982	CTR
18100FL-21-03-81	-0.381053	0.31056	0.0330726	CTR
18100FL-21-03-82	-0.376318	0.15759	0.0514953	4%MN3
18100FL-21-03-83	-0.219476	-0.33002	0.134622	4%MN3
18100FL-21-03-84	-0.300658	-0.0326938	0.0291851	4%MN3
18100FL-21-03-85	-0.139931	-0.273868	0.0784315	4%MN3
18100FL-21-03-86	-0.0200022	-0.0596617	-0.0958188	4%MN3
18100FL-21-03-88	0.23761	0.0944574	0.0418108	CTR
18100FL-21-03-89	-0.198305	-0.0605205	-0.0353149	CTR
18100FL-21-03-90	0.256983	0.0320993	0.132995	CTR
18100FL-21-03-91	0.19385	0.168688	0.115938	CTR
18100FL-21-03-92	0.10267	-0.0308634	-0.00494989	CTR

## Sheet: Fig.2f
Genus	Hindgut_4%MN3	Hindgut_CTR	Pyloric_caeca_4%MN3	Pyloric_caeca_CTR
Bacillus	-5.28113	-5.2586	-7.47516	-6.14781
BCP group	-2.5719	-3.28998	-1.57774	-2.16631
Enterococcus	-3.34742	-3.12422	-3.82927	-3.40824
Family Bacillaceae	-5.26369	-5.30657	-9.2784	-6.16163
Family Comamonadaceae	-4.27251	-4.89338	-3.28467	-3.91717
Family Lachnospiraceae	-5.18776	-6.36982	-7.87705	-7.1634
Family Lactobacillaceae	-1.9289	-1.83543	-2.46236	-2.12955
Family Peptostreptococcaceae	-3.45899	-3.71295	-3.91646	-3.91909
Gallicola	-3.74972	-3.69157	-4.72742	-4.19763
Hathewaya	-5.85053	-5.19362	-5.90732	-6.17527
Lactobacillus	-1.99323	-1.9226	-2.55787	-2.12364
Ligilactobacillus	-4.31119	-4.04243	-5.27913	-5.07379
Limosilactobacillus	-1.93111	-1.80413	-2.659	-2.15055
Order Lactobacillales	-4.79618	-4.85695	-7.50261	-7.66461
Other genus	-1.94176	-2.08288	-1.3556	-1.62572
Peptoniphilus	-4.56084	-4.37444	-4.99514	-4.75954
Peptostreptococcus	-1.93586	-1.86109	-2.56271	-2.25421
Pseudomonas	-5.8032	-5.76508	-4.46325	-5.843
Streptococcus	-4.68167	-4.40708	-5.78268	-5.24842
Tepidimicrobium	-5.64681	-5.32409	-6.86641	-5.66357
Vagococcus	-4.55119	-4.49088	-6.10391	-4.47234

## Sheet: Fig.2g
Samples	PC1	PC2	Diet
D1T4H_1	-24.1802	5.79803	CTR
D1T4H_2	-30.8751	25.5801	CTR
D1T4H_3	4.90117	36.7388	CTR
D1T4H_4	16.2317	23.1042	CTR
D1T4H_5	-8.75824	6.4361	CTR
D1T4H_6	4.47935	-25.8772	CTR
D3T5H_1	-34.5037	-4.36154	4%MN3
D3T5H_2	-13.9875	17.9425	4%MN3
D3T5H_3	-19.4332	19.6234	4%MN3
D3T5H_4	86.6628	39.7256	4%MN3
D3T5H_5	-25.8162	-11.0733	4%MN3
D3T5H_6	6.33216	-11.0357	4%MN3
D1T6H_1	-12.1264	10.0848	CTR
D1T6H_2	2.11481	8.5236	CTR
D1T6H_3	23.7156	17.7462	CTR
D1T6H_4	8.33481	8.60169	CTR
D1T6H_5	-21.8713	18.6327	CTR
D1T6H_6	-20.083	-25.4967	CTR
D3T7H_1	5.54264	13.2081	4%MN3
D3T7H_2	-12.8439	-8.93656	4%MN3
D3T7H_3	11.5504	16.0383	4%MN3
D3T7H_4	-16.2201	-19.2279	4%MN3
D3T7H_5	-0.393027	-20.9367	4%MN3
D3T7H_6	-17.2895	-7.05404	4%MN3
D1T8H_1	-18.1408	5.49054	CTR
D1T8H_2	8.2949	-10.8313	CTR
D1T8H_3	-26.1245	-0.656459	CTR
D1T8H_4	28.5282	-2.02894	CTR
D1T8H_5	78.448	-16.1528	CTR
D1T8H_6	13.2484	-22.2904	CTR
D3T11H_1	29.2495	-14.3582	4%MN3
D3T11H_2	3.29527	-39.751	4%MN3
D3T11H_3	21.3259	-26.0867	4%MN3
D3T11H_4	-26.3492	-2.25694	4%MN3
D3T11H_5	18.0099	-21.897	4%MN3
D3T11H_6	-41.2697	17.0347	4%MN3

## Sheet: Fig.2h
Samples	PC1	PC2	Diet
D1T4HGR_01	-10.2813	4.85102	CTR
D1T4HGR_02	1.09977	-12.6644	CTR
D1T4HGR_03	-11.6005	-7.61737	CTR
D1T4HGR_04	-22.2063	-1.92315	CTR
D1T4HGR_05	-13.3137	4.1236	CTR
D1T4HGR_06	15.143	11.3788	CTR
D3T5HGR_01	-15.4141	-15.8827	4%MN3
D3T5HGR_02	-11.9445	7.69896	4%MN3
D3T5HGR_03	-16.4463	-17.3305	4%MN3
D3T5HGR_04	10.7033	-11.4851	4%MN3
D3T5HGR_05	-4.92624	7.50719	4%MN3
D3T5HGR_06	-2.23694	-4.0779	4%MN3
D1T6HGR_01	-11.0282	5.00164	CTR
D1T6HGR_02	23.4432	-4.68774	CTR
D1T6HGR_03	-15.4021	4.14142	CTR
D1T6HGR_04	35.0255	-11.6449	CTR
D1T6HGR_05	0.839227	7.61848	CTR
D1T6HGR_06	-1.18924	6.90129	CTR
D3T7HGR_01	-0.753677	4.9474	4%MN3
D3T7HGR_02	17.7504	0.191386	4%MN3
D3T7HGR_03	-23.4782	3.44451	4%MN3
D3T7HGR_04	6.71857	5.77868	4%MN3
D3T7HGR_05	4.39512	6.52857	4%MN3
D3T7HGR_06	0.327132	4.21415	4%MN3
D1T8HGR_01	5.51294	10.187	CTR
D1T8HGR_02	-6.47189	-14.3589	CTR
D1T8HGR_03	0.718732	12.3689	CTR
D1T8HGR_04	24.5338	-14.3774	CTR
D1T8HGR_05	-3.86979	11.4194	CTR
D1T8HGR_06	-5.65827	15.8284	CTR
D3T11HGR_01	-7.06736	-0.275289	4%MN3
D3T11HGR_02	31.1878	-3.65212	4%MN3
D3T11HGR_03	-3.62913	-11.9875	4%MN3
D3T11HGR_04	-0.209261	-1.248	4%MN3
D3T11HGR_05	-15.476	-1.70982	4%MN3
D3T11HGR_06	-7.70276	-12.8843	4%MN3
D4HGR_kk1	32.9074	13.6763	4%MN3
