# Supplementary material for: The need for high-resolution gut microbiome characterization to design efficient strategies for sustainable aquaculture production
Source: Commun Biol. 2024 Oct 25;7:1391. doi: 10.1038/s42003-024-07087-4 (PMC11511968; doi:10.1038/s42003-024-07087-4)
Supplement: Supplementary file 5 — Supplementary Data 3 [file 42003_2024_7087_MOESM5_ESM.xlsx]

## Sheet: Supplementary Data 1
ENSEMBL	baseMean	log2FoldChange	lfcSE	stat	pvalue	padj	gene_name	Functions
ENSSSAG00000000040	3.20576	-1.25531	0.649456	-1.93287	0.0532524	0.183708	nsd2	histone-lysine N-methyltransferase NSD2-like
ENSSSAG00000000041	0	NA	NA	NA	NA	NA	foxi2	forkhead box protein I1c-like
ENSSSAG00000000044	0	NA	NA	NA	NA	NA	slc4a11	sodium bicarbonate transporter-like protein 11
ENSSSAG00000000048	0	NA	NA	NA	NA	NA	jade1	protein Jade-1
ENSSSAG00000000049	550.877	-0.510051	0.166384	-3.06551	0.002173	0.0181883	manba	beta-mannosidase
ENSSSAG00000000051	37.3207	-0.674802	0.359397	-1.8776	0.0604365	0.19963	NA	transcription factor SPT20 homolog
ENSSSAG00000000052	0.654194	0.1352	1.72017	0.078597	0.937353	NA	si:dkey-33c12.3	neurofilament light polypeptide-like
ENSSSAG00000000055	0	NA	NA	NA	NA	NA	noto	LOW QUALITY PROTEIN: homeobox protein not2-like
ENSSSAG00000000057	563.875	-0.208222	0.145527	-1.43082	0.152483	0.362679	NA	interferon promoter stimulating protein 1 isoform X1
ENSSSAG00000000059	0.040125	0	7.06756	0	1	NA	capn3	calpain-3 isoform X1
ENSSSAG00000000063	27.8825	0.259903	0.257666	1.00868	0.313127	0.555693	wdr32	DDB1- and CUL4-associated factor 10
ENSSSAG00000000065	0.673225	-2.47214	1.4033	-1.76166	0.078126	NA	NA	presenilin-1-like
ENSSSAG00000000067	1.48769	1.28538	2.61265	0.491983	0.622731	0.802744	NA	papilin-like
ENSSSAG00000000069	0.623656	-1.9277	1.43379	-1.34448	0.178793	NA	NA	solute carrier family 2, facilitated glucose transporter member 1-like isoform X1
ENSSSAG00000000073	1.74075	-0.334359	0.835566	-0.400159	0.689039	0.843663	smoc1	SPARC-related modular calcium-binding protein 1
ENSSSAG00000000075	47.9372	-0.000923704	0.216995	-0.00425679	0.996604	0.998615	pcnx1	pecanex-like protein 1 isoform X1
ENSSSAG00000000077	12.555	-0.0664269	0.384327	-0.17284	0.862778	0.936675	NA	legumain-like
ENSSSAG00000000078	0	NA	NA	NA	NA	NA	nusap1	nucleolar and spindle-associated protein 1-like isoform X1
ENSSSAG00000000079	212.14	-0.627348	0.270113	-2.32254	0.0202038	0.09379	ndufaf1	complex I intermediate-associated protein 30, mitochondrial isoform X1
ENSSSAG00000000080	30.1981	-0.12074	0.215285	-0.560837	0.574909	0.772829	rtf1	RNA polymerase-associated protein RTF1 homolog isoform X1
ENSSSAG00000000082	1.40697	0.193911	1.12636	0.172157	0.863314	0.936738	fbln5	fibulin-5
ENSSSAG00000000083	10.0612	-1.38188	0.365123	-3.78469	0.000153903	0.00229467	TC2N	tandem C2 domains nuclear protein-like isoform X1
ENSSSAG00000000085	163.011	0.0582375	0.396393	0.146918	0.883196	0.946266	plek2	pleckstrin-2
ENSSSAG00000000089	164.234	-0.00861182	0.137971	-0.0624175	0.95023	0.978276	rdh12	retinol dehydrogenase 12-like isoform X1
ENSSSAG00000000090	16.1848	-0.758953	0.305696	-2.4827	0.013039	0.0686464	arg2	arginase-2, mitochondrial
ENSSSAG00000000091	13.7157	0.687275	0.374185	1.83673	0.0662503	0.212342	RBM25	RNA-binding protein 25 isoform X1
ENSSSAG00000000094	2.93208	0.0738381	0.579674	0.127379	0.898641	0.953161	pacs2	phosphofurin acidic cluster sorting protein 2-like
ENSSSAG00000000096	219.179	0.0975226	0.111307	0.876155	0.380946	0.619999	med6	Mediator of RNA polymerase II transcription subunit 6
ENSSSAG00000000097	0.113021	0.703526	4.68991	0.150009	0.880758	NA	ttc9	NA
ENSSSAG00000000100	0.990131	-0.0795723	1.23278	-0.0645468	0.948535	NA	map3k9	mitogen-activated protein kinase kinase kinase 9 isoform X2
ENSSSAG00000000105	775.399	0.150366	0.13119	1.14616	0.251727	0.490339	nat9	N-acetyltransferase 9-like
ENSSSAG00000000106	1.90784	0.960978	0.741738	1.29558	0.195122	0.422014	chst15	carbohydrate sulfotransferase 15
ENSSSAG00000000108	36.6566	0.760743	0.256338	2.96773	0.00300004	0.023323	eme1	crossover junction endonuclease EME1 isoform X2
ENSSSAG00000000109	15.761	0.636999	0.303573	2.09834	0.0358752	0.140458	vstm4a	V-set and transmembrane domain-containing protein 4-like isoform X1
ENSSSAG00000000110	4.58421	-0.322647	0.490577	-0.657689	0.510738	0.727035	zranb1a	ubiquitin thioesterase ZRANB1
ENSSSAG00000000113	0.183312	0.181384	3.80278	0.0476977	0.961957	NA	valopa	vertebrate ancient opsin-like
ENSSSAG00000000114	0.337276	1.45841	1.66665	0.875057	0.381543	NA	pax1a	paired box protein Pax-1-like
ENSSSAG00000000115	0	NA	NA	NA	NA	NA	hmx2	homeobox protein HMX2
ENSSSAG00000000122	7.62483	-0.965177	0.469967	-2.05371	0.0400037	0.151357	si:dkey-121b10.7	heparan sulfate glucosamine 3-O-sulfotransferase 6-like
ENSSSAG00000000128	1889.82	-0.263734	0.124155	-2.12423	0.0336509	0.134258	RAB15	protein max-like isoform X6
ENSSSAG00000000130	111.188	0.152267	0.264724	0.575192	0.565161	0.765415	NA	lysosome membrane protein 2-like isoform X1
ENSSSAG00000000131	622.798	0.0881357	0.189283	0.465629	0.641481	0.814665	RM27	39S ribosomal protein L27, mitochondrial-like
ENSSSAG00000000132	0.0853368	-0.785596	4.20063	-0.187018	0.851646	NA	tex2l	testis-expressed sequence 2 protein-like
ENSSSAG00000000133	0.628806	-1.04316	1.75288	-0.595111	0.551769	NA	egr2b	early growth response protein 2b
ENSSSAG00000000136	0.0401762	0	7.06756	0	1	NA	rnf151	RING finger protein 151-like
ENSSSAG00000000137	0.116604	-0.539958	4.02093	-0.134287	0.893176	NA	pdzd7a	uncharacterized protein LOC106611548
ENSSSAG00000000139	210.252	0.0461991	0.128742	0.358849	0.719708	0.861104	NA	WD repeat- and FYVE domain-containing protein 4 isoform X3
ENSSSAG00000000140	1.28318	1.63798	0.995806	1.64488	0.0999952	0.277511	sfswap	splicing factor, suppressor of white-apricot homolog isoform X1
ENSSSAG00000000141	84.3048	-0.460898	0.159046	-2.8979	0.00375674	0.0276422	hif1an	hypoxia-inducible factor 1-alpha inhibitor-like
ENSSSAG00000000142	12.7079	0.966047	0.350219	2.75841	0.00580833	0.0384028	nx22a	homeobox protein Nkx-2.2a isoform X1
ENSSSAG00000000145	1.48212	-0.650663	1.18563	-0.548789	0.58315	0.778021	klhl8	kelch-like protein 8 isoform X1
ENSSSAG00000000146	6653.18	-0.187044	0.274312	-0.681865	0.495325	0.716056	NA	deleted in malignant brain tumors 1 protein-like
ENSSSAG00000000147	1.9312	0.329312	0.684676	0.480975	0.630535	0.808006	ccsapb	centriole, cilia and spindle-associated protein-like isoform X1
ENSSSAG00000000149	215.009	0.0691279	0.107517	0.642951	0.520256	0.733945	cq039	CQ039 protein
ENSSSAG00000000151	0	NA	NA	NA	NA	NA	nkx2.4a	thyroid transcription factor 1-like isoform X1
ENSSSAG00000000152	40.3914	-0.156237	0.26548	-0.588505	0.556193	0.759955	lzts2a	leucine zipper putative tumor suppressor 2 homolog
ENSSSAG00000000153	0	NA	NA	NA	NA	NA	NA	uncharacterized protein LOC106591686
ENSSSAG00000000154	0	NA	NA	NA	NA	NA	foxi1	forkhead box protein I2-A-like
ENSSSAG00000000156	0.194042	-0.785515	3.58181	-0.219307	0.826411	NA	acta1b	actin, alpha skeletal muscle 2-like
ENSSSAG00000000157	5.48165	-1.67297	0.560758	-2.98341	0.00285056	0.0224325	mpx	eosinophil peroxidase-like
ENSSSAG00000000159	0	NA	NA	NA	NA	NA	NA	uncharacterized protein LOC106591686
ENSSSAG00000000160	4.36873	-0.89266	0.528669	-1.6885	0.0913144	0.261312	rab37	ras-related protein Rab-37 isoform X2
ENSSSAG00000000161	690.64	-0.0565576	0.158204	-0.357498	0.720719	0.861685	atpaf2	ATP synthase mitochondrial F1 complex assembly factor 2-like isoform X2
ENSSSAG00000000163	0.165394	0	7.06756	0	1	NA	SLC1A3	excitatory amino acid transporter 1-like
ENSSSAG00000000164	0	NA	NA	NA	NA	NA	NA	putative glutathione-specific gamma-glutamylcyclotransferase 2
ENSSSAG00000000165	0.261483	0	3.07513	0	1	NA	ebf3a	transcription factor COE3-like isoform X14
ENSSSAG00000000166	55.2785	-0.734562	0.236928	-3.10036	0.00193282	0.016599	UB2D4	ubiquitin-conjugating enzyme E2 D4-like
ENSSSAG00000000169	0	NA	NA	NA	NA	NA	lrrc18a	leucine-rich repeat-containing protein 18-like
ENSSSAG00000000170	1.15951	2.34297	1.11465	2.10198	0.0355548	0.139542	phf3	PHD finger protein 3-like
ENSSSAG00000000172	3.63853	0.817687	0.743266	1.10013	0.271277	0.512156	tom1l2	TOM1-like protein 2 isoform X4
ENSSSAG00000000174	0.63573	-0.548204	1.62591	-0.337168	0.73599	NA	ckmt2	creatine kinase S-type, mitochondrial
ENSSSAG00000000176	0.358076	-2.20925	1.99214	-1.10898	0.267438	NA	mmp17	matrix metalloproteinase-17
ENSSSAG00000000177	4740.56	0.11586	0.146265	0.792124	0.428289	0.661785	slc9a3r1	Ezrin-radixin-moesin-binding phosphoprotein 50
ENSSSAG00000000179	0	NA	NA	NA	NA	NA	NA	putative UDP-GlcNAc:betaGal beta-1,3-N-acetylglucosaminyltransferase LOC100288842
ENSSSAG00000000181	0	NA	NA	NA	NA	NA	sema4ga	semaphorin-4G-like
ENSSSAG00000000186	8.18062	0.551462	0.370206	1.48961	0.136328	0.338025	htra1a	serine protease HTRA1A-like
ENSSSAG00000000188	113.82	-0.244954	0.198338	-1.23503	0.216818	0.44905	NA	signal-induced proliferation-associated 1-like protein 1 isoform X1
ENSSSAG00000000191	4.73403	-0.909556	0.53331	-1.70549	0.0881029	0.255335	NA	zinc finger protein OZF-like isoform X1
ENSSSAG00000000192	36.0594	-0.223941	0.245697	-0.911452	0.362057	0.603117	NA	zinc finger protein 79-like
ENSSSAG00000000193	0	NA	NA	NA	NA	NA	tm186	transmembrane protein 186-like
ENSSSAG00000000195	4.43654	0.844814	0.478268	1.7664	0.077328	0.234712	rad54b	DNA repair and recombination protein RAD54B
ENSSSAG00000000199	12.7661	-0.509776	0.349621	-1.45808	0.144818	0.351796	HHEX	hematopoietically-expressed homeobox protein hhex-like
ENSSSAG00000000202	205.234	0.231361	0.158614	1.45864	0.144665	0.351716	snx24	sorting nexin-24-like isoform X2
ENSSSAG00000000205	15.9582	-0.733346	0.346717	-2.11511	0.0344202	0.136417	NA	caskin-2-like isoform X1
ENSSSAG00000000210	1.3627	-1.23867	0.888025	-1.39486	0.163058	0.377951	NA	dynamin-2-like
ENSSSAG00000000213	114.276	-0.198452	0.213004	-0.931683	0.3515	0.593283	si:ch73-173h19.3	EGF-containing fibulin-like extracellular matrix protein 1 isoform X2
ENSSSAG00000000214	2.14526	0.385993	1.08173	0.356831	0.721219	0.861732	NA	uncharacterized protein LOC106590493
ENSSSAG00000000215	401.769	0.0928544	0.335128	0.277071	0.781725	0.896062	fermt2	fermitin family homolog 2 isoform X2
ENSSSAG00000000220	0	NA	NA	NA	NA	NA	NA	tubulin beta chain-like
ENSSSAG00000000221	253.029	-0.321545	0.373325	-0.861301	0.389073	0.627891	AQPA	aquaporin FA-CHIP-like
ENSSSAG00000000227	6.12721	-0.568534	0.464947	-1.22279	0.221408	0.454667	NA	CD97 antigen-like
ENSSSAG00000000230	0.0119295	0	7.06756	0	1	NA	ggcx	vitamin K-dependent gamma-carboxylase-like
ENSSSAG00000000233	0.0863593	0.226155	7.06687	0.0320021	0.97447	NA	NA	sialoadhesin-like
ENSSSAG00000000236	28.7642	0.677167	0.324262	2.08834	0.0367676	0.142784	NA	potassium/sodium hyperpolarization-activated cyclic nucleotide-gated channel 1-like
ENSSSAG00000000238	177.99	0.21271	0.148302	1.4343	0.151486	0.361191	pcnx4	pecanex-like protein 4
ENSSSAG00000000240	33.8911	-0.0153128	0.226571	-0.0675851	0.946116	0.97613	galt2	NA
ENSSSAG00000000241	54.0122	-0.249837	0.328716	-0.76004	0.447231	0.676663	ccdc151	coiled-coil domain-containing protein 151-like
ENSSSAG00000000242	28.0932	0.0918869	0.258359	0.355656	0.722098	0.862291	ZNF521	zinc finger protein 521-like isoform X2
ENSSSAG00000000243	142.167	0.130666	0.130266	1.00308	0.315824	0.558543	NA	CREB3 regulatory factor-like isoform X1
ENSSSAG00000000244	0	NA	NA	NA	NA	NA	nanos3	nanos homolog 3-like
ENSSSAG00000000248	239.146	-0.0493912	0.109565	-0.450793	0.652139	0.821539	NA	zinc finger protein 850-like isoform X2
ENSSSAG00000000249	81.4733	0.136277	0.203602	0.669329	0.503285	0.722161	wdr83	WD repeat domain-containing protein 83-like
ENSSSAG00000000250	5.00674	-0.458833	0.502544	-0.913021	0.361232	0.602471	RIMS1	regulating synaptic membrane exocytosis protein 1-like
ENSSSAG00000000252	0.0670531	0.181381	6.71176	0.0270244	0.97844	NA	PLCE1	1-phosphatidylinositol 4,5-bisphosphate phosphodiesterase epsilon-1-like isoform X2
ENSSSAG00000000255	761.73	-0.536415	0.144871	-3.70271	0.000213309	0.00299495	bnip3	BCL2/adenovirus E1B 19 kDa protein-interacting protein 3-like isoform X1
ENSSSAG00000000256	8.80106	-0.811282	0.540936	-1.49977	0.133673	0.333743	srfa	serum response factor-like isoform X1
ENSSSAG00000000258	7.01943	-0.123006	0.53377	-0.230448	0.817743	0.913767	INPP5A	type I inositol 1,4,5-trisphosphate 5-phosphatase-like isoform X1
ENSSSAG00000000262	133.042	-0.514483	0.269149	-1.91152	0.0559382	0.189684	pcyox1	germ cell-less protein-like 1
ENSSSAG00000000265	38.7712	-0.86029	0.307813	-2.79484	0.00519247	0.0353599	hexb	beta-hexosaminidase subunit beta-like isoform X1
ENSSSAG00000000269	106.316	-0.200092	0.180275	-1.10992	0.267033	0.507538	ascc1	activating signal cointegrator 1 complex subunit 1-like isoform X1
ENSSSAG00000000270	661.07	-0.0933205	0.121443	-0.768428	0.442233	0.672193	NA	transmembrane protein 11, mitochondrial-like
ENSSSAG00000000272	87.586	0.118399	0.293028	0.404054	0.686173	0.842538	cs056	UPF0139 membrane protein C19orf56 homolog
ENSSSAG00000000273	118.588	0.239992	0.169377	1.41692	0.156508	0.36849	COX11	cytochrome c oxidase assembly protein COX11, mitochondrial
ENSSSAG00000000275	0	NA	NA	NA	NA	NA	NA	gastrula zinc finger protein XlCGF17.1-like
ENSSSAG00000000276	298.244	0.170168	0.0807702	2.10682	0.0351335	0.138427	NA	serine/threonine-protein phosphatase 2A 56 kDa regulatory subunit gamma isoform-like isoform X3
ENSSSAG00000000277	274.321	0.214491	0.179141	1.19733	0.231177	0.466737	DRS7B	dehydrogenase/reductase SDR family member 7B isoform X1
ENSSSAG00000000278	19.8855	-0.0884828	0.336422	-0.263011	0.792542	0.902116	meis1a	homeobox protein Meis1-like isoform X1
ENSSSAG00000000279	4.33232	-0.314814	0.53713	-0.586103	0.557807	0.760999	znf652	zinc finger protein 652-like
ENSSSAG00000000280	0.382035	0.928509	1.90371	0.487736	0.625737	NA	NA	perforin-1-like
ENSSSAG00000000282	0	NA	NA	NA	NA	NA	ccdc130	coiled-coil domain-containing protein 130 homolog
ENSSSAG00000000283	6.45358	-0.139197	0.443953	-0.31354	0.75387	0.881004	NA	zinc finger protein 239-like
ENSSSAG00000000284	0	NA	NA	NA	NA	NA	thoc1	THO complex subunit 1-like
ENSSSAG00000000286	25.2746	-1.56144	0.439935	-3.54926	0.000386319	0.00481444	NA	LOW QUALITY PROTEIN: poly [ADP-ribose] polymerase 9-like
ENSSSAG00000000287	752.611	-0.120833	0.162706	-0.742646	0.457696	0.685365	phb	prohibitin isoform X1
ENSSSAG00000000289	3629.47	1.24789	0.212844	5.86292	4.54794e-09	3.63216e-07	stxbp4	syntaxin-binding protein 4-like isoform X1
ENSSSAG00000000290	3.81503	0.150826	0.626002	0.240936	0.809605	0.910413	NA	mitotic spindle assembly checkpoint protein MAD1-like
ENSSSAG00000000299	452.779	-0.653207	0.180113	-3.62665	0.000287127	0.00381712	lmbrd1	probable lysosomal cobalamin transporter
ENSSSAG00000000303	463.506	0.295896	0.188275	1.57162	0.116039	0.305582	LRC20	leucine-rich repeat-containing protein 20-like isoform X2
ENSSSAG00000000305	218.477	0.424159	0.125389	3.38274	0.000717664	0.00778333	NA	stromal membrane-associated protein 1
ENSSSAG00000000307	59.8569	-0.100442	0.23379	-0.429627	0.667467	0.830144	vat1	synaptic vesicle membrane protein VAT-1 homolog
ENSSSAG00000000312	0.387083	0.510288	1.61498	0.315972	0.752024	NA	NA	inorganic pyrophosphatase-like
ENSSSAG00000000315	6.35446	-1.51378	0.460076	-3.29028	0.00100087	0.0100351	NA	extracellular serine/threonine protein kinase FAM20C-like
ENSSSAG00000000316	0.0165768	0	7.06756	0	1	NA	ppap2d	lipid phosphate phosphohydrolase 3-like
ENSSSAG00000000317	1025.83	0.0165496	0.141286	0.117136	0.906752	0.957263	pyroxd2	Probable oxidoreductase C10orf33
ENSSSAG00000000318	1.27018	1.6667	1.20207	1.38652	0.165587	0.381564	ulk1b	serine/threonine-protein kinase ULK1 isoform X4
ENSSSAG00000000319	0.111227	-0.545264	6.03203	-0.0903948	0.927974	NA	PLPPR2	lipid phosphate phosphatase-related protein type 5-like
ENSSSAG00000000320	437.459	-0.364623	0.105292	-3.46296	0.000534275	0.00620755	si:ch211-219a4.3	poly [ADP-ribose] polymerase 14-like isoform X1
ENSSSAG00000000322	175.367	0.60796	0.231935	2.62125	0.00876079	0.051799	cenpk	centromere protein K-like
ENSSSAG00000000326	187.213	0.431189	0.366547	1.17635	0.239453	0.476676	NA	GTP-binding protein SAR1b-like
ENSSSAG00000000328	177.881	1.43925	0.255366	5.636	1.74043e-08	1.19225e-06	slc20a1b	sodium-dependent phosphate transporter 1-B-like
ENSSSAG00000000333	16.4248	-1.08722	0.346704	-3.13587	0.00171343	0.0151421	NA	Fc receptor-like protein 5
ENSSSAG00000000335	36.5218	0.456077	0.287357	1.58714	0.11248	0.299268	si:ch73-281f12.4	ras-associating and dilute domain-containing protein-like
ENSSSAG00000000345	8.02496	-0.14405	0.508492	-0.283289	0.776955	0.893675	mchr1b	melanin-concentrating hormone receptor 1-like isoform X1
ENSSSAG00000000346	0	NA	NA	NA	NA	NA	cd2b2	CD2 antigen cytoplasmic tail-binding protein 2 isoform X1
ENSSSAG00000000347	519.99	0.458522	0.179533	2.55398	0.0106501	0.0594918	NA	uncharacterized protein LOC106589652
ENSSSAG00000000349	5.54661	-0.452958	0.439032	-1.03172	0.302203	0.544603	ripk3	serine/threonine-protein kinase 10-like isoform X1
ENSSSAG00000000352	265.099	0.556242	0.194722	2.85659	0.00428222	0.0306133	if4a3	eukaryotic initiation factor 4A-III
ENSSSAG00000000357	0.389929	-0.185525	1.97321	-0.094022	0.925092	NA	dhrs7	dehydrogenase/reductase SDR family member 7
ENSSSAG00000000358	0.402279	-1.71689	1.88214	-0.912197	0.361665	NA	NA	beta-galactoside-binding lectin-like
ENSSSAG00000000360	0.193238	0	5.55794	0	1	NA	EMP1	epithelial membrane protein 2-like
ENSSSAG00000000362	1.01965	0.61582	1.02208	0.602516	0.546831	NA	NA	ERI1 exoribonuclease 2-like
ENSSSAG00000000363	518.077	-0.0519213	0.124291	-0.41774	0.676137	0.835845	grb2	Growth factor receptor-bound protein 2
ENSSSAG00000000364	1575.27	-0.0246641	0.229668	-0.10739	0.914479	0.960972	PSA7	proteasome subunit alpha type-7
ENSSSAG00000000368	109.16	-0.0807624	0.144735	-0.558002	0.576843	0.774173	cog2	conserved oligomeric Golgi complex subunit 2-like isoform X2
ENSSSAG00000000371	42.2436	-0.0905438	0.176912	-0.511802	0.60879	0.793823	NA	uncharacterized protein LOC106601590 isoform X2
ENSSSAG00000000375	0	NA	NA	NA	NA	NA	spi1b	transcription factor PU.1-like
ENSSSAG00000000376	96.8303	0.0101334	0.223816	0.0452757	0.963888	0.984172	zn330	Zinc finger protein 330
ENSSSAG00000000377	24.7739	0.360073	0.184699	1.94951	0.0512345	0.178945	zbtb20	zinc finger and BTB domain-containing protein 20-like
ENSSSAG00000000378	2.595	-1.57046	0.734911	-2.13694	0.032603	0.131492	rab3c	ras-related protein Rab-3C isoform X1
ENSSSAG00000000380	0.896007	0.274201	1.07917	0.254086	0.799429	NA	ankfn1	ankyrin repeat and fibronectin type-III domain-containing protein 1 isoform X1
ENSSSAG00000000381	225.882	-0.43177	0.229093	-1.8847	0.0594708	0.197349	SCO1	protein SCO1 homolog, mitochondrial-like
ENSSSAG00000000382	135.307	-0.196278	0.173793	-1.12938	0.258738	0.497953	mau2	MAU2 chromatid cohesion factor homolog isoform X1
ENSSSAG00000000384	1218.28	-0.0410605	0.23931	-0.171579	0.863769	0.937042	zgc:123105	putative monooxygenase p33MONOX
ENSSSAG00000000385	1049.87	0.271182	0.0981202	2.76377	0.00571382	0.037949	NA	actin-related protein 2-A
ENSSSAG00000000387	509.839	0.295397	0.0965318	3.0601	0.0022126	0.0184564	ppm1aa	protein phosphatase 1A isoform X2
ENSSSAG00000000388	0.775106	2.89048	1.33862	2.1593	0.0308271	NA	NA	solute carrier family 2, facilitated glucose transporter member 5-like isoform X1
ENSSSAG00000000389	104.751	-0.198303	0.228806	-0.866687	0.386114	0.625399	NA	ribosomal protein 63, mitochondrial-like
ENSSSAG00000000391	49.4676	0.198552	0.234392	0.847093	0.396943	0.634414	arhgap31	rho GTPase-activating protein 31-like isoform X1
ENSSSAG00000000392	19.8895	-0.0715321	0.377378	-0.18955	0.849662	0.929927	NA	putative RNA exonuclease NEF-sp isoform X2
ENSSSAG00000000395	0	NA	NA	NA	NA	NA	TSN1	tetraspanin-1-like
ENSSSAG00000000398	0.0335277	0	7.06756	0	1	NA	si:dkey-27j5.5	GTP-binding protein Rhes-like
ENSSSAG00000000399	1.06264	-1.77633	1.18307	-1.50146	0.133237	NA	KCTD1	BTB/POZ domain-containing protein KCTD1 isoform X3
ENSSSAG00000000402	22.8051	-0.534327	0.369203	-1.44724	0.147828	0.356133	NA	GTPase IMAP family member 4-like
ENSSSAG00000000403	76.8734	-0.748776	0.396157	-1.8901	0.0587449	0.195705	b4galt4	beta-1,4-galactosyltransferase 4-like
ENSSSAG00000000404	0.069533	0.434535	7.06735	0.0614849	0.950973	NA	dand5	DAN domain family member 5-like
ENSSSAG00000000406	3.8099	1.17443	0.616057	1.90636	0.0566032	0.191036	NA	centrosome-associated protein CEP250-like
ENSSSAG00000000408	0.00608428	0	7.06756	0	1	NA	six1a	homeobox protein six1b
ENSSSAG00000000409	0.351071	-0.544606	2.26853	-0.24007	0.810276	NA	NOTUM	palmitoleoyl-protein carboxylesterase notum1a-like
ENSSSAG00000000410	133.147	-0.504033	0.176964	-2.84823	0.00439634	0.0312647	rab1ab	ras-related protein ORAB-1-like
ENSSSAG00000000411	1.09954	-0.180593	1.11188	-0.162421	0.870974	NA	AQP4	aquaporin-4-like isoform X1
ENSSSAG00000000413	26.0551	0.520328	0.211577	2.45929	0.0139213	0.0719592	PPM1K	protein phosphatase 1K, mitochondrial-like
ENSSSAG00000000414	1.12918	0.286654	0.897577	0.319364	0.749451	NA	six4a	homeobox protein SIX4-like
ENSSSAG00000000415	3.14146	1.02401	0.595051	1.72088	0.0852723	0.249785	aatka	serine/threonine-protein kinase LMTK1-like
ENSSSAG00000000423	262.451	-0.0734849	0.111779	-0.65741	0.510917	0.727097	NA	nipped-B-like protein isoform X3
ENSSSAG00000000424	12.237	-0.798936	0.410801	-1.94483	0.0517957	0.180318	mnat1	CDK-activating kinase assembly factor MAT1
ENSSSAG00000000425	0	NA	NA	NA	NA	NA	NA	GTPase IMAP family member 4-like
ENSSSAG00000000426	0	NA	NA	NA	NA	NA	NA	NA
ENSSSAG00000000429	0.895403	0.804983	1.19547	0.673362	0.500717	NA	syt17	synaptotagmin-17 isoform X1
ENSSSAG00000000430	28.5654	-0.536112	0.268448	-1.99708	0.0458166	0.166135	aftpha	aftiphilin-like isoform X1
ENSSSAG00000000431	193.142	-0.0245803	0.1347	-0.182482	0.855205	0.932801	add3a	gamma-adducin-like isoform X6
ENSSSAG00000000432	322.593	0.00683274	0.210018	0.032534	0.974046	0.98896	NA	peroxisome proliferator-activated receptor gamma coactivator-related protein 1-like
ENSSSAG00000000434	47.9025	-0.244963	0.394805	-0.620465	0.534951	0.744865	star7	StAR-related lipid transfer protein 7
ENSSSAG00000000436	0	NA	NA	NA	NA	NA	NA	protein jagged-1b-like isoform X1
ENSSSAG00000000437	70.7926	-0.0928591	0.22246	-0.41742	0.676372	0.836007	dpcd	protein DPCD
ENSSSAG00000000439	0.0727838	0	6.57995	0	1	NA	GRIN2B	glutamate receptor ionotropic, NMDA 2B
ENSSSAG00000000442	47.4909	0.0337007	0.188303	0.17897	0.857961	0.934167	trmt5	tRNA (guanine(37)-N1)-methyltransferase isoform X2
ENSSSAG00000000446	1.69317	-1.49377	0.897241	-1.66485	0.0959421	0.270096	tmem100	transmembrane protein 100
ENSSSAG00000000450	80.8548	0.552715	0.19598	2.82026	0.00479854	0.0333818	poll	DNA polymerase lambda-like
ENSSSAG00000000454	1.74713	-1.70304	1.04489	-1.62988	0.103126	0.282987	SDF1	stromal cell-derived factor 1-like
ENSSSAG00000000456	11.7265	-0.34835	0.429888	-0.810328	0.417752	0.653041	GHITM	growth hormone-inducible transmembrane protein-like
ENSSSAG00000000459	94.6105	-0.293217	0.189753	-1.54526	0.122284	0.315336	wapla	wings apart-like protein homolog
ENSSSAG00000000460	3.88511	-0.454699	0.979539	-0.464197	0.642506	0.815422	NA	brain-enriched guanylate kinase-associated protein-like isoform X2
ENSSSAG00000000467	112.837	-0.109614	0.216315	-0.506734	0.612341	0.79618	GAA	lysosomal alpha-glucosidase-like
ENSSSAG00000000468	49.6168	-0.147766	0.323162	-0.45725	0.647491	0.818914	baiap2l1a	brain-specific angiogenesis inhibitor 1-associated protein 2-like protein 1 isoform X1
ENSSSAG00000000472	9.88093	-0.244416	0.333565	-0.732741	0.463717	0.689898	NA	potassium voltage-gated channel subfamily H member 1-like
ENSSSAG00000000473	418.353	-0.094145	0.195791	-0.480843	0.630628	0.808006	phactr2	phosphatase and actin regulator 2-like isoform X1
ENSSSAG00000000474	51.0834	-0.135296	0.177602	-0.761795	0.446183	0.675523	gtpbp1	GTP-binding protein 1-like isoform X3
ENSSSAG00000000475	18.7863	-1.07288	0.465096	-2.3068	0.0210659	0.0963829	NA	zinc finger protein 271-like isoform X2
ENSSSAG00000000481	1122.02	0.175552	0.111957	1.56802	0.116876	0.30696	si:ch211-271b14.1	matrin-3-like
ENSSSAG00000000483	51.3274	-0.48624	0.207825	-2.33966	0.0193011	0.0908463	ub2g1	ubiquitin-conjugating enzyme E2 G1 isoform X1
ENSSSAG00000000484	13.2925	-0.370309	0.342449	-1.08136	0.279539	0.520569	NA	zinc finger protein 883-like
ENSSSAG00000000485	188.372	0.0301863	0.122994	0.245429	0.806124	0.908823	si:dkey-44g23.5	protein FAM195A
ENSSSAG00000000486	0.0581176	-1.04201	7.06707	-0.147447	0.88278	NA	mapk8a	mitogen-activated protein kinase 8 isoform X1
ENSSSAG00000000487	113.506	0.228071	0.192232	1.18643	0.235452	0.471737	NA	transcriptional repressor p66 alpha-like
ENSSSAG00000000489	0.367389	-0.250764	1.94037	-0.129235	0.897172	NA	NA	zinc finger protein 345-like
ENSSSAG00000000491	377.57	-0.306319	0.101006	-3.03268	0.00242394	0.0197996	zgc:123010	uncharacterized protein LOC106613015 isoform X1
ENSSSAG00000000493	0.423512	-1.22542	2.19847	-0.557398	0.577256	NA	NA	structure-specific endonuclease subunit SLX4-like isoform X1
ENSSSAG00000000495	10.1938	-0.529439	0.413734	-1.27966	0.200665	0.428872	NA	piggyBac transposable element-derived protein 4-like isoform X1
ENSSSAG00000000496	0	NA	NA	NA	NA	NA	lin7b	protein lin-7 homolog B
ENSSSAG00000000497	0	NA	NA	NA	NA	NA	NA	NA
ENSSSAG00000000498	49.3119	-0.481386	0.198854	-2.4208	0.0154863	0.0775134	NA	zinc finger protein 345-like isoform X1
ENSSSAG00000000499	0.802972	0.0289483	1.10219	0.0262644	0.979046	NA	NA	structure-specific endonuclease subunit SLX4-like isoform X1
ENSSSAG00000000501	404.796	0.840037	0.191694	4.38217	1.17502e-05	0.000292081	NA	LOW QUALITY PROTEIN: tektin-4-like
ENSSSAG00000000506	47.7373	-0.295433	0.202004	-1.46251	0.143602	0.349948	bptf	nucleosome-remodeling factor subunit BPTF-like
ENSSSAG00000000508	1963.18	-0.063204	0.198805	-0.317919	0.750546	0.879151	as3mt	arsenite methyltransferase-like isoform X1
ENSSSAG00000000509	1325.66	-0.363376	0.146592	-2.47883	0.0131814	0.0691769	arpc3	actin-related protein 2/3 complex subunit 3
ENSSSAG00000000510	259.771	-0.141172	0.210549	-0.670497	0.502541	0.721576	fa53b	FAM53B
ENSSSAG00000000511	79.237	0.384483	0.238471	1.61228	0.106901	0.289671	wars	tryptophan--tRNA ligase, cytoplasmic
ENSSSAG00000000513	0.978279	0.700043	1.20051	0.583122	0.559811	NA	oprm1	delta-type opioid receptor-like isoform X1
ENSSSAG00000000514	439.332	0.487501	0.172987	2.81815	0.0048302	0.0335603	drg1	developmentally-regulated GTP-binding protein 1
ENSSSAG00000000515	521.876	-0.432396	0.177052	-2.4422	0.014598	0.0743026	NDUAD	NADH dehydrogenase [ubiquinone] 1 alpha subcomplex subunit 13-like
ENSSSAG00000000516	70.2637	0.0962297	0.542946	0.177236	0.859323	0.935073	NA	NA
ENSSSAG00000000518	192.993	0.0491727	0.205882	0.238839	0.81123	0.911078	usp14	ubiquitin carboxyl-terminal hydrolase 14-like isoform X1
ENSSSAG00000000519	97.3906	-0.157648	0.214559	-0.734751	0.462491	0.68901	NA	poly(ADP-ribose) glycohydrolase-like isoform X1
ENSSSAG00000000522	0	NA	NA	NA	NA	NA	loxl4	lysyl oxidase homolog 4
ENSSSAG00000000524	64.2295	0.449518	0.183068	2.45547	0.01407	0.0724245	NA	activating transcription factor 7-interacting protein 1-like
ENSSSAG00000000525	326.511	-0.262742	0.135104	-1.94474	0.0518062	0.180335	NA	protein GPR108-like isoform X2
ENSSSAG00000000526	87.1851	0.00516194	0.347585	0.0148509	0.988151	0.99478	hpdl	4-hydroxyphenylpyruvate dioxygenase-like protein
ENSSSAG00000000527	595.691	0.0524976	0.270764	0.193887	0.846264	0.928388	NA	lipopolysaccharide-induced tumor necrosis factor-alpha factor homolog isoform X2
ENSSSAG00000000529	0.531293	-0.18977	1.33401	-0.142255	0.886879	NA	NA	CGG triplet repeat-binding protein 1
ENSSSAG00000000530	1.47011	0.709384	0.740609	0.95784	0.338144	0.579925	plppr2b	mucin-2-like
ENSSSAG00000000532	26.7074	-0.0123733	0.384316	-0.0321957	0.974316	0.98896	gpn3	GPN-loop GTPase 3-like
ENSSSAG00000000533	2.60641	-1.69767	0.679243	-2.49935	0.012442	0.0663428	rasgrf2a	ras-specific guanine nucleotide-releasing factor 2-like
ENSSSAG00000000534	84.5115	0.0548989	0.201494	0.27246	0.785269	0.897867	NA	U1 small nuclear ribonucleoprotein 70 kDa-like
ENSSSAG00000000536	23.7858	0.181223	0.205108	0.883549	0.37694	0.616608	tecpr1a	tectonin beta-propeller repeat-containing protein 1-like
ENSSSAG00000000541	0	NA	NA	NA	NA	NA	NA	NA
ENSSSAG00000000543	1.38007	-1.32264	0.997537	-1.32591	0.18487	0.408215	NA	zinc finger protein 239-like
ENSSSAG00000000544	100.358	-0.100816	0.198307	-0.508384	0.611184	0.795339	arhgef28a	rho guanine nucleotide exchange factor 28-like
ENSSSAG00000000545	236.576	0.14551	0.145572	0.999574	0.317517	0.560493	slc25a47b	solute carrier family 25 member 47-B-like isoform X2
ENSSSAG00000000550	97.1585	-0.142488	0.427393	-0.333389	0.738841	0.872158	stxbp6	syntaxin-binding protein 6-like isoform X2
ENSSSAG00000000551	1.29535	-0.838113	0.947559	-0.884496	0.376428	0.616239	NA	zinc finger protein 665-like isoform X2
ENSSSAG00000000553	48.9559	0.70602	0.197828	3.56887	0.000358531	0.0045436	ttc1	tetratricopeptide repeat protein 1-like
ENSSSAG00000000555	440.496	0.398987	0.242133	1.6478	0.0993939	0.276508	CG055	UPF0562 protein C7orf55 homolog
ENSSSAG00000000556	3896.82	0.38058	0.165001	2.30654	0.0210807	0.0964097	NA	glycine-rich RNA-binding protein-like isoform X3
ENSSSAG00000000557	38.3536	0.853926	0.42293	2.01907	0.04348	0.160183	cnnm2	metal transporter CNNM2 isoform X1
ENSSSAG00000000558	128.206	0.099851	0.252382	0.395634	0.692375	0.845264	NA	NA
ENSSSAG00000000562	2.06934	1.46251	0.757647	1.93033	0.0535657	0.184352	wfikkn2a	WAP, Kazal, immunoglobulin, Kunitz and NTR domain-containing protein 2-like
ENSSSAG00000000564	280.898	-0.518478	0.285026	-1.81906	0.0689029	0.218067	vps29	vacuolar protein sorting-associated protein 29
ENSSSAG00000000566	3.15697	-1.05872	0.640309	-1.65345	0.0982392	0.274147	NA	zinc finger protein 883-like isoform X1
ENSSSAG00000000569	227.964	0.0184321	0.143475	0.128469	0.897778	0.952812	rab3d	Ras-related protein Rab-3D
ENSSSAG00000000570	6.56167	0.307311	0.462976	0.663773	0.506835	0.724323	PWWP2A	NA
ENSSSAG00000000571	8.84343	0.528743	0.398965	1.32529	0.185076	0.408434	fam168a	protein FAM168A isoform X2
ENSSSAG00000000576	2.05528	-0.0620362	0.701828	-0.0883922	0.929565	0.967622	NA	piggyBac transposable element-derived protein 4-like
ENSSSAG00000000580	506061	-0.691458	0.276152	-2.5039	0.0122833	0.0656809	FABP6	gastrotropin-like
ENSSSAG00000000581	0	NA	NA	NA	NA	NA	soul3	heme-binding protein 1-like
ENSSSAG00000000582	217.144	-0.0611398	0.129034	-0.473828	0.635622	0.810991	elac2	zinc phosphodiesterase ELAC protein 2-like
ENSSSAG00000000589	4.40864	0.633703	0.491761	1.28864	0.197523	0.424758	ccnjl	cyclin-J-like
ENSSSAG00000000590	43.1512	0.433597	0.172034	2.52041	0.0117219	0.0636068	NA	protein-cysteine N-palmitoyltransferase HHAT-like
ENSSSAG00000000591	0.296031	-0.299513	2.27874	-0.131438	0.895429	NA	nthl1	endonuclease III-like protein 1
ENSSSAG00000000593	0.0299271	0	7.06756	0	1	NA	dcdc2b	doublecortin domain-containing protein 2-like isoform X1
ENSSSAG00000000594	52998.1	0.0297294	0.19246	0.154471	0.877238	0.943218	tspan34	tetraspanin-1-like
ENSSSAG00000000595	78.3767	0.323568	0.484405	0.667971	0.504152	0.722412	NA	probable E3 ubiquitin-protein ligase HERC6
ENSSSAG00000000598	0	NA	NA	NA	NA	NA	ACTC1	actin, alpha cardiac muscle 1
ENSSSAG00000000600	0.382761	-0.944476	1.94808	-0.484823	0.627802	NA	mapk10	mitogen-activated protein kinase 10 isoform X6
ENSSSAG00000000602	64.2102	-0.117255	0.181134	-0.647341	0.517411	0.731926	prkcha	protein kinase C eta type-like
ENSSSAG00000000604	0.881897	0.198274	1.20765	0.164181	0.869588	NA	tagln3a	transgelin-3-like
ENSSSAG00000000606	123.014	-0.230893	0.217371	-1.06221	0.288142	0.529467	crip3	cysteine-rich protein 2-like isoform X1
ENSSSAG00000000610	0.538364	0.572695	1.53993	0.371896	0.70997	NA	noc4l	nucleolar complex protein 4 homolog
ENSSSAG00000000613	23.4045	-0.120676	0.534836	-0.225631	0.821488	0.915555	vps54	vacuolar protein sorting-associated protein 54-like isoform X1
ENSSSAG00000000616	0.875806	-2.91825	1.64136	-1.77795	0.0754125	NA	NA	proteoglycan 4-like
ENSSSAG00000000618	0.058399	0	7.06756	0	1	NA	strap	serine-threonine kinase receptor-associated protein-like
ENSSSAG00000000619	0	NA	NA	NA	NA	NA	NA	zinc finger protein 501-like
ENSSSAG00000000620	20.3639	0.327636	0.253268	1.29363	0.195792	0.422783	NA	F-BAR and double SH3 domains protein 2 isoform X2
ENSSSAG00000000623	298.712	0.63838	0.128903	4.95242	7.32969e-07	2.82211e-05	ABHDA	mycophenolic acid acyl-glucuronide esterase, mitochondrial-like
ENSSSAG00000000625	0	NA	NA	NA	NA	NA	NA	retinal homeobox protein Rx3-like
ENSSSAG00000000626	1.45099	-1.04499	0.832873	-1.25468	0.209595	0.44013	5ntc	Cytosolic purine 5-nucleotidase
ENSSSAG00000000629	0.687032	-1.50421	1.3445	-1.11878	0.263232	NA	NA	gastrula zinc finger protein XlCGF26.1-like
ENSSSAG00000000630	1351.03	-0.0444594	0.222224	-0.200066	0.841429	0.925699	S22A7	solute carrier family 22 member 7-like
ENSSSAG00000000631	338.679	-0.391079	0.194947	-2.00608	0.044848	0.163468	ankra2	ankyrin repeat family A protein 2-like isoform X1
ENSSSAG00000000632	0	NA	NA	NA	NA	NA	NA	probable E3 ubiquitin-protein ligase HERC3 isoform X1
ENSSSAG00000000633	0	NA	NA	NA	NA	NA	NA	NA
ENSSSAG00000000636	14.7798	-0.270965	0.362943	-0.746578	0.455318	0.683478	pus1	tRNA pseudouridine synthase A
ENSSSAG00000000638	0	NA	NA	NA	NA	NA	NA	GS homeobox 1-like
ENSSSAG00000000640	9.91164	-0.0855582	0.346286	-0.247074	0.804851	0.908048	tbc1d16	TBC1 domain family member 16-like
ENSSSAG00000000643	0.032338	0.434535	7.06735	0.0614849	0.950973	NA	pvalb9	parvalbumin, thymic CPV3-like
ENSSSAG00000000645	23.5135	-0.56668	0.337632	-1.6784	0.0932698	0.264814	mtif3	translation initiation factor IF-3, mitochondrial
ENSSSAG00000000650	31.4316	-0.184669	0.338616	-0.545363	0.585504	0.77899	brms1	NA
ENSSSAG00000000651	336.113	-0.366714	0.250139	-1.46604	0.142637	0.348519	NA	OX-2 membrane glycoprotein-like isoform X2
ENSSSAG00000000652	0	NA	NA	NA	NA	NA	NA	trem-like transcript 4 protein
ENSSSAG00000000654	0.0232736	0	7.06756	0	1	NA	rhobtb1	rho-related BTB domain-containing protein 1-like isoform X1
ENSSSAG00000000656	0.0918489	0.434327	4.82504	0.0900153	0.928275	NA	wasf3	wiskott-Aldrich syndrome protein family member 3
ENSSSAG00000000657	580.602	-0.141096	0.118783	-1.18785	0.234894	0.47117	nipal3	NIPA-like protein 3 isoform X1
ENSSSAG00000000659	24.3088	0.398322	0.264005	1.50877	0.131358	0.330031	NA	vacuolar fusion protein CCZ1 homolog
ENSSSAG00000000660	724.148	0.32175	0.0999145	3.22026	0.00128075	0.0121239	dnm2a	dynamin-2-like isoform X5
ENSSSAG00000000667	405.467	-0.353698	0.166073	-2.12978	0.0331901	0.132981	srebf2	sterol regulatory element-binding protein 2 isoform X1
ENSSSAG00000000669	6.55927	-0.822235	0.568069	-1.44742	0.147779	0.356119	NA	protein shisa-2 homolog isoform X1
ENSSSAG00000000672	0.559126	0	2.71228	0	1	NA	NA	OX-2 membrane glycoprotein-like isoform X1
ENSSSAG00000000673	4948.61	0.177442	0.461931	0.384132	0.700881	0.850499	rps3	40S ribosomal protein S3
ENSSSAG00000000674	4.62111	2.187	0.542334	4.03258	5.51689e-05	0.00101728	nfixa	nuclear factor 1 X-type-like isoform X5
ENSSSAG00000000677	0	NA	NA	NA	NA	NA	NA	oocyte zinc finger protein XlCOF6-like isoform X1
ENSSSAG00000000678	704.395	-1.37332	0.206351	-6.65526	2.82799817337913e-11	4.36581e-09	CDH2	cadherin-2-like
ENSSSAG00000000679	0.208644	1.09833	2.14236	0.512674	0.608179	NA	NA	LOW QUALITY PROTEIN: disks large-associated protein 5-like
ENSSSAG00000000682	3.5541	0.237639	0.636351	0.37344	0.708821	0.855342	grhl3	grainyhead-like protein 3 homolog isoform X2
ENSSSAG00000000686	47.7903	-0.198197	0.176033	-1.12591	0.260205	0.499897	adamts2	A disintegrin and metalloproteinase with thrombospondin motifs 2-like
ENSSSAG00000000687	142.686	-0.326508	0.169573	-1.92547	0.0541706	0.185585	nt5c2b	cytosolic purine 5'-nucleotidase-like isoform X2
ENSSSAG00000000688	3.07882	0.193719	0.474134	0.408575	0.682852	0.840283	PITPNC1	cytoplasmic phosphatidylinositol transfer protein 1-like
ENSSSAG00000000689	9192.82	-0.450399	0.174709	-2.57799	0.00993775	0.056801	foxd1	forkhead box protein D1-like
ENSSSAG00000000691	378.159	-0.0328322	0.2026	-0.162054	0.871263	0.940854	ATP6V1A	V-type proton ATPase catalytic subunit A-like
ENSSSAG00000000693	0	NA	NA	NA	NA	NA	ICLN	methylosome subunit pICln-like
ENSSSAG00000000695	83.5808	0.0204949	0.259086	0.0791045	0.93695	0.971641	pkd2	polycystin-2-like isoform X1
ENSSSAG00000000697	14.2381	-0.40428	0.313039	-1.29147	0.196541	0.423635	NA	axin-2-like
ENSSSAG00000000698	1.3376	0.843893	1.03676	0.813974	0.41566	0.651095	rsph10b	radial spoke head 10 homolog B-like isoform X1
ENSSSAG00000000701	27.4483	0.503202	0.26079	1.92953	0.0536655	0.184498	cnksr1	connector enhancer of kinase suppressor of ras 1-like isoform X1
ENSSSAG00000000703	86.6027	0.15365	0.196673	0.781244	0.434659	0.666419	CCDC134	coiled-coil domain-containing protein 134-like isoform X1
ENSSSAG00000000704	0	NA	NA	NA	NA	NA	rnf11a	RING finger protein 11-like
ENSSSAG00000000705	74.7541	-0.132512	0.234665	-0.564688	0.572286	0.770828	NA	zinc finger protein 638-like
ENSSSAG00000000707	0.266508	-0.539961	2.16687	-0.24919	0.803214	NA	sec31b	protein transport protein Sec31A-like
ENSSSAG00000000708	88.3924	-0.336912	0.369263	-0.912391	0.361563	0.602624	NA	pyridoxal-dependent decarboxylase domain-containing protein 1-like
ENSSSAG00000000709	0	NA	NA	NA	NA	NA	NA	transmembrane protein 174-like
ENSSSAG00000000710	18.8196	0.0901434	0.273135	0.330033	0.741375	0.873839	sppl3	signal peptide peptidase-like 3 isoform X2
ENSSSAG00000000711	20.713	-0.231738	0.278207	-0.83297	0.404862	0.641941	mrc2	C-type mannose receptor 2-like isoform X1
ENSSSAG00000000712	609.252	0.757119	0.176035	4.30095	1.70066e-05	0.000391801	prmt1	protein arginine N-methyltransferase 1 isoform X1
ENSSSAG00000000715	0.0317043	0	7.06756	0	1	NA	NA	alpha-1A adrenergic receptor-like
ENSSSAG00000000716	119.791	-0.574774	0.181002	-3.17551	0.00149575	0.013654	GDPD4	glycerophosphodiester phosphodiesterase domain-containing protein 5-like isoform X1
ENSSSAG00000000719	0	NA	NA	NA	NA	NA	HMOX	heme oxygenase-like
ENSSSAG00000000720	1023.22	0.164214	0.15093	1.08802	0.276588	0.517419	NA	far upstream element-binding protein 3 isoform X2
ENSSSAG00000000721	234.852	0.191487	0.277688	0.689576	0.490461	0.712058	pcy2	Ethanolamine-phosphate cytidylyltransferase
ENSSSAG00000000724	54.2324	-0.579025	0.278442	-2.07952	0.0375694	0.144755	zgc:113333	hexosaminidase D-like
ENSSSAG00000000725	55.8225	0.141201	0.217476	0.649271	0.516163	0.731241	crtac1	cartilage acidic protein 1
ENSSSAG00000000727	0	NA	NA	NA	NA	NA	pms2	mismatch repair endonuclease PMS2
ENSSSAG00000000728	5639.88	0.226531	0.11011	2.05732	0.0396559	0.150529	vdac2	voltage-dependent anion-selective channel protein 2-like
ENSSSAG00000000729	1.11338	-1.22679	0.959919	-1.27802	0.201243	NA	NA	GTPase IMAP family member 7-like
ENSSSAG00000000731	0.324226	-0.293237	2.10093	-0.139575	0.888996	NA	si:ch73-12o23.1	lysosomal alpha-glucosidase-like isoform X2
ENSSSAG00000000733	19.5379	0.0752634	0.275159	0.273527	0.784448	0.897611	e4f1	transcription factor E4F1 isoform X1
ENSSSAG00000000734	0	NA	NA	NA	NA	NA	NA	plectin-like
ENSSSAG00000000735	2.0698	-1.53882	0.707004	-2.17654	0.0295152	0.122497	NA	inward rectifier potassium channel 4-like isoform X1
ENSSSAG00000000738	0	NA	NA	NA	NA	NA	NA	T-cell acute lymphocytic leukemia protein 1 homolog isoform X1
ENSSSAG00000000739	248.65	0.504867	0.113926	4.43155	9.35598e-06	0.000242466	eif2ak1	eukaryotic translation initiation factor 2-alpha kinase 1 isoform X1
ENSSSAG00000000743	0.179577	0.561738	3.85373	0.145765	0.884107	NA	NA	armadillo repeat protein deleted in velo-cardio-facial syndrome-like
ENSSSAG00000000746	3.8627	-1.31638	0.601389	-2.18889	0.0286045	0.120016	zdhhc23a	palmitoyltransferase ZDHHC23-like isoform X1
ENSSSAG00000000748	0	NA	NA	NA	NA	NA	NA	uncharacterized protein LOC106590237 isoform X3
ENSSSAG00000000750	0	NA	NA	NA	NA	NA	npffr1l3	neuropeptide FF receptor 1-like
ENSSSAG00000000752	755.757	3.20899	0.336248	9.54352	1.38059920988919e-21	2.96966890047164e-18	NA	thiosulfate sulfurtransferase/rhodanese-like domain-containing protein 1
ENSSSAG00000000757	1.24068	-0.965003	0.910298	-1.0601	0.289101	0.530443	bmp10l	bone morphogenetic protein 10-like
ENSSSAG00000000759	5651.61	1.48109	0.251764	5.88286	4.03238e-09	3.26077e-07	CYTB	cystatin-B-like
ENSSSAG00000000762	0.0820072	0	7.06756	0	1	NA	tmem26b	transmembrane protein 26-like
ENSSSAG00000000763	53.9872	-0.669999	0.222414	-3.0124	0.00259188	0.0208806	pvalb5	parvalbumin beta-like isoform X1
ENSSSAG00000000766	406.015	-0.0630318	0.164359	-0.383502	0.701348	0.850842	gbf1	Golgi-specific brefeldin A-resistance guanine nucleotide exchange factor 1-like isoform X5
ENSSSAG00000000768	68.2787	0.180696	0.330509	0.54672	0.584571	0.778773	csad	cysteine sulfinic acid decarboxylase-like
ENSSSAG00000000771	2.84854	-0.605123	0.631772	-0.957818	0.338155	0.579925	fam83fa	protein FAM83F-like
ENSSSAG00000000774	159.066	0.0784354	0.169088	0.463873	0.642739	0.815589	exoc6b	exocyst complex component 6B-like
ENSSSAG00000000775	145.58	-0.218706	0.288982	-0.756816	0.44916	0.678408	chch8	coiled-coil-helix-coiled-coil-helix domain-containing protein 8 isoform X1
ENSSSAG00000000776	1.13089	1.10865	1.00127	1.10725	0.268186	NA	NA	MICAL-like protein 1 isoform X1
ENSSSAG00000000779	0	NA	NA	NA	NA	NA	LIPO	lipocalin-like
ENSSSAG00000000782	0	NA	NA	NA	NA	NA	NA	SH3 and multiple ankyrin repeat domains protein 1-like
ENSSSAG00000000783	0.435709	-0.680057	1.62462	-0.418594	0.675513	NA	NA	uromodulin-like
ENSSSAG00000000789	101.871	-0.2045	0.226182	-0.90414	0.365921	0.606659	keap1b	kelch-like ECH-associated protein 1
ENSSSAG00000000791	5.24406	-0.267838	0.593823	-0.45104	0.651961	0.821527	smurf2	E3 ubiquitin-protein ligase SMURF2 isoform X2
ENSSSAG00000000792	37.8324	0.0792985	0.224823	0.352715	0.724302	0.863462	NA	guanine nucleotide-binding protein G(z) subunit alpha-like
ENSSSAG00000000794	0	NA	NA	NA	NA	NA	NA	putative uncharacterized protein CXorf58 homolog isoform X1
ENSSSAG00000000795	120.902	-0.231019	0.163177	-1.41576	0.156847	0.368862	SMAD4	mothers against decapentaplegic homolog 4-like isoform X1
ENSSSAG00000000797	0	NA	NA	NA	NA	NA	or109-4	olfactory receptor 2A12-like
ENSSSAG00000000798	0.345555	0.192332	2.18226	0.0881341	0.92977	NA	syt3	synaptotagmin-3
ENSSSAG00000000800	644.675	0.719054	0.202469	3.55142	0.000383158	0.00478058	NA	sarcoplasmic/endoplasmic reticulum calcium ATPase 2
ENSSSAG00000000802	4.5873	-0.660124	0.529156	-1.2475	0.212214	0.443664	NA	gastrula zinc finger protein XlCGF57.1-like
ENSSSAG00000000803	0	NA	NA	NA	NA	NA	NA	NA
ENSSSAG00000000804	2883.05	0.155472	0.232721	0.668061	0.504095	0.722412	apoo	Apolipoprotein O
ENSSSAG00000000805	77.3211	-0.284129	0.195241	-1.45527	0.145593	0.35274	sirt7	NAD-dependent protein deacetylase sirtuin-7-like isoform X3
ENSSSAG00000000807	2123.38	0.845489	0.171648	4.92571	8.40536e-07	3.17623e-05	slc23a1	solute carrier family 23 member 1-like
ENSSSAG00000000809	0	NA	NA	NA	NA	NA	NA	zinc finger protein 883-like
ENSSSAG00000000811	111.783	0.308886	0.162593	1.89975	0.0574664	0.192892	G3BP2	ras GTPase-activating protein-binding protein 2-like isoform X2
ENSSSAG00000000813	80.8632	0.405008	0.179182	2.26031	0.023802	0.105259	ralgapa2	ral GTPase-activating protein subunit alpha-2-like isoform X1
ENSSSAG00000000814	0	NA	NA	NA	NA	NA	NA	oocyte zinc finger protein XlCOF6-like
ENSSSAG00000000815	0.0571283	0	7.06756	0	1	NA	pcnx2	pecanex-like protein 2 isoform X1
ENSSSAG00000000816	105709	0.50151	0.245095	2.04619	0.040738	0.15332	sat1	diamine acetyltransferase 1
ENSSSAG00000000817	96.5448	-0.0823166	0.216481	-0.380248	0.703762	0.852107	grid1a	glutamate receptor ionotropic, delta-1-like isoform X2
ENSSSAG00000000819	262.819	-0.0860358	0.151993	-0.566051	0.571359	0.770078	psmd5	26S proteasome non-ATPase regulatory subunit 5
ENSSSAG00000000820	6.06779	0.0675022	0.445936	0.151372	0.879682	0.94445	ugp2a	UTP--glucose-1-phosphate uridylyltransferase-like isoform X1
ENSSSAG00000000822	54.0525	0.0890893	0.206767	0.430868	0.666564	0.829638	med25	mediator of RNA polymerase II transcription subunit 25-like isoform X1
ENSSSAG00000000823	0	NA	NA	NA	NA	NA	NA	partner and localizer of BRCA2-like
ENSSSAG00000000826	0	NA	NA	NA	NA	NA	NA	olfactory receptor 145-like
ENSSSAG00000000827	2049.47	-0.614818	0.181934	-3.37934	0.000726601	0.00785361	pdha1a	pyruvate dehydrogenase E1 component subunit alpha, somatic form, mitochondrial-like isoform X1
ENSSSAG00000000829	13.6374	-1.09501	0.453456	-2.41482	0.0157431	0.078545	cep170ab	centrosomal protein of 170 kDa-like isoform X2
ENSSSAG00000000830	30.1488	-0.0528912	0.231662	-0.228312	0.819403	0.914499	cdn2d	Cyclin-dependent kinase 4 inhibitor D
ENSSSAG00000000831	0	NA	NA	NA	NA	NA	NA	olfactory receptor 1361-like
ENSSSAG00000000832	0.164179	-0.459925	3.6049	-0.127583	0.898479	NA	npb	neuropeptide B-like
ENSSSAG00000000837	920.805	-0.0888895	0.155697	-0.570915	0.568057	0.767905	ap1m2	AP-1 complex subunit mu-2
ENSSSAG00000000840	2.01063	-0.217432	0.568277	-0.382616	0.702005	0.851297	NA	collagen alpha-1(XXVII) chain A-like
ENSSSAG00000000842	16.1431	0.945972	0.286329	3.30379	0.000953862	0.00966898	atp6ap1lb	V-type proton ATPase subunit S1-like isoform X1
ENSSSAG00000000843	357.386	-0.156729	0.134693	-1.16361	0.244584	0.4821	NA	MICAL-like protein 2 isoform X1
ENSSSAG00000000844	42.7612	0.660858	0.317554	2.08109	0.0374259	0.144483	NA	neurofilament medium polypeptide-like
ENSSSAG00000000847	89.8018	0.108909	0.342055	0.318396	0.750185	0.878925	hmgb1	high mobility group protein B1
ENSSSAG00000000849	0	NA	NA	NA	NA	NA	ct011	CT011 protein
ENSSSAG00000000851	0.824086	-2.34462	1.21937	-1.92281	0.0545044	NA	CMTD1	catechol O-methyltransferase domain-containing protein 1-like
ENSSSAG00000000852	833.068	0.0300003	0.151792	0.197641	0.843326	0.926989	emc10	ER membrane protein complex subunit 10-like isoform X2
ENSSSAG00000000854	0.530592	0.764224	1.24584	0.613421	0.539598	NA	ndnfl	protein NDNF-like isoform X1
ENSSSAG00000000855	0.352919	-0.358916	1.40071	-0.256238	0.797767	NA	myo7ab	unconventional myosin-VIIa-like isoform X7
ENSSSAG00000000857	2.86395	-0.115271	0.552988	-0.208451	0.834876	0.922404	slc17a9b	solute carrier family 17 member 9-like
ENSSSAG00000000859	221.736	0.105172	0.174891	0.60136	0.5476	0.754351	sphm	N-sulphoglucosamine sulphohydrolase precursor
ENSSSAG00000000860	76.5148	0.355259	0.416199	0.853579	0.393338	0.631417	arc1a	actin-related protein 2/3 complex subunit 1A
ENSSSAG00000000861	29.7331	-0.360461	0.331661	-1.08684	0.277109	0.517895	fam149b1	protein FAM149B1-like isoform X3
ENSSSAG00000000866	18.7063	-0.332357	0.398784	-0.833425	0.404605	0.641704	znf503	zinc finger protein 503-like
ENSSSAG00000000867	7.29953	-1.12654	0.443012	-2.54292	0.010993	0.0606871	slc25a23b	calcium-binding mitochondrial carrier protein SCaMC-3-like
ENSSSAG00000000869	0	NA	NA	NA	NA	NA	bhlhe23	class E basic helix-loop-helix protein 23-like
ENSSSAG00000000874	2.48971	0.189	0.677058	0.279149	0.78013	0.895188	CYTH3	cytohesin-3 isoform X1
ENSSSAG00000000875	3.10625	0.10276	0.556076	0.184796	0.853389	0.931731	NA	relaxin receptor 2-like
ENSSSAG00000000877	208.362	0.262022	0.112345	2.33231	0.0196846	0.0922338	WDR68	DDB1- and CUL4-associated factor 7-like
ENSSSAG00000000879	0	NA	NA	NA	NA	NA	NA	GTPase IMAP family member 7-like
ENSSSAG00000000880	2.96754	-0.741092	0.755664	-0.980717	0.326733	0.569716	YTHDF1	YTH domain-containing family protein 1-like isoform X1
ENSSSAG00000000881	226.278	0.618196	0.142531	4.33726	1.44272e-05	0.000343284	oat	ornithine aminotransferase, mitochondrial-like
ENSSSAG00000000883	141.327	-0.0605331	0.226399	-0.267374	0.789182	0.899973	GGA1	ADP-ribosylation factor-binding protein GGA1-like
ENSSSAG00000000884	115.344	-0.118168	0.157512	-0.750216	0.453125	0.681493	ecd	protein ecdysoneless homolog isoform X2
ENSSSAG00000000885	0.969373	0.768274	1.1455	0.670689	0.502419	NA	gfap	glial fibrillary acidic protein-like
ENSSSAG00000000887	1.50935	0.145345	1.27471	0.114022	0.909221	0.958565	NA	serine/threonine-protein kinase DCLK1-like
ENSSSAG00000000888	17.3171	0.100999	0.367985	0.274466	0.783726	0.897315	NA	baculoviral IAP repeat-containing protein 7-like isoform X1
ENSSSAG00000000889	830.707	0.272591	0.17688	1.54111	0.123291	0.317097	NA	ATP-binding cassette sub-family G member 2-like
ENSSSAG00000000890	1494.3	1.10627	0.142819	7.74597	9.48544751032195e-15	3.47781777182429e-12	aqr	intron-binding protein aquarius
ENSSSAG00000000891	0	NA	NA	NA	NA	NA	pdha1a	pyruvate dehydrogenase E1 component subunit alpha, somatic form, mitochondrial-like isoform X1
ENSSSAG00000000892	79.6952	0.161882	0.257412	0.628885	0.529424	0.740244	cltca	clathrin heavy chain 1 isoform X7
ENSSSAG00000000894	1.68414	-0.528822	0.802221	-0.659198	0.509769	0.726327	NA	uncharacterized protein LOC106600544 isoform X1
ENSSSAG00000000896	3579.45	-0.132669	0.179077	-0.74085	0.458784	0.686231	st6galnac2	alpha-N-acetylgalactosaminide alpha-2,6-sialyltransferase 2
ENSSSAG00000000897	97.5993	-0.0873083	0.198442	-0.439968	0.65996	0.825667	rfx3	transcription factor RFX3-like isoform X1
ENSSSAG00000000898	11.0169	-0.106756	0.331181	-0.322348	0.747189	0.877327	fcho2	F-BAR domain only protein 2 isoform X1
ENSSSAG00000000899	474.54	0.289745	0.181628	1.59526	0.110654	0.295771	slc35b1	solute carrier family 35 member B1-like
ENSSSAG00000000901	0.215818	-1.41965	3.11154	-0.456254	0.648207	NA	npb	neuropeptide B-like
ENSSSAG00000000902	17.3423	-0.176369	0.261424	-0.674646	0.499901	0.719612	si:rp71-79p20.2	zinc finger protein 704-like isoform X1
ENSSSAG00000000903	47.7105	-0.496607	0.270878	-1.83332	0.0667548	0.21344	NA	UPF0472 protein C16orf72 homolog
ENSSSAG00000000905	167.154	-0.0417957	0.260283	-0.160578	0.872426	0.941111	ccdc88aa	girdin-like
ENSSSAG00000000906	41.8715	-0.123126	0.192665	-0.639065	0.52278	0.735736	NA	zinc finger protein 345-like
ENSSSAG00000000909	101.979	-0.452293	0.436874	-1.03529	0.300532	0.542725	MDHC	malate dehydrogenase, cytoplasmic-like isoform X1
ENSSSAG00000000910	4.18556	-1.41229	0.759107	-1.86047	0.0628195	0.204817	depdc5	DEP domain-containing protein 5 isoform X4
ENSSSAG00000000911	352.931	0.749178	0.323349	2.31693	0.0205075	0.0946872	evplb	probable ATP-dependent RNA helicase DDX5 isoform X2
ENSSSAG00000000912	0.815505	-0.582093	1.09847	-0.529912	0.596173	NA	slc26a11	sodium-independent sulfate anion transporter-like isoform X3
ENSSSAG00000000914	663.713	-0.0244703	0.0882855	-0.277172	0.781648	0.896037	NA	ATP-binding cassette sub-family A member 5-like isoform X1
ENSSSAG00000000915	0	NA	NA	NA	NA	NA	NA	LOW QUALITY PROTEIN: FERM and PDZ domain-containing protein 2
ENSSSAG00000000916	216.156	-0.631023	0.114233	-5.524	3.31368e-08	2.04428e-06	jmjd6	Histone arginine demethylase JMJD6
ENSSSAG00000000917	2.27597	-0.795224	0.6536	-1.21668	0.223725	0.45759	fam117aa	protein FAM117A-like isoform X1
ENSSSAG00000000919	0	NA	NA	NA	NA	NA	NA	zinc finger protein 197-like isoform X1
ENSSSAG00000000922	41.3192	-0.606619	0.17733	-3.42084	0.000624281	0.00698662	NA	zinc finger protein 208-like isoform X2
ENSSSAG00000000923	0	NA	NA	NA	NA	NA	NA	NA
ENSSSAG00000000924	341.151	-0.363299	0.156457	-2.32204	0.020231	0.0938783	ldlrb	low-density lipoprotein receptor-like isoform X1
ENSSSAG00000000925	196.23	-0.929563	0.264543	-3.51384	0.000441671	0.00533548	C17orf75	protein Njmu-R1-like isoform X1
ENSSSAG00000000926	14.8892	-0.853667	0.338436	-2.52239	0.011656	0.0633559	NA	LOW QUALITY PROTEIN: methyltransferase-like protein 23
ENSSSAG00000000928	24.9796	-0.121083	0.308575	-0.392393	0.694768	0.846775	rock1	rho-associated protein kinase 1-like isoform X1
ENSSSAG00000000929	71.2839	0.136417	0.194872	0.700033	0.483906	0.706717	NA	zinc finger and BTB domain-containing protein 46-like isoform X1
ENSSSAG00000000930	1.66844	2.00666	0.914704	2.19378	0.0282509	0.118888	NA	zinc finger protein 208-like isoform X2
ENSSSAG00000000931	0.148145	-1.27756	4.43754	-0.287898	0.773425	NA	NA	uromodulin-like
ENSSSAG00000000933	0.200851	0.160077	2.6772	0.0597928	0.952321	NA	NA	zinc finger protein 271-like isoform X1
ENSSSAG00000000935	0	NA	NA	NA	NA	NA	flrt3	leucine-rich repeat transmembrane protein FLRT3-like
ENSSSAG00000000940	37.9584	-0.0446267	0.201079	-0.221937	0.824363	0.917103	SPOP	speckle-type POZ protein
ENSSSAG00000000942	48.6914	-0.121231	0.31199	-0.388574	0.697592	0.848326	NA	desmocollin-2-like isoform X1
ENSSSAG00000000943	0.0703161	0.394917	7.0674	0.0558787	0.955438	NA	NA	NA
ENSSSAG00000000945	0.0175783	0	7.06756	0	1	NA	NA	uncharacterized protein LOC106585498
ENSSSAG00000000946	139.086	-0.0894147	0.176528	-0.506517	0.612493	0.796249	NA	zinc finger protein 883-like isoform X5
ENSSSAG00000000948	1.8478	0.492956	0.808312	0.609859	0.541956	0.750384	tnrc6c1	trinucleotide repeat-containing gene 6C protein-like isoform X6
ENSSSAG00000000949	23.6047	0.295511	0.26932	1.09725	0.272533	0.513357	ZNF512B	zinc finger protein 512B-like isoform X3
ENSSSAG00000000950	2.87046	-2.29953	0.904201	-2.54317	0.0109853	0.0606713	LOXL4	lysyl oxidase homolog 4-like
ENSSSAG00000000952	60.271	0.267687	0.303358	0.882415	0.377552	0.617325	ARF4	ADP-ribosylation factor 4-like isoform X1
ENSSSAG00000000954	31.2126	-0.105306	0.271705	-0.387575	0.69833	0.848713	UBTD1	ubiquitin domain-containing protein 1-like isoform X3
ENSSSAG00000000955	1288.25	0.687907	0.143592	4.79072	1.66186e-06	5.7905e-05	SFRS2	serine/arginine-rich splicing factor 2 isoform X2
ENSSSAG00000000957	821.071	0.00372171	0.14279	0.0260642	0.979206	0.991119	NA	desmoglein-2-like
ENSSSAG00000000959	0	NA	NA	NA	NA	NA	NA	glycogen [starch] synthase, muscle-like
ENSSSAG00000000960	56.2933	-0.00228037	0.16252	-0.0140313	0.988805	0.995035	SPOP	speckle-type POZ protein
ENSSSAG00000000961	0	NA	NA	NA	NA	NA	NA	zinc finger protein 585A-like
ENSSSAG00000000963	0.875185	-2.88784	1.12591	-2.56489	0.0103208	NA	NA	sterile alpha motif domain-containing protein 10-like isoform X1
ENSSSAG00000000964	0.155233	-0.539959	3.66029	-0.147518	0.882723	NA	AANAT	serotonin N-acetyltransferase-like
ENSSSAG00000000967	0	NA	NA	NA	NA	NA	golga7b	golgin subfamily A member 7B isoform X1
ENSSSAG00000000968	3699.12	-0.328924	0.157433	-2.0893	0.0366807	0.142537	mfsd11	UNC93-like protein MFSD11
ENSSSAG00000000969	0.00390951	0	7.06756	0	1	NA	NA	NA
ENSSSAG00000000974	0	NA	NA	NA	NA	NA	NA	zinc finger protein OZF-like
ENSSSAG00000000976	961.826	0.130512	0.17705	0.73715	0.461031	0.688028	hif1aa	hypoxia-inducible factor 1-alpha isoform X2
ENSSSAG00000000977	0.732499	-0.484212	1.03393	-0.468325	0.639553	NA	NA	zinc finger matrin-type protein 4-like
ENSSSAG00000000978	0	NA	NA	NA	NA	NA	NA	zinc finger protein 420-like isoform X1
ENSSSAG00000000980	1.20979	-0.654237	1.12458	-0.581764	0.560726	0.762467	HNRNPLL	heterogeneous nuclear ribonucleoprotein L-like
ENSSSAG00000000982	176.516	-0.507003	0.138862	-3.65113	0.000261087	0.00353503	NA	oocyte zinc finger protein XlCOF6-like
ENSSSAG00000000984	24.7989	0.308121	0.28286	1.0893	0.27602	0.516974	POSTN	LOW QUALITY PROTEIN: periostin
ENSSSAG00000000986	3.70759	1.04758	0.618561	1.69358	0.0903449	0.259548	crtac1a	cartilage acidic protein 1-like isoform X2
ENSSSAG00000000988	796.244	0.339285	0.157866	2.1492	0.0316187	0.128778	s35b1	Solute carrier family 35 member B1
ENSSSAG00000000991	2.32742	-1.85218	0.993316	-1.86464	0.0622315	0.203806	CHAT	choline O-acetyltransferase-like
ENSSSAG00000000992	0.157582	0.699667	3.25935	0.214664	0.830029	NA	mettl18	histidine protein methyltransferase 1 homolog
ENSSSAG00000000998	9.8248	-0.331587	0.50844	-0.652164	0.514295	0.729849	cdc37	hsp90 co-chaperone Cdc37-like
ENSSSAG00000000999	7.35893	-1.39641	0.541526	-2.57866	0.00991836	0.0567203	NA	uncharacterized protein C16orf96-like isoform X2
ENSSSAG00000001000	0.644834	-0.0482973	1.27497	-0.0378812	0.969782	NA	fam117aa	protein FAM117A-like isoform X1
ENSSSAG00000001001	591.425	0.194343	0.0964271	2.01543	0.0438591	0.161127	ap2a1	AP-2 complex subunit alpha-1-like isoform X4
ENSSSAG00000001002	3.06684	-1.81269	0.808233	-2.24278	0.024911	0.108806	ubald2	UBA-like domain-containing protein 2
ENSSSAG00000001003	51.9298	0.135481	0.262672	0.515782	0.606007	0.792352	actn2b	alpha-actinin-2-like
ENSSSAG00000001004	23.7868	-0.877386	0.272569	-3.21895	0.0012866	0.012163	NA	forkhead box protein J1-A-like
ENSSSAG00000001005	3.88937	-1.384	0.566046	-2.44504	0.0144838	0.0738888	SLC18A3	probable vesicular acetylcholine transporter-B
ENSSSAG00000001006	2720.19	-0.169757	0.100264	-1.6931	0.0904362	0.259763	pgam1	phosphoglycerate mutase 1
ENSSSAG00000001007	2596.32	0.557077	0.164782	3.3807	0.000723019	0.00782301	SPHK1	sphingosine kinase 1-like isoform X2
ENSSSAG00000001008	3.55516	0.301456	0.631963	0.477016	0.633351	0.809692	rundc3a	RUN domain-containing protein 3A
ENSSSAG00000001009	134.959	0.199548	0.179926	1.10906	0.267406	0.507862	NA	uncharacterized protein LOC106612941
ENSSSAG00000001010	19.5015	0.00931205	0.309078	0.0301285	0.975965	0.989831	kcnh6a	potassium voltage-gated channel subfamily H member 6-like
ENSSSAG00000001011	59.0102	0.865599	0.217299	3.98345	6.79206e-05	0.00119426	cbsa	cystathionine beta-synthase-like
ENSSSAG00000001012	67.9605	0.159662	0.184099	0.867264	0.385797	0.625013	USP34	ubiquitin carboxyl-terminal hydrolase 34-like isoform X5
ENSSSAG00000001015	0.23898	0.866664	2.99293	0.28957	0.772145	NA	GOLGA7B	golgin subfamily A member 7B-like
ENSSSAG00000001017	0	NA	NA	NA	NA	NA	cfd	serine protease-like protein
ENSSSAG00000001018	186.841	0.0450202	0.130707	0.344435	0.73052	0.867094	aar2	CT004 protein
ENSSSAG00000001020	24.884	-0.202634	0.305338	-0.663638	0.506922	0.724382	nkx3.3	homeobox protein Nkx-3.2-like
ENSSSAG00000001021	23.3342	1.27691	0.280302	4.55549	5.22624e-06	0.000149889	NA	EMILIN-3-like isoform X1
ENSSSAG00000001022	69.4111	0.273745	0.278156	0.984143	0.325045	0.568125	nkx2-3	homeobox protein Nkx-2.3
ENSSSAG00000001023	0	NA	NA	NA	NA	NA	NA	NA
ENSSSAG00000001025	27.9844	0.145961	0.379478	0.384636	0.700507	0.850205	WDR68	DDB1- and CUL4-associated factor 7-like
ENSSSAG00000001027	30.2704	-0.0375918	0.209859	-0.179129	0.857836	0.934167	SPAT2	spermatogenesis-associated protein 2
ENSSSAG00000001029	0	NA	NA	NA	NA	NA	NA	NA
ENSSSAG00000001032	812.237	-0.0850885	0.121705	-0.69914	0.484465	0.7072	zn313	Zinc finger protein 313
ENSSSAG00000001037	412.702	0.278742	0.138092	2.01852	0.0435369	0.160319	sept9a	neuronal-specific septin-3-like isoform X2
ENSSSAG00000001038	0	NA	NA	NA	NA	NA	CNNM1	metal transporter CNNM4-like isoform X1
ENSSSAG00000001040	334.902	-0.149459	0.112241	-1.3316	0.182993	0.405596	ccdc47	coiled-coil domain-containing protein 47
ENSSSAG00000001043	363.662	-0.511767	0.150195	-3.40736	0.000655945	0.00725019	rnf113a	RING finger protein 113A-like
ENSSSAG00000001047	28.4631	0.0703808	0.29175	0.241237	0.809372	0.910356	zhx3	zinc fingers and homeoboxes protein 3-like
ENSSSAG00000001051	61.0701	0.303721	0.213669	1.42146	0.155184	0.3666	setd1a	histone-lysine N-methyltransferase SETD1A-like
ENSSSAG00000001053	0.040344	0.411919	7.06738	0.0582846	0.953522	NA	NA	uncharacterized protein LOC106613427 isoform X4
ENSSSAG00000001054	46.7507	-0.737302	0.207453	-3.55407	0.000379318	0.00473817	NA	zinc finger protein 664-like
ENSSSAG00000001055	0	NA	NA	NA	NA	NA	NA	zinc finger matrin-type protein 4-like isoform X1
ENSSSAG00000001058	1.93366	1.62618	0.935893	1.73757	0.0822869	0.24412	hpse2	inactive heparanase-2 isoform X1
ENSSSAG00000001059	50.5973	-0.0288361	0.188607	-0.15289	0.878485	0.943804	NA	gastrula zinc finger protein XlCGF17.1-like
ENSSSAG00000001060	21.839	0.168248	0.310348	0.542126	0.587731	0.780473	ncoa6	nuclear receptor coactivator 6-like isoform X1
ENSSSAG00000001061	84.9082	0.249075	0.177212	1.40552	0.159867	0.373342	setd1a	histone-lysine N-methyltransferase SETD1A-like
ENSSSAG00000001063	199.778	-0.497216	0.175416	-2.83449	0.0045899	0.0323348	dspa	desmoplakin-like
ENSSSAG00000001064	9.30542	-0.613285	0.402747	-1.52275	0.12782	0.324439	NA	gastrula zinc finger protein XlCGF26.1-like
ENSSSAG00000001065	535.935	-0.383864	0.154978	-2.4769	0.0132529	0.0693935	tenm1	teneurin-1-like isoform X2
ENSSSAG00000001066	0	NA	NA	NA	NA	NA	NA	zinc finger and SCAN domain-containing protein 31-like isoform X1
ENSSSAG00000001068	475.683	0.209477	0.147085	1.42419	0.154393	0.365458	P4K2A	phosphatidylinositol 4-kinase type 2-alpha-like
ENSSSAG00000001070	64.7469	-0.159234	0.192688	-0.826381	0.408588	0.645325	fbxl18	F-box/LRR-repeat protein 18 isoform X1
ENSSSAG00000001071	844.772	-0.416607	0.209966	-1.98416	0.0472376	0.169398	hps1	Hermansky-Pudlak syndrome 1 protein
ENSSSAG00000001073	0.196164	-0.538388	3.5361	-0.152255	0.878986	NA	NA	ligand-dependent corepressor-like isoform X2
ENSSSAG00000001077	76.0878	0.0612231	0.215318	0.284338	0.776152	0.89326	uso1	general vesicular transport factor p115
ENSSSAG00000001079	502.977	-0.255289	0.120742	-2.11433	0.0344868	0.136613	NA	immediate early response gene 2 protein-like
ENSSSAG00000001080	0.391241	-0.293966	1.66136	-0.176943	0.859553	NA	cdc25d	M-phase inducer phosphatase 1-like isoform X2
ENSSSAG00000001085	11.7521	0.4149	0.47752	0.868863	0.384922	0.623939	mgt5b	alpha-1,6-mannosylglycoprotein 6-beta-N-acetylglucosaminyltransferase B-like isoform X2
ENSSSAG00000001086	4.06796	-0.44739	0.52355	-0.854532	0.39281	0.631019	NA	beta-1,3-N-acetylglucosaminyltransferase manic fringe-like
ENSSSAG00000001088	776.831	-0.521035	0.154659	-3.36892	0.00075464	0.00809333	eif3d	eukaryotic translation initiation factor 3 subunit D-like isoform X2
ENSSSAG00000001091	0	NA	NA	NA	NA	NA	timm29	uncharacterized protein C19orf52-like
ENSSSAG00000001092	780.774	-0.096759	0.125561	-0.770616	0.440934	0.671205	SFRS7	serine/arginine-rich splicing factor 7-like isoform X4
ENSSSAG00000001094	2.60401	0.00816585	0.61337	0.0133131	0.989378	0.995208	mgat3b	beta-1,4-mannosyl-glycoprotein 4-beta-N-acetylglucosaminyltransferase-like
ENSSSAG00000001095	0.177372	0	4.0803	0	1	NA	NA	solute carrier family 26 member 6-like isoform X1
ENSSSAG00000001096	15.9205	0.89415	0.763403	1.17127	0.241491	0.478812	NA	zinc finger protein GLIS3-like isoform X1
ENSSSAG00000001098	8.1671	0.472219	0.401963	1.17478	0.240082	0.47731	trmt1	N2,N2-dimethylguanosine tRNA methyltransferase
ENSSSAG00000001100	60.7101	-0.663525	0.188518	-3.51969	0.000432046	0.00524651	SPAG9	C-Jun-amino-terminal kinase-interacting protein 4-like isoform X3
ENSSSAG00000001101	301.66	0.053415	0.19077	0.279998	0.779479	0.894759	RAC1	ras-related C3 botulinum toxin substrate 1
ENSSSAG00000001102	124.773	0.278829	0.122543	2.27536	0.0228845	0.102168	strada	STE20-related kinase adapter protein alpha-like isoform X1
ENSSSAG00000001103	0	NA	NA	NA	NA	NA	NA	uncharacterized protein LOC106591947
ENSSSAG00000001106	303.975	-0.715967	0.18049	-3.96681	7.28424e-05	0.00126264	afmid	kynurenine formamidase isoform X1
ENSSSAG00000001107	226.2	-0.178528	0.138359	-1.29032	0.196939	0.424154	apol3	apolipoprotein-L3 isoform X1
ENSSSAG00000001109	942.021	0.195208	0.196795	0.991939	0.321227	0.564326	kith	Thymidine kinase, cytosolic
ENSSSAG00000001112	0	NA	NA	NA	NA	NA	NA	transmembrane channel-like protein 8
ENSSSAG00000001115	1334.17	-1.22261	0.255369	-4.78764	1.68754e-06	5.86096e-05	man2b1	lysosomal alpha-mannosidase-like
ENSSSAG00000001117	0.118089	-0.0590637	3.97278	-0.0148671	0.988138	NA	NA	coiled-coil domain-containing protein R3HCC1L-like
ENSSSAG00000001120	955.049	-0.140473	0.218252	-0.643626	0.519818	0.733673	rpl3	60S ribosomal protein L3
ENSSSAG00000001121	1.83613	-0.692638	0.852615	-0.812369	0.41658	0.652021	pfd1	Prefoldin subunit 1
ENSSSAG00000001122	7.75611	-0.00624202	0.438515	-0.0142344	0.988643	0.994965	flr	tetratricopeptide repeat protein 30A-like
ENSSSAG00000001123	7.51505	0.376421	0.399327	0.942639	0.345866	0.587706	crtac1a	cartilage acidic protein 1-like isoform X1
ENSSSAG00000001124	0	NA	NA	NA	NA	NA	NA	zinc finger protein DPF3-like isoform X1
ENSSSAG00000001125	385.836	0.593667	0.129325	4.59049	4.42206e-06	0.000129943	uqcrc2a	cytochrome b-c1 complex subunit 2, mitochondrial-like
ENSSSAG00000001126	10.4155	-0.409043	0.50182	-0.815119	0.415004	0.65051	map3k21	mitogen-activated protein kinase kinase kinase MLK4-like isoform X1
ENSSSAG00000001128	353.953	0.475971	0.19856	2.39712	0.0165246	0.0812898	hnrnph1l	heterogeneous nuclear ribonucleoprotein H-like isoform X2
ENSSSAG00000001129	0.407847	1.56244	1.8361	0.850957	0.394793	NA	si:ch211-194e18.2	inactive phospholipase D5-like isoform X1
ENSSSAG00000001130	24.365	-0.27895	0.226448	-1.23185	0.218004	0.450343	sos1	son of sevenless homolog 1-like isoform X1
ENSSSAG00000001131	0	NA	NA	NA	NA	NA	rpl3	60S ribosomal protein L3
ENSSSAG00000001133	48.4524	0.244951	0.176891	1.38476	0.166127	0.382236	pwwp2b	PWWP domain-containing protein 2B isoform X1
ENSSSAG00000001134	0	NA	NA	NA	NA	NA	NA	sodium-dependent phosphate transport protein 2A-like
ENSSSAG00000001138	0.0977228	-0.299508	6.19383	-0.0483558	0.961433	NA	NA	LOW QUALITY PROTEIN: nucleoporin NUP159-like
ENSSSAG00000001140	0.0189804	0	7.06756	0	1	NA	NA	somatostatin-like receptor F_48D10.1
ENSSSAG00000001141	79.4553	-0.854516	0.205135	-4.16562	3.10505e-05	0.000633277	NA	regulator of G-protein signaling 14-like isoform X3
ENSSSAG00000001142	0.567442	0.718479	1.34484	0.534249	0.593169	NA	capn5b	calpain-5-like
ENSSSAG00000001146	0	NA	NA	NA	NA	NA	ZFYVE1	zinc finger FYVE domain-containing protein 1-like
ENSSSAG00000001147	130.214	0.330383	0.226862	1.45632	0.145305	0.352449	khsrp	far upstream element-binding protein 2-like isoform X4
ENSSSAG00000001148	125.19	-0.347609	0.216062	-1.60884	0.107652	0.290835	NA	SEC14-like protein 1 isoform X1
ENSSSAG00000001149	0.0138085	0	7.06756	0	1	NA	NA	NA
ENSSSAG00000001153	1.05757	-0.295117	0.944328	-0.312515	0.754649	NA	arl3l1	ADP-ribosylation factor-like protein 3
ENSSSAG00000001154	270.207	0.0846277	0.25368	0.3336	0.738681	0.872097	NA	B-cell receptor CD22-like isoform X1
ENSSSAG00000001158	666.263	0.467512	0.168356	2.77693	0.00548748	0.0368095	npm3	Nucleoplasmin-like protein NO29
ENSSSAG00000001160	69.5838	-0.63869	0.190037	-3.36086	0.000776996	0.00826881	slc25a39	solute carrier family 25 member 39-like isoform X4
ENSSSAG00000001162	0	NA	NA	NA	NA	NA	nnmt	Nicotinamide N-methyltransferase
ENSSSAG00000001166	1.32054	-0.638445	0.896979	-0.711773	0.476606	0.700726	STK32C	serine/threonine-protein kinase 32C-like
ENSSSAG00000001167	1901.44	-0.252359	0.159617	-1.58103	0.113871	0.301822	ugt5d1	UDP-glucuronosyltransferase 2C1-like
ENSSSAG00000001168	6.94122	0.178325	0.506364	0.352167	0.724713	0.863658	slit1a	slit homolog 1 protein isoform X7
ENSSSAG00000001170	0.737879	1.25272	1.36071	0.920634	0.357242	NA	CHST15	carbohydrate sulfotransferase 15-like
ENSSSAG00000001173	0	NA	NA	NA	NA	NA	ndel1b	nuclear distribution protein nudE-like 1-B
ENSSSAG00000001177	719.77	0.374984	0.0899551	4.16857	3.06515e-05	0.000626964	ddx42	ATP-dependent RNA helicase DDX42-like
ENSSSAG00000001178	815.762	-0.561756	0.352151	-1.59521	0.110664	0.295774	ugt5d1	UDP-glucuronosyltransferase 2C1-like
ENSSSAG00000001181	132.939	0.166773	0.224636	0.742414	0.457837	0.685449	tmc5	transmembrane channel-like protein 5
ENSSSAG00000001187	6.86412	-0.36918	0.404635	-0.912378	0.36157	0.602624	zgc:194679	beta-1,3-galactosyltransferase 1-like
ENSSSAG00000001189	1.43998	0.660968	1.14396	0.577788	0.563407	0.764074	NA	gastrula zinc finger protein XlCGF17.1-like
ENSSSAG00000001190	0	NA	NA	NA	NA	NA	olig3	oligodendrocyte transcription factor 3-like
ENSSSAG00000001194	1.61254	-0.132071	0.843998	-0.156482	0.875653	0.942535	slc1a4	neutral amino acid transporter A
ENSSSAG00000001198	48.1434	-0.277548	0.272427	-1.0188	0.308299	0.551364	tnfaip3	tumor necrosis factor alpha-induced protein 3-like
ENSSSAG00000001202	27.5935	0.337011	0.359613	0.937148	0.348682	0.590572	NA	CP068 protein
ENSSSAG00000001202	27.5935	0.337011	0.359613	0.937148	0.348682	0.590572	NA	CP068 protein
ENSSSAG00000001204	50.8024	0.07298	0.221005	0.330219	0.741235	0.873833	hbegfb	proheparin-binding EGF-like growth factor
ENSSSAG00000001207	383.94	-0.366622	0.119595	-3.06554	0.00217277	0.0181883	carm1	histone-arginine methyltransferase CARM1 isoform X1
ENSSSAG00000001212	17.6082	0.144377	0.332902	0.433691	0.664513	0.828715	NA	probable ATP-dependent RNA helicase DDX17 isoform X1
ENSSSAG00000001213	0	NA	NA	NA	NA	NA	BT1A1	butyrophilin subfamily 2 member A1-like isoform X1
ENSSSAG00000001215	5.11052	-1.06675	0.53369	-1.99883	0.0456273	0.165643	SLC46A3	solute carrier family 46 member 3-like
ENSSSAG00000001216	919.783	-0.0276263	0.132006	-0.209281	0.834229	0.922235	GRN	granulins-like isoform X1
ENSSSAG00000001217	0	NA	NA	NA	NA	NA	NA	olfactory marker protein-like
ENSSSAG00000001219	29.8728	0.788817	0.318037	2.48027	0.0131282	0.0689537	NA	LOW QUALITY PROTEIN: brefeldin A-inhibited guanine nucleotide-exchange protein 3-like
ENSSSAG00000001220	2634.94	0.0897884	0.139733	0.642569	0.520504	0.734038	abat	4-aminobutyrate aminotransferase, mitochondrial
ENSSSAG00000001222	434.696	0.304134	0.211932	1.43505	0.151271	0.360817	sec23b	protein transport protein Sec23B
ENSSSAG00000001223	0.248894	-1.663	2.25042	-0.738975	0.459922	NA	NA	aftiphilin-like
ENSSSAG00000001224	10.14	-0.142935	0.341925	-0.41803	0.675925	0.835764	gcgrb	glucagon receptor-like
ENSSSAG00000001226	1393.19	0.201121	0.141821	1.41813	0.156153	0.368054	csn6	COP9 signalosome complex subunit 6
ENSSSAG00000001228	0.357319	0.920921	1.93702	0.475431	0.63448	NA	nacc1b	nucleus accumbens-associated protein 1-like
ENSSSAG00000001230	27.311	0.213563	0.2407	0.887259	0.37494	0.614769	tlk2	serine/threonine-protein kinase tousled-like 2 isoform X2
ENSSSAG00000001232	4.01697	-0.960088	0.749148	-1.28157	0.199992	0.428071	si:ch211-195b15.8	tyrosine-protein phosphatase vhp-1-like
ENSSSAG00000001246	48.7803	-0.558319	0.287509	-1.94192	0.0521471	0.181053	NA	NACHT, LRR and PYD domains-containing protein 12-like isoform X2
ENSSSAG00000001247	1793.68	-0.608752	0.126873	-4.79811	1.60167e-06	5.61259e-05	in35	interferon-induced 35 kDa protein homolog isoform X1
ENSSSAG00000001248	0	NA	NA	NA	NA	NA	LEG2	galectin-2-like
ENSSSAG00000001250	19.5252	0.0736905	0.269916	0.273012	0.784844	0.89769	NA	uncharacterized protein LOC106592221 isoform X1
ENSSSAG00000001251	13.5309	-0.614033	0.4182	-1.46828	0.142029	0.3474	nomo	LOW QUALITY PROTEIN: nodal modulator 1-like
ENSSSAG00000001253	24.3719	-0.439706	0.307343	-1.43067	0.152524	0.362679	abch1	ABC transporter G family member 20-like isoform X1
ENSSSAG00000001255	0	NA	NA	NA	NA	NA	NA	zinc finger protein 2 homolog
ENSSSAG00000001256	8.38988	-0.241306	0.367039	-0.65744	0.510898	0.727097	cssa01h1orf101	uncharacterized protein C1orf101 homolog isoform X1
ENSSSAG00000001259	0	NA	NA	NA	NA	NA	NA	F-box/LRR-repeat protein 12-like
ENSSSAG00000001260	0	NA	NA	NA	NA	NA	rps6ka3a	ribosomal protein S6 kinase alpha-3-like isoform X1
ENSSSAG00000001261	561.239	0.0155732	0.124696	0.124889	0.900611	0.954132	NA	H(+)/Cl(-) exchange transporter 7-like
ENSSSAG00000001262	45.842	0.226687	0.284664	0.796334	0.425838	0.659848	NA	E3 ubiquitin-protein ligase pellino homolog 1
ENSSSAG00000001263	0.0159369	0.18138	7.06756	0.0256638	0.979525	NA	kpna7	importin subunit alpha-5-like
ENSSSAG00000001266	54.7884	-0.537458	0.168532	-3.18907	0.00142734	0.0132033	CP52B	uncharacterized protein C16orf52 homolog B-like isoform X1
ENSSSAG00000001275	0.053829	0.70344	7.06689	0.0995404	0.920709	NA	si:ch211-195b15.7	synembryn-A-like
ENSSSAG00000001276	0.352093	-0.852895	1.76449	-0.483366	0.628836	NA	grxcr1	glutaredoxin domain-containing cysteine-rich protein 1
ENSSSAG00000001277	2007.05	0.994291	0.171983	5.78133	7.41103e-09	5.56991e-07	BIRC5	baculoviral IAP repeat-containing protein 5
ENSSSAG00000001278	87.9099	0.661461	0.244651	2.7037	0.00685723	0.0436388	xpo1a	exportin-1
ENSSSAG00000001279	0.138543	-0.282962	3.93571	-0.0718959	0.942685	NA	NA	L-threonine ammonia-lyase-like isoform X1
ENSSSAG00000001282	2110.5	0.705524	0.292093	2.41541	0.0157177	0.078479	GTPBP1	GTP-binding protein 1-like
ENSSSAG00000001285	0	NA	NA	NA	NA	NA	shisa3	protein shisa-3 homolog
ENSSSAG00000001287	0.00483729	0	7.06756	0	1	NA	fscn2b	fascin-2-like
ENSSSAG00000001289	4.78723	0.0145112	0.663086	0.0218843	0.98254	0.992354	NA	ran-binding protein 3-like isoform X1
ENSSSAG00000001290	11073.2	0.451571	0.198542	2.27443	0.0229399	0.102316	cj057	CJ057 protein
ENSSSAG00000001291	1.78653	-0.739364	0.757864	-0.975589	0.329268	0.571731	chrm3a	muscarinic acetylcholine receptor M3-like
ENSSSAG00000001292	0	NA	NA	NA	NA	NA	NA	zinc finger protein 239-like
ENSSSAG00000001295	37.1619	0.374259	0.812388	0.46069	0.645021	0.817174	NA	BEN domain-containing protein 4-like
ENSSSAG00000001297	0	NA	NA	NA	NA	NA	NA	NA
ENSSSAG00000001298	95.0685	-0.0835854	0.376174	-0.222199	0.824159	0.917012	bcat2	branched-chain-amino-acid aminotransferase, cytosolic-like
ENSSSAG00000001301	87.244	1.76449	0.49075	3.5955	0.000323774	0.00421402	bahcc1b	BAH and coiled-coil domain-containing protein 1-like
ENSSSAG00000001302	293.834	0.301821	0.0996606	3.02849	0.00245779	0.0199997	ndst1b	bifunctional heparan sulfate N-deacetylase/N-sulfotransferase 1-like
ENSSSAG00000001304	43.7068	0.542285	0.18694	2.90085	0.00372154	0.0274915	rhoq	rho-related GTP-binding protein RhoQ isoform X1
ENSSSAG00000001311	4.05588	0.351112	0.606439	0.578973	0.562607	0.763738	NA	rab11 family-interacting protein 1-like isoform X1
ENSSSAG00000001313	0.610982	0.0547558	1.08654	0.0503948	0.959808	NA	NA	GTP cyclohydrolase 1-like
ENSSSAG00000001317	0.417614	-0.799288	1.32194	-0.604632	0.545423	NA	NA	fibrinogen-like protein 1
ENSSSAG00000001318	29.2691	-0.268427	0.210581	-1.2747	0.202416	0.43137	ctif	CBP80/20-dependent translation initiation factor isoform X1
ENSSSAG00000001319	103.24	-0.8407	0.295918	-2.84099	0.00449734	0.0318277	fam166b	protein FAM166B-like
ENSSSAG00000001322	24.8385	0.336677	0.304047	1.10732	0.268156	0.508647	UNC5C	netrin receptor UNC5C-like isoform X2
ENSSSAG00000001323	0.0821841	0.18138	7.06756	0.0256638	0.979525	NA	NA	Prop-1-like homeobox protein
ENSSSAG00000001324	19.7802	0.0598679	0.321541	0.186191	0.852295	0.931044	sfxn5b	sideroflexin-5-like isoform X2
ENSSSAG00000001325	0	NA	NA	NA	NA	NA	NA	iporin-like isoform X1
ENSSSAG00000001329	11.167	-0.450528	0.559913	-0.804638	0.421028	0.655824	mcfd2	multiple coagulation factor deficiency protein 2 homolog isoform X1
ENSSSAG00000001330	0.23555	-0.299513	2.14534	-0.139611	0.888967	NA	NA	iporin-like isoform X1
ENSSSAG00000001332	0.161425	0.220769	2.57109	0.085866	0.931573	NA	nptx1l	neuronal pentraxin-1-like
ENSSSAG00000001340	2.60553	1.2832	0.714717	1.79539	0.0725909	0.225476	ttc7a	tetratricopeptide repeat protein 7A-like isoform X4
ENSSSAG00000001342	0.0429629	0	7.06756	0	1	NA	NA	protein FAM161A-like
ENSSSAG00000001343	2913.05	-0.360065	0.210511	-1.71044	0.0871853	0.253541	slc43a2b	large neutral amino acids transporter small subunit 4-like isoform X1
ENSSSAG00000001344	0.330725	0.872637	1.91957	0.454601	0.649396	NA	elfn2a	protein phosphatase 1 regulatory subunit 29-like
ENSSSAG00000001345	3.11181	0.749112	0.530991	1.41078	0.158309	0.370998	fam161a	protein FAM161A-like isoform X2
ENSSSAG00000001346	110.94	1.03906	0.414857	2.50461	0.0122587	0.0655986	st6galnac2	alpha-N-acetylgalactosaminide alpha-2,6-sialyltransferase 2
ENSSSAG00000001347	0	NA	NA	NA	NA	NA	DLL4	delta-like protein 4 isoform X1
ENSSSAG00000001351	0	NA	NA	NA	NA	NA	ACSF2	acyl-CoA synthetase family member 2, mitochondrial-like
ENSSSAG00000001353	2.55626	-0.280922	0.65131	-0.431318	0.666237	0.829638	dym	dymeclin-like isoform X1
ENSSSAG00000001355	203.902	-0.220047	0.123262	-1.78519	0.07423	0.228621	smyd5	SET and MYND domain-containing protein 5
ENSSSAG00000001356	46.6865	-0.242634	0.181269	-1.33853	0.180725	0.402393	mgea5	protein O-GlcNAcase
ENSSSAG00000001357	142.662	0.63893	0.178803	3.57338	0.000352401	0.0044853	CASKIN2	caskin-2-like isoform X6
ENSSSAG00000001360	63.5475	0.139006	0.193636	0.717869	0.472838	0.69787	slc38a10	putative sodium-coupled neutral amino acid transporter 10 isoform X8
ENSSSAG00000001361	13.9638	-0.39593	0.355846	-1.11264	0.265861	0.506315	NA	zinc finger and SCAN domain-containing protein 21-like
ENSSSAG00000001363	50.5207	-1.2262	0.372581	-3.29109	0.000998002	0.0100157	NA	amine sulfotransferase-like
ENSSSAG00000001364	2.26159	-1.06796	0.665142	-1.60561	0.10836	0.291816	bcr	breakpoint cluster region protein-like isoform X2
ENSSSAG00000001365	0	NA	NA	NA	NA	NA	tcpd	T-complex protein 1 subunit delta
ENSSSAG00000001366	67.8787	0.333814	0.203998	1.63636	0.101764	0.280515	nomo	LOW QUALITY PROTEIN: nodal modulator 1-like
ENSSSAG00000001367	15.3432	-0.928257	0.336794	-2.75616	0.00584851	0.0385815	trpm4a	transient receptor potential cation channel subfamily M member 4-like
ENSSSAG00000001368	605.744	0.122233	0.135124	0.904599	0.365678	0.606362	adss2	adenylosuccinate synthetase isozyme 2-like
ENSSSAG00000001369	0.387103	0.269959	1.5134	0.178379	0.858425	NA	NA	short transient receptor potential channel 6-like
ENSSSAG00000001370	0.094902	0	7.06756	0	1	NA	NA	somatostatin receptor type 5-like
ENSSSAG00000001373	2605.05	0.0752521	0.158111	0.475945	0.634114	0.810159	dhb14	17-beta-hydroxysteroid dehydrogenase 14
ENSSSAG00000001375	434.249	-0.108443	0.179402	-0.604472	0.54553	0.753009	NA	protein CutA homolog
ENSSSAG00000001376	46542.8	0.194477	0.204142	0.952656	0.340765	0.582579	CALM	calmodulin
ENSSSAG00000001377	2.5891	-0.702438	0.763546	-0.919969	0.357589	0.599275	cdr2l	cerebellar degeneration-related protein 2-like isoform X1
ENSSSAG00000001378	0.716418	0.54104	1.26642	0.427219	0.66922	NA	SYNGR1	synaptogyrin-1-like isoform X1
ENSSSAG00000001379	17.9824	0.0672164	0.322268	0.208573	0.834782	0.922404	fam83fb	protein FAM83F-like
ENSSSAG00000001381	33.3806	-0.0449193	0.34236	-0.131205	0.895613	0.952124	NUP85	nuclear pore complex protein Nup85-like
ENSSSAG00000001385	0.127599	-0.29951	4.97551	-0.0601967	0.951999	NA	NA	NA
ENSSSAG00000001386	28.7761	-1.3036	0.402496	-3.2388	0.00120035	0.0115265	NA	zinc finger protein 664-like isoform X3
ENSSSAG00000001387	0.77259	-0.0498981	1.34496	-0.0371002	0.970405	NA	slc1a9	excitatory amino acid transporter 2-like isoform X1
ENSSSAG00000001388	81.231	0.0840768	0.13362	0.629225	0.529202	0.740029	NA	ATP-dependent DNA helicase Q5-like
ENSSSAG00000001390	2.85053	-0.186745	0.665947	-0.28042	0.779156	0.894696	NA	sialoadhesin-like isoform X1
ENSSSAG00000001391	2.31619	-0.889074	0.701293	-1.26776	0.204883	0.434161	notch1a	neurogenic locus notch homolog protein 1-like isoform X1
ENSSSAG00000001392	368.702	0.16307	0.15859	1.02825	0.303834	0.546445	birc2	inhibitor of apoptosis protein-like isoform X1
ENSSSAG00000001394	15.7895	-0.043654	0.352679	-0.123778	0.901491	0.954536	TMEM184B	transmembrane protein 184B-like isoform X2
ENSSSAG00000001397	278.768	0.263914	0.304772	0.865941	0.386523	0.625779	NA	UPF0729 protein C18orf32 homolog
ENSSSAG00000001399	1345.27	-0.148487	0.217375	-0.683092	0.494549	0.715383	NA	probable phospholipid-transporting ATPase IM
ENSSSAG00000001402	4.00049	-0.55812	0.579981	-0.962308	0.335895	0.577656	NA	uncharacterized protein LOC106601548
ENSSSAG00000001403	434.988	-0.167907	0.208655	-0.804714	0.420985	0.655807	NA	tubulin beta-4B chain-like
ENSSSAG00000001404	0	NA	NA	NA	NA	NA	NA	zinc finger protein 180-like
ENSSSAG00000001405	138.548	-0.0663798	0.219729	-0.302099	0.762576	0.88582	NA	zinc finger protein 664-like isoform X3
ENSSSAG00000001406	69.1491	0.241359	0.411875	0.586001	0.557875	0.761046	NA	zinc finger protein 226-like
ENSSSAG00000001411	0.0800051	0.18138	7.06756	0.0256638	0.979525	NA	NA	uncharacterized protein LOC106591111
ENSSSAG00000001412	40.0256	-1.30494	0.302986	-4.30695	1.65522e-05	0.000382611	tacd2	Tumor-associated calcium signal transducer 2 precursor
ENSSSAG00000001413	0.249148	-0.53996	3.0846	-0.17505	0.86104	NA	NA	B-cell receptor CD22-like
ENSSSAG00000001414	9.44542	0.0964709	0.361595	0.266793	0.789628	0.900292	rgs7a	regulator of G-protein signaling 7
ENSSSAG00000001415	0	NA	NA	NA	NA	NA	TST	3-mercaptopyruvate sulfurtransferase-like
ENSSSAG00000001416	513.142	-0.304308	0.0989769	-3.07453	0.00210832	0.0177472	pitpnbl	phosphatidylinositol transfer protein beta isoform-like isoform X1
ENSSSAG00000001417	0.035083	0	7.06756	0	1	NA	NA	B-cell receptor CD22-like
ENSSSAG00000001418	240.973	-0.182478	0.158438	-1.15173	0.249431	0.487658	itgb3a	integrin beta-3-like
ENSSSAG00000001419	4.08708	-0.0143252	0.450086	-0.0318277	0.974609	0.989071	TST	3-mercaptopyruvate sulfurtransferase-like
ENSSSAG00000001424	252.806	0.825363	0.276051	2.98989	0.0027908	0.022097	NA	aspartate beta-hydroxylase domain-containing protein 1
ENSSSAG00000001426	18.355	0.421679	0.561506	0.750979	0.452665	0.68116	NA	Kv channel-interacting protein 2-like
ENSSSAG00000001428	0	NA	NA	NA	NA	NA	NA	B-cell receptor CD22-like
ENSSSAG00000001430	2.4356	-0.8376	0.773411	-1.083	0.278811	0.51993	NA	uncharacterized protein LOC106591126 isoform X2
ENSSSAG00000001432	12.6447	-0.290596	0.468692	-0.620015	0.535248	0.745029	NA	B-cell receptor CD22-like
ENSSSAG00000001433	522.454	-1.06012	0.434548	-2.43959	0.014704	0.0747124	COX7R	cytochrome c oxidase subunit 7A-related protein, mitochondrial
ENSSSAG00000001436	0	NA	NA	NA	NA	NA	NA	NA
ENSSSAG00000001437	17.5134	-0.836502	0.361109	-2.31648	0.0205319	0.0947594	alg9	alpha-1,2-mannosyltransferase ALG9 isoform X1
ENSSSAG00000001438	0.244529	-1.03517	2.56873	-0.402989	0.686956	NA	ptger1c	prostaglandin E2 receptor EP1 subtype-like isoform X1
ENSSSAG00000001439	104.077	-0.108954	0.270683	-0.402516	0.687304	0.842898	NA	ras-related protein Rab-37-like isoform X2
ENSSSAG00000001442	23.7357	0.213006	0.270773	0.786658	0.431482	0.664175	pus10	putative tRNA pseudouridine synthase Pus10 isoform X1
ENSSSAG00000001444	172.71	-0.167619	0.240236	-0.697725	0.485349	0.708011	NA	nuclear factor 7, brain-like
ENSSSAG00000001445	6.22918	0.141039	0.578645	0.24374	0.807432	0.90939	trim35-13	zinc-binding protein A33-like
ENSSSAG00000001448	54.5012	-2.00367	0.668855	-2.99568	0.00273836	0.0218156	wu:fj16a03	uncharacterized protein LOC106605369 isoform X2
ENSSSAG00000001450	43.9003	0.0975924	0.183009	0.533265	0.59385	0.784529	cant1b	soluble calcium-activated nucleotidase 1-like
ENSSSAG00000001451	725.686	0.144186	0.253115	0.569645	0.568918	0.768422	tnpo1	transportin-1-like
ENSSSAG00000001452	0	NA	NA	NA	NA	NA	dlat	dihydrolipoyllysine-residue acetyltransferase component of pyruvate dehydrogenase complex, mitochondrial
ENSSSAG00000001460	8.60792	-0.0985635	0.452463	-0.217838	0.827556	0.918794	TNS3	tensin-3-like
ENSSSAG00000001462	1.35343	1.32083	0.989617	1.33469	0.181978	0.404264	dema	Dematin
ENSSSAG00000001463	87.1525	1.19773	0.352268	3.40005	0.000673737	0.00740652	hoga1	4-hydroxy-2-oxoglutarate aldolase, mitochondrial
ENSSSAG00000001467	3.76488	-1.22999	0.726106	-1.69395	0.0902747	0.259475	itm2a	Integral membrane protein 2A
ENSSSAG00000001468	0.038394	0	7.06756	0	1	NA	NA	LOW QUALITY PROTEIN: metal transporter CNNM1-like
ENSSSAG00000001469	0	NA	NA	NA	NA	NA	NA	NA
ENSSSAG00000001471	0.259798	-1.611	3.1336	-0.514107	0.607177	NA	GPR174	probable G-protein coupled receptor 174
ENSSSAG00000001473	28.3938	-0.132729	0.507985	-0.261285	0.793873	0.902739	NA	NA
ENSSSAG00000001477	0	NA	NA	NA	NA	NA	NA	exonuclease 3'-5' domain-containing protein 1-like isoform X1
ENSSSAG00000001479	0.518538	0.347112	1.61877	0.21443	0.830212	NA	nupl	nucleoplasmin isoform X1
ENSSSAG00000001480	591.305	0.762245	0.188665	4.04021	5.34039e-05	0.000993128	abcb7	ATP-binding cassette sub-family B member 7, mitochondrial
ENSSSAG00000001481	0	NA	NA	NA	NA	NA	NA	butyrophilin subfamily 1 member A1-like isoform X1
ENSSSAG00000001487	7.58003	-0.668044	0.425352	-1.57057	0.116283	0.30585	NA	uracil phosphoribosyltransferase homolog
ENSSSAG00000001489	10.8494	0.231802	0.407693	0.568571	0.569648	0.768977	elmod1	ELMO domain-containing protein 1-like isoform X1
ENSSSAG00000001490	2.80896	-0.454986	0.730713	-0.622659	0.533508	0.743506	ppfia3	liprin-alpha-3-like
ENSSSAG00000001491	1182.37	-0.0241461	0.211832	-0.113987	0.909248	0.958565	sez6l2	seizure 6-like protein 2
ENSSSAG00000001493	131.207	0.586057	0.216247	2.71012	0.00672582	0.0430402	erf3b	Eukaryotic peptide chain release factor GTP-binding subunit ERF3B
ENSSSAG00000001494	13.8397	0.679254	0.438912	1.54759	0.121722	0.314591	NA	endothelin B receptor-like
ENSSSAG00000001495	70.2138	0.149581	0.155319	0.96306	0.335517	0.577427	xylt2	xylosyltransferase 2-like isoform X1
ENSSSAG00000001496	272.846	0.207614	0.136449	1.52154	0.128123	0.324818	tepsin	AP-4 complex accessory subunit tepsin-like
ENSSSAG00000001497	130.149	-0.320593	0.130946	-2.44828	0.0143539	0.0734426	MAP4K3	mitogen-activated protein kinase kinase kinase kinase 3-like isoform X1
ENSSSAG00000001501	17.0017	-0.0998957	0.268669	-0.371817	0.710029	0.855839	NA	adapter protein CIKS-like isoform X1
ENSSSAG00000001502	2.28053	-0.840098	0.748369	-1.12257	0.261619	0.501464	pax10	paired box protein Pax-6-like isoform X1
ENSSSAG00000001503	1.59757	0.165029	0.810862	0.203523	0.838726	0.924358	nptx2b	neuronal pentraxin-2-like
ENSSSAG00000001506	37366.8	-0.311804	0.176971	-1.76189	0.078088	0.236381	cnpy4	protein canopy 4 precursor
ENSSSAG00000001507	685.162	-0.0556704	0.197537	-0.281822	0.77808	0.894104	rpac2	DNA-directed RNA polymerases I and III subunit RPAC2
ENSSSAG00000001510	129.962	0.284663	0.173288	1.64272	0.100442	0.278298	bcl2l12	bcl-2-like protein 12
ENSSSAG00000001511	0.110204	-0.539956	5.08207	-0.106247	0.915386	NA	NA	LOW QUALITY PROTEIN: archaemetzincin-2-like
ENSSSAG00000001512	460.179	1.58833	0.213277	7.44727	9.52929307054999e-14	2.71518265363277e-11	add1	alpha-adducin-like isoform X16
ENSSSAG00000001513	2.12389	1.25139	0.648582	1.92943	0.0536776	0.18452	SLC16A6	monocarboxylate transporter 7-like isoform X2
ENSSSAG00000001515	101.379	0.10555	0.125848	0.838713	0.40163	0.63889	NA	zinc finger protein 841-like isoform X1
ENSSSAG00000001517	64.2238	0.0861867	0.367385	0.234595	0.814523	0.912304	NA	uncharacterized protein LOC106563731 isoform X1
ENSSSAG00000001518	0.0189418	0	7.06756	0	1	NA	zgc:109949	riboflavin-binding protein-like
ENSSSAG00000001521	21.1146	0.541167	0.31504	1.71777	0.0858379	0.251002	mmp25a	matrix metalloproteinase-25-like
ENSSSAG00000001522	79.361	-0.698501	0.217239	-3.21535	0.00130285	0.0122878	apbb3	amyloid beta A4 precursor protein-binding family B member 3-like isoform X4
ENSSSAG00000001523	372.559	-0.317188	0.163482	-1.9402	0.0523552	0.1816	mettl9	Methyltransferase-like protein 9
ENSSSAG00000001526	123.124	-0.624135	0.199707	-3.12526	0.00177649	0.0155413	NA	zinc finger protein 160-like isoform X1
ENSSSAG00000001531	134.849	-0.430812	0.270606	-1.59203	0.111378	0.297126	NA	uncharacterized protein LOC106609046 isoform X4
ENSSSAG00000001532	6.53483	-0.650851	0.519064	-1.25389	0.209881	0.440671	WIPI1	WD repeat domain phosphoinositide-interacting protein 1-like isoform X1
ENSSSAG00000001534	2.95511	-0.675468	0.622204	-1.0856	0.277654	0.518405	SMARCA4	transcription activator BRG1-like isoform X1
ENSSSAG00000001536	549.65	0.0999507	0.144812	0.690211	0.490062	0.711878	sra1	steroid receptor RNA activator 1-like isoform X1
ENSSSAG00000001538	0	NA	NA	NA	NA	NA	NA	zinc finger protein 436-like
ENSSSAG00000001539	0	NA	NA	NA	NA	NA	RASGRP1	RAS guanyl-releasing protein 1-like
ENSSSAG00000001540	3.59296	-0.322746	0.845356	-0.381788	0.702619	0.851647	gcgra	glucagon receptor-like
ENSSSAG00000001541	40.7438	0.0817283	0.204497	0.399656	0.68941	0.843713	NA	rho GTPase-activating protein 19-like
ENSSSAG00000001544	279.272	-2.09301	0.57239	-3.65662	0.000255559	0.00347184	rbfox3b	RNA binding protein fox-1 homolog 3-like
ENSSSAG00000001546	245.513	0.311766	0.118899	2.62209	0.00873913	0.0517088	NA	trinucleotide repeat-containing gene 6B protein-like isoform X1
ENSSSAG00000001550	297.767	0.401749	0.14476	2.77529	0.00551532	0.0369271	ENTPD7	ectonucleoside triphosphate diphosphohydrolase 7-like isoform X1
ENSSSAG00000001552	276.276	-0.139006	0.143543	-0.968393	0.332848	0.575157	snapc1b	snRNA-activating protein complex subunit 1-like
ENSSSAG00000001557	4.13778	-0.0147807	0.605365	-0.0244162	0.980521	0.991797	SYT16	synaptotagmin-16 isoform X1
ENSSSAG00000001558	0.513426	-0.427342	1.60436	-0.266363	0.789959	NA	grin2ca	glutamate receptor ionotropic, NMDA 2C-like isoform X2
ENSSSAG00000001559	53.513	-0.272889	0.208431	-1.30925	0.190449	0.416458	CARD10	caspase recruitment domain-containing protein 10-like
ENSSSAG00000001561	48.8382	0.170666	0.281493	0.606289	0.544323	0.752216	polr3e	DNA-directed RNA polymerase III subunit RPC5
ENSSSAG00000001563	254.697	-0.745812	0.354524	-2.1037	0.0354045	0.139087	aldoa	fructose-bisphosphate aldolase A
ENSSSAG00000001564	38.092	-1.3577	0.245744	-5.52484	3.29789e-08	2.04187e-06	ACSF2	NA
ENSSSAG00000001566	13.354	0.87429	0.339655	2.57406	0.0100514	0.0572184	cep170aa	centrosomal protein of 170 kDa-like isoform X2
ENSSSAG00000001569	0.444572	1.70625	2.03659	0.837797	0.402144	NA	NA	heparan sulfate glucosamine 3-O-sulfotransferase 6-like
ENSSSAG00000001570	0.163782	-0.545031	3.38834	-0.160855	0.872208	NA	NA	galectin-2-like
ENSSSAG00000001571	1.93114	-0.957166	1.0132	-0.944693	0.344816	0.586755	NA	NA
ENSSSAG00000001573	37.2267	-0.800458	0.243653	-3.28523	0.00101898	0.0101567	dync2li1	cytoplasmic dynein 2 light intermediate chain 1 isoform X1
ENSSSAG00000001574	170.609	0.16028	0.182517	0.878164	0.379855	0.619119	ankhd1	ankyrin repeat and KH domain-containing protein 1-like isoform X3
ENSSSAG00000001575	19.9063	-0.189872	0.330859	-0.573878	0.566051	0.766046	akt3b	RAC-gamma serine/threonine-protein kinase-like
ENSSSAG00000001576	57.3526	-0.157289	0.182126	-0.863625	0.387794	0.626828	prkar1b	cAMP-dependent protein kinase type I-beta regulatory subunit-like
ENSSSAG00000001577	33.0848	0.0957295	0.241662	0.39613	0.692009	0.844997	dph6	diphthine--ammonia ligase isoform X1
ENSSSAG00000001579	0.736576	1.20323	1.28795	0.934225	0.350188	NA	dhrs7ca	dehydrogenase/reductase SDR family member 7C-B-like isoform X1
ENSSSAG00000001580	15.2185	0.0701811	0.353056	0.198782	0.842434	0.926437	greb1l	GREB1-like protein
ENSSSAG00000001582	5.43204	-0.207477	0.461274	-0.449791	0.652861	0.821873	ppm1b	protein phosphatase 1B isoform X1
ENSSSAG00000001586	0	NA	NA	NA	NA	NA	NA	interphotoreceptor matrix proteoglycan 2-like isoform X4
ENSSSAG00000001588	30.3425	1.03902	0.372104	2.79229	0.00523371	0.0355282	PLS3	plastin-3-like
ENSSSAG00000001593	1.55949	-0.974398	1.13356	-0.859592	0.390014	0.628844	FAM20A	protein FAM20A-like
ENSSSAG00000001594	162.604	-0.140149	0.128934	-1.08698	0.277046	0.517807	pick1	PRKCA-binding protein
ENSSSAG00000001598	0	NA	NA	NA	NA	NA	NA	piggyBac transposable element-derived protein 4-like
ENSSSAG00000001599	89.0423	0.479272	0.197655	2.42479	0.0153174	0.0769156	fus	RNA-binding protein FUS isoform X3
ENSSSAG00000001600	29.7899	0.808418	0.252193	3.20555	0.00134806	0.0126256	xylt1	xylosyltransferase 1-like
ENSSSAG00000001603	0	NA	NA	NA	NA	NA	XPO5	exportin-5-like
ENSSSAG00000001605	0	NA	NA	NA	NA	NA	NA	NA
ENSSSAG00000001607	0	NA	NA	NA	NA	NA	NA	NA
ENSSSAG00000001608	7.12371	-0.104307	0.546071	-0.191014	0.848514	0.929654	meis2	homeobox protein Meis2 isoform X1
ENSSSAG00000001610	1.96094	0.489685	0.751971	0.651202	0.514916	0.730423	si:dkey-202c14.3	WD repeat-containing protein on Y chromosome-like isoform X1
ENSSSAG00000001611	3.8112	0.890429	0.560538	1.58853	0.112167	0.298727	spata22	spermatogenesis-associated protein 22-like isoform X1
ENSSSAG00000001612	11.5155	0.0269265	0.520072	0.0517745	0.958708	0.981898	clpp	ATP-dependent Clp protease proteolytic subunit, mitochondrial-like
ENSSSAG00000001613	0.0870067	0	6.33986	0	1	NA	si:dkeyp-72e1.7	mpv17-like protein
ENSSSAG00000001614	114.491	0.144712	0.179416	0.806577	0.41991	0.654797	pp2bc	Serine/threonine-protein phosphatase 2B catalytic subunit gamma isoform
ENSSSAG00000001615	89.3766	0.137823	0.170122	0.810142	0.417859	0.653113	eef2k	eukaryotic elongation factor 2 kinase
ENSSSAG00000001619	39.575	-0.559506	0.368812	-1.51705	0.129254	0.326644	NA	splicing factor U2AF 65 kDa subunit-like
ENSSSAG00000001624	35.3672	-0.0601858	0.214488	-0.280602	0.779016	0.894678	kat8	histone acetyltransferase KAT8-like
ENSSSAG00000001628	5.74512	0.541136	0.457871	1.18185	0.237264	0.474162	aldh3b1	aldehyde dehydrogenase family 3 member B1-like
ENSSSAG00000001631	0	NA	NA	NA	NA	NA	NA	NACHT, LRR and PYD domains-containing protein 12-like
ENSSSAG00000001632	22.6213	-0.530933	0.415513	-1.27778	0.201328	0.429934	rfng	beta-1,3-N-acetylglucosaminyltransferase radical fringe
ENSSSAG00000001634	47.8145	-0.0271374	0.342978	-0.0791228	0.936935	0.971641	akap10	A-kinase anchor protein 10, mitochondrial-like
ENSSSAG00000001636	0.0252726	0.434535	7.06735	0.0614849	0.950973	NA	NA	protein NATD1-like
ENSSSAG00000001637	0.00780799	0	7.06756	0	1	NA	NA	NA
ENSSSAG00000001638	0	NA	NA	NA	NA	NA	NA	leucine-rich repeat-containing protein 15-like
ENSSSAG00000001639	259.821	0.17296	0.215434	0.802843	0.422066	0.656652	engase	cytosolic endo-beta-N-acetylglucosaminidase-like
ENSSSAG00000001640	28.1176	-0.0191279	0.322689	-0.0592766	0.952732	0.979533	NA	growth arrest-specific protein 7-like isoform X1
ENSSSAG00000001641	0.227878	-0.292024	3.34507	-0.0872996	0.930433	NA	NA	NA
ENSSSAG00000001646	0	NA	NA	NA	NA	NA	NA	zona pellucida sperm-binding protein 4-like
ENSSSAG00000001648	0	NA	NA	NA	NA	NA	rprml	reprimo-like protein
ENSSSAG00000001651	0.016825	0	7.06756	0	1	NA	reco	Recoverin
ENSSSAG00000001652	0	NA	NA	NA	NA	NA	dnajc8	dnaJ homolog subfamily C member 8-like
ENSSSAG00000001654	67.3725	-0.219093	0.181996	-1.20383	0.228654	0.463528	mrtfab	MKL/myocardin-like protein 1 isoform X2
ENSSSAG00000001657	0	NA	NA	NA	NA	NA	NA	NA
ENSSSAG00000001659	0.0967838	0	6.85012	0	1	NA	gsg1l2a	putative germ cell-specific gene 1-like protein 2
ENSSSAG00000001660	0.767559	1.07299	1.22341	0.877051	0.380459	NA	abhd3	phospholipase ABHD3-like isoform X1
ENSSSAG00000001664	0.00596474	0	7.06756	0	1	NA	gsg1l2a	putative germ cell-specific gene 1-like protein 2
ENSSSAG00000001665	1.16499	1.36353	1.08718	1.2542	0.209771	0.440469	NA	putative carbonic anhydrase 3 isoform X1
ENSSSAG00000001667	262.775	-0.053827	0.143568	-0.374924	0.707717	0.854471	ppp2r5eb	serine/threonine-protein phosphatase 2A 56 kDa regulatory subunit epsilon isoform isoform X1
ENSSSAG00000001669	0	NA	NA	NA	NA	NA	IF1AX	eukaryotic translation initiation factor 1A, X-chromosomal-like
ENSSSAG00000001673	0.315996	-0.870277	2.36933	-0.367308	0.713389	NA	NA	testis-expressed sequence 2 protein-like
ENSSSAG00000001679	176.554	-0.0466194	0.148665	-0.313587	0.753835	0.881004	slc27a1a	long-chain fatty acid transport protein 1-like
ENSSSAG00000001682	12.3651	0.276834	0.29928	0.925	0.354966	0.596718	NA	coilin-like isoform X2
ENSSSAG00000001683	21.7047	-1.11157	0.274105	-4.05529	5.00728e-05	0.000944796	map7d2a	MAP7 domain-containing protein 2-like isoform X3
ENSSSAG00000001684	8.10952	0.190628	0.491996	0.387459	0.698417	0.848763	rpl3l	ribosomal protein L3-like
ENSSSAG00000001685	85.8729	-1.15611	0.268992	-4.29794	1.72393e-05	0.00039589	NA	LOW QUALITY PROTEIN: myosin phosphatase Rho-interacting protein-like
ENSSSAG00000001686	2.33942	0.197012	0.736487	0.267502	0.789082	0.899965	rnf25	E3 ubiquitin-protein ligase RNF25-like
ENSSSAG00000001687	254.83	0.601712	0.155213	3.87669	0.000105888	0.00170823	spred1	sprouty-related, EVH1 domain-containing protein 1
ENSSSAG00000001690	35.1063	0.205348	0.250096	0.821075	0.411604	0.647413	fam98b	protein FAM98B
ENSSSAG00000001692	122.557	0.563865	0.204175	2.76168	0.00575048	0.0381375	ku70	ATP-dependent DNA helicase 2 subunit 1
ENSSSAG00000001696	283.585	-0.00628057	0.131265	-0.0478465	0.961839	0.983218	csn1	COP9 signalosome complex subunit 1
ENSSSAG00000001698	0	NA	NA	NA	NA	NA	mol1a	Mps one binder kinase activator-like 1A
ENSSSAG00000001701	104.709	0.379363	0.147216	2.57691	0.00996887	0.0569116	si:ch211-114c12.2	serine/arginine repetitive matrix protein 1-like isoform X2
ENSSSAG00000001704	47.5015	0.981227	0.255377	3.84226	0.000121904	0.00189927	per2	period circadian protein homolog 2-like isoform X1
ENSSSAG00000001705	34.7871	-0.403507	0.225097	-1.79259	0.073038	0.226242	csf1rb	macrophage colony-stimulating factor 1 receptor 1-like
ENSSSAG00000001707	131.038	0.0744331	0.147565	0.504409	0.613974	0.797627	RAB35	ras-related protein Rab-35-like
ENSSSAG00000001711	0	NA	NA	NA	NA	NA	NA	NA
ENSSSAG00000001712	2.25115	1.72645	0.724026	2.38451	0.0171017	0.083289	rbfox3	RNA binding protein fox-1 homolog 3 isoform X4
ENSSSAG00000001715	2116.58	0.144992	0.115238	1.2582	0.208321	0.438582	lipia	lipase member H-like
ENSSSAG00000001716	7.278	1.10283	0.451348	2.44341	0.0145493	0.0741368	NA	NA
ENSSSAG00000001717	0	NA	NA	NA	NA	NA	NA	NA
ENSSSAG00000001718	13.8357	-0.778449	0.309927	-2.51171	0.0120146	0.0647619	UNC13B	protein unc-13 homolog B-like isoform X21
ENSSSAG00000001720	0	NA	NA	NA	NA	NA	NA	NA
ENSSSAG00000001721	5325.77	0.506225	0.188193	2.68993	0.00714673	0.0447746	dck	deoxycytidine kinase
ENSSSAG00000001722	1.54185	-0.631423	1.00892	-0.625843	0.531418	0.741649	NA	splicing regulator RBM11-like
ENSSSAG00000001724	132.279	0.237723	0.241826	0.983034	0.325591	0.568555	thoc6	THO complex subunit 6 homolog
ENSSSAG00000001726	0	NA	NA	NA	NA	NA	NA	NA
ENSSSAG00000001727	0	NA	NA	NA	NA	NA	NA	NA
ENSSSAG00000001728	7.38228	0.202679	0.471177	0.430154	0.667084	0.830018	cssa13h11orf54	Ester hydrolase C11orf54 homolog
ENSSSAG00000001732	1.44161	1.51405	1.01718	1.48848	0.136624	0.33844	RNF151	RING finger protein 151-like isoform X1
ENSSSAG00000001733	631.008	0.11487	0.107814	1.06544	0.286676	0.527885	stard3	stAR-related lipid transfer protein 3-like isoform X2
ENSSSAG00000001734	0	NA	NA	NA	NA	NA	igfbp-1b2	insulin-like growth factor binding protein 1 paralog B2 precursor
ENSSSAG00000001739	738.217	-0.394153	0.140914	-2.79713	0.00515595	0.0351483	zgc:112148	Golgi apparatus membrane protein TVP23 homolog B-like
ENSSSAG00000001740	0	NA	NA	NA	NA	NA	NA	NA
ENSSSAG00000001742	271.538	0.0176195	0.212015	0.0831053	0.933768	0.969869	NA	aspartoacylase isoform X8
ENSSSAG00000001742	271.538	0.0176195	0.212015	0.0831053	0.933768	0.969869	aspa	aspartoacylase isoform X8
ENSSSAG00000001745	0.00518268	0	7.06756	0	1	NA	NA	NA
ENSSSAG00000001746	109.012	0.520131	0.184053	2.82598	0.00471365	0.0329577	kctd13	BTB/POZ domain-containing adapter for CUL3-mediated RhoA degradation protein 3-like isoform X2
ENSSSAG00000001748	3864.48	-0.362631	0.239951	-1.51127	0.13072	0.328889	enpp7.1	ectonucleotide pyrophosphatase/phosphodiesterase family member 7-like isoform X1
ENSSSAG00000001749	0.0149225	0.678606	7.06699	0.0960247	0.923501	NA	plek	pleckstrin-like
ENSSSAG00000001751	248.707	0.239765	0.121322	1.97626	0.0481248	0.171631	hirip3	HIRA-interacting protein 3
ENSSSAG00000001752	13.8156	0.546419	0.306111	1.78504	0.0742552	0.228677	si:dkey-260c8.8	uncharacterized protein C17orf53 homolog isoform X1
ENSSSAG00000001753	886.375	-0.552768	0.160457	-3.44496	0.000571151	0.00653713	chmp6	charged multivesicular body protein 6
ENSSSAG00000001754	25.2434	-0.256786	0.25057	-1.02481	0.305453	0.548263	abcc6a	multidrug resistance-associated protein 1-like
ENSSSAG00000001756	840.071	0.185736	0.145822	1.27372	0.202764	0.431891	fam173a	protein FAM173A isoform X1
ENSSSAG00000001758	288.945	0.0524577	0.186599	0.281126	0.778614	0.894424	mib1	E3 ubiquitin-protein ligase mib1 isoform X1
ENSSSAG00000001762	219.934	-0.512432	0.254813	-2.01101	0.044324	0.162181	NA	uncharacterized protein LOC106603071
ENSSSAG00000001763	0.400222	1.19501	1.72502	0.692751	0.488466	NA	NA	tripartite motif-containing protein 16-like
ENSSSAG00000001764	0.0173007	-0.539949	7.06756	-0.0763983	0.939102	NA	sdr42e2	putative short-chain dehydrogenase/reductase family 42E member 2 isoform X1
ENSSSAG00000001766	441.928	-0.361358	0.179999	-2.00756	0.0446902	0.163016	gucy2c	heat-stable enterotoxin receptor-like
ENSSSAG00000001775	1.54593	0.358238	0.750186	0.477532	0.632983	0.809543	baiap2b	brain-specific angiogenesis inhibitor 1-associated protein 2 isoform X4
ENSSSAG00000001776	227.131	-0.499051	0.162809	-3.06525	0.00217487	0.0181888	RAC2	ras-related C3 botulinum toxin substrate 2-like
ENSSSAG00000001778	404.887	-0.0232563	0.149584	-0.155473	0.876448	0.942688	tm180	Transmembrane protein 180
ENSSSAG00000001779	211.408	-0.503926	0.233925	-2.15422	0.0312226	0.127488	glo2	hydroxyacylglutathione hydrolase isoform X1
ENSSSAG00000001780	704.964	-0.915579	0.202923	-4.51196	6.42313e-06	0.000179213	ypel3	protein yippee-like 3 isoform X2
ENSSSAG00000001781	156.988	-1.39887	0.258926	-5.4026	6.56826e-08	3.61647e-06	si:ch211-139g16.8	immunoglobulin superfamily member 6-like
ENSSSAG00000001783	0.953888	0.208437	1.10118	0.189284	0.84987	NA	adcy1b	adenylate cyclase type 1-like isoform X1
ENSSSAG00000001784	0.460244	-0.0795342	1.63387	-0.0486783	0.961176	NA	aatk	serine/threonine-protein kinase LMTK1 isoform X1
ENSSSAG00000001786	908.822	-0.38744	0.123112	-3.14705	0.00164925	0.0147038	ptpn21	tyrosine-protein phosphatase non-receptor type 21-like isoform X1
ENSSSAG00000001787	1745.38	-0.219158	0.1026	-2.13604	0.0326762	0.131689	gdpd3a	glycerophosphodiester phosphodiesterase domain-containing protein 3-like
ENSSSAG00000001792	1782.54	-0.0424012	0.114463	-0.370437	0.711057	0.856286	NA	alpha-N-acetylgalactosaminide alpha-2,6-sialyltransferase 2-like
ENSSSAG00000001794	11.5364	-0.037721	0.330477	-0.114141	0.909126	0.95851	ep300a	histone acetyltransferase p300-like isoform X1
ENSSSAG00000001798	62.9891	0.133815	0.19783	0.676414	0.498778	0.718826	xpo6	exportin-6-like
ENSSSAG00000001799	217.728	0.0939884	0.263061	0.357287	0.720877	0.861685	NA	acyl carrier protein, mitochondrial-like
ENSSSAG00000001800	0	NA	NA	NA	NA	NA	NA	NA
ENSSSAG00000001801	12.7956	-0.553354	0.464868	-1.19035	0.233909	0.469912	mapk3	mitogen-activated protein kinase 1-like
ENSSSAG00000001803	62.8348	-0.469132	0.170912	-2.74487	0.00605345	0.0396443	cep131	centrosomal protein of 131 kDa isoform X1
ENSSSAG00000001804	0.0448101	-0.0590627	7.06756	-0.00835688	0.993332	NA	pitx3	paired-like homeodomain transcription factor 3alpha isoform X1
ENSSSAG00000001805	209.394	-0.947492	0.271805	-3.48593	0.000490428	0.00581538	ccd82	Coiled-coil domain-containing protein 82
ENSSSAG00000001806	0.0139311	0	7.06756	0	1	NA	spag16	sperm-associated antigen 16 protein
ENSSSAG00000001807	17.3099	0.554877	0.294314	1.88532	0.0593864	0.19731	hes6	transcription cofactor HES-6-like
ENSSSAG00000001808	0	NA	NA	NA	NA	NA	arxb	aristaless-related homeobox protein-like
ENSSSAG00000001809	116.638	-0.711585	0.234176	-3.03867	0.00237624	0.0195187	EML4	echinoderm microtubule-associated protein-like 4 isoform X1
ENSSSAG00000001810	391.288	-0.494911	0.32166	-1.53862	0.123898	0.318328	pcyt1bb	choline-phosphate cytidylyltransferase B-like
ENSSSAG00000001812	555.18	0.0919102	0.117538	0.781959	0.434239	0.666099	ITM2C	integral membrane protein 2C-like
ENSSSAG00000001814	0.0253728	-0.299506	7.06756	-0.0423776	0.966198	NA	NA	uncharacterized protein C2orf82-like
ENSSSAG00000001815	1220.75	-0.0823806	0.233033	-0.353515	0.723703	0.863029	ube2d1a	ubiquitin-conjugating enzyme E2 D4-like isoform X1
ENSSSAG00000001817	201.812	-0.370921	0.116498	-3.18391	0.00145298	0.0133486	cyth4a	cytohesin-3-like
ENSSSAG00000001818	9.71742	0.0937555	0.400684	0.233989	0.814994	0.912382	slc4a4b	electrogenic sodium bicarbonate cotransporter 1-like isoform X1
ENSSSAG00000001819	56.0175	-0.0361597	0.177742	-0.203439	0.838792	0.924392	gigyf2	PERQ amino acid-rich with GYF domain-containing protein 2-like isoform X5
ENSSSAG00000001820	0.958315	1.86067	0.918129	2.02659	0.0427043	NA	hspa12a	heat shock 70 kDa protein 12A-like isoform X1
ENSSSAG00000001822	4.13332	0.548255	0.653041	0.83954	0.401166	0.638592	SPSB4	SPRY domain-containing SOCS box protein 4-like
ENSSSAG00000001824	0.158339	-1.05409	4.44079	-0.237366	0.812372	NA	NA	somatostatin receptor type 5-like
ENSSSAG00000001825	15.3861	-1.87112	0.402077	-4.65365	3.26111e-06	0.000100367	pdk3	pyruvate dehydrogenase kinase 3
ENSSSAG00000001828	2811.09	0.176504	0.146674	1.20338	0.228831	0.463636	paqrb	Monocyte to macrophage differentiation protein
ENSSSAG00000001830	2.86157	0.206845	0.668469	0.309431	0.756993	0.882502	bicc1	protein bicaudal C homolog 1 isoform X5
ENSSSAG00000001831	0.85148	0.444777	1.07836	0.412458	0.680004	NA	gpc5c	glypican-5-like isoform X1
ENSSSAG00000001832	857.168	-0.0835374	0.118993	-0.702035	0.482657	0.705584	pctp	phosphatidylcholine transfer protein-like
ENSSSAG00000001834	20.5139	1.33489	0.316322	4.22002	2.44283e-05	0.000525102	pprc1	peroxisome proliferator-activated receptor gamma coactivator-related protein 1
ENSSSAG00000001835	1421.84	0.356089	0.200216	1.77852	0.0753184	0.230871	hlf	Hepatic leukemia factor
ENSSSAG00000001836	35.0687	-0.382569	0.266795	-1.43394	0.151588	0.361359	gpc1b	NA
ENSSSAG00000001837	0	NA	NA	NA	NA	NA	NA	synapse differentiation-inducing gene protein 1-like isoform X1
ENSSSAG00000001838	0	NA	NA	NA	NA	NA	vsx2	visual system homeobox 2-like isoform X2
ENSSSAG00000001839	512.868	0.281242	0.116486	2.41439	0.0157615	0.0785882	nudt9	ADP-ribose pyrophosphatase, mitochondrial isoform X1
ENSSSAG00000001840	0	NA	NA	NA	NA	NA	LIN52	protein lin-52 homolog
ENSSSAG00000001841	143.531	0.109274	0.202956	0.538415	0.590291	0.782354	FOXK2	forkhead box protein K2-like isoform X1
ENSSSAG00000001843	230.078	1.09302	0.170986	6.39244	1.63265e-10	1.99535e-08	ehd3	EH domain-containing protein 3
ENSSSAG00000001844	16.2211	0.25205	0.339057	0.743384	0.457249	0.685117	NA	protein FAM227A isoform X1
ENSSSAG00000001846	1.94367	-0.66597	0.710065	-0.9379	0.348296	0.590188	clstn2	calsyntenin-2-like isoform X1
ENSSSAG00000001848	0.421618	-0.311486	1.68108	-0.185289	0.853002	NA	NA	E3 ubiquitin-protein ligase RNF213
ENSSSAG00000001849	1.10558	-0.232924	1.0237	-0.227532	0.82001	NA	NA	CD209 antigen-like protein E isoform X1
ENSSSAG00000001850	4.52861	-0.58902	0.64422	-0.914315	0.360551	0.602007	NA	CREB3 regulatory factor-like
ENSSSAG00000001852	0	NA	NA	NA	NA	NA	NA	kazal-type serine protease inhibitor domain-containing protein 1-like isoform X1
ENSSSAG00000001853	42.4537	-0.95974	0.256585	-3.74043	0.000183703	0.00264134	si:dkey-103j14.5	isoaspartyl peptidase/L-asparaginase-like isoform X2
ENSSSAG00000001855	60.3838	-0.187431	0.233032	-0.804315	0.421215	0.656007	NA	active breakpoint cluster region-related protein-like isoform X1
ENSSSAG00000001857	0	NA	NA	NA	NA	NA	NA	latent-transforming growth factor beta-binding protein 2-like
ENSSSAG00000001858	1006.07	-0.073567	0.168165	-0.43747	0.66177	0.826883	SIRT5	NAD-dependent protein deacylase sirtuin-5, mitochondrial-like
ENSSSAG00000001861	56.9977	-0.223556	0.415707	-0.537772	0.590734	0.782657	khdrbs2	NA
ENSSSAG00000001862	166.939	0.412839	0.124315	3.32092	0.000897225	0.00923707	ldb1a	LIM domain-binding protein 1 isoform X7
ENSSSAG00000001863	9.38368	-1.77627	0.36387	-4.8816	1.05231e-06	3.86707e-05	NA	NA
ENSSSAG00000001865	3627.12	-0.0538774	0.149652	-0.360017	0.718835	0.860522	gale	UDP-glucose 4-epimerase-like
ENSSSAG00000001867	138.005	-0.0795265	0.172546	-0.460899	0.644871	0.817137	NA	uncharacterized protein LOC106591240
ENSSSAG00000001868	6.40502	-1.84973	0.538895	-3.43244	0.000598177	0.00675777	ppp1r1b	protein phosphatase 1 regulatory subunit 1B-like
ENSSSAG00000001870	98.0621	-0.181272	0.456349	-0.397223	0.691203	0.844629	slc8a1a	sodium/calcium exchanger 1-like isoform X2
ENSSSAG00000001871	1.72805	0.577485	0.800717	0.72121	0.47078	0.69617	tusc3	tumor suppressor candidate 3
ENSSSAG00000001872	0.338451	-0.176607	1.92914	-0.0915475	0.927058	NA	SHISA6	protein shisa-6 homolog isoform X2
ENSSSAG00000001874	5.53875	-1.66655	0.686674	-2.42699	0.0152246	0.0765977	NA	tryptase-like
ENSSSAG00000001875	60.9337	0.888748	0.228474	3.88994	0.000100271	0.00163231	prim2	DNA primase large subunit
ENSSSAG00000001877	40.9146	0.410087	0.363817	1.12718	0.259666	0.499144	slc4a1a	band 3 anion exchange protein
ENSSSAG00000001879	32.5609	-0.240584	0.594502	-0.404682	0.685712	0.842234	PHACTR1	phosphatase and actin regulator 1-like isoform X2
ENSSSAG00000001883	0	NA	NA	NA	NA	NA	spag9a	C-Jun-amino-terminal kinase-interacting protein 4-like
ENSSSAG00000001885	72.6121	0.195024	0.222847	0.875144	0.381495	0.620567	cdk12	cyclin-dependent kinase 12-like isoform X1
ENSSSAG00000001886	0.0653478	0	7.06756	0	1	NA	NA	B-cell receptor CD22-like
ENSSSAG00000001887	5.46684	0.171025	0.453053	0.377495	0.705806	0.85349	fasn	fatty acid synthase-like
ENSSSAG00000001888	1.50666	0.574987	1.10282	0.521379	0.602103	0.790091	NA	B-cell receptor CD22-like
ENSSSAG00000001893	8.39746	-0.252963	0.45163	-0.560112	0.575403	0.773162	bag2	BAG family molecular chaperone regulator 2-like
ENSSSAG00000001894	0	NA	NA	NA	NA	NA	NA	zinc finger protein 239-like
ENSSSAG00000001898	0	NA	NA	NA	NA	NA	NA	NA
ENSSSAG00000001899	11.3364	0.125464	0.398111	0.315149	0.752649	0.880533	atp2a1	sarcoplasmic/endoplasmic reticulum calcium ATPase 1
ENSSSAG00000001900	223.31	-0.00374831	0.105977	-0.0353691	0.971785	0.987922	znf451	zinc finger protein 451-like isoform X2
ENSSSAG00000001901	0.736737	1.199	1.18083	1.01539	0.309922	NA	si:ch211-153b23.4	uncharacterized protein LOC106604090
ENSSSAG00000001902	0.0118603	0	7.06756	0	1	NA	CNNM1	metal transporter CNNM1-like
ENSSSAG00000001903	1.00522	0.749503	1.00645	0.744699	0.456454	NA	baiap2a	brain-specific angiogenesis inhibitor 1-associated protein 2-like isoform X1
ENSSSAG00000001904	11.4543	-0.664263	0.458296	-1.44942	0.14722	0.355278	phyhipla	phytanoyl-CoA hydroxylase-interacting protein-like isoform X2
ENSSSAG00000001905	154.998	-0.0644808	0.209359	-0.307992	0.758088	0.883118	rnh2c	Ribonuclease H2 subunit C
ENSSSAG00000001906	1568.03	0.380283	0.108591	3.50197	0.000461828	0.00553525	ACO2	aconitate hydratase, mitochondrial-like
ENSSSAG00000001907	1237.37	-0.129375	0.174149	-0.742898	0.457544	0.685264	zbtb8a	hydroxymethylglutaryl-CoA lyase, mitochondrial-like
ENSSSAG00000001911	20.3731	-0.712313	0.38741	-1.83866	0.0659659	0.211717	NA	uncharacterized protein CG5098-like
ENSSSAG00000001912	920.278	0.871612	0.238821	3.64965	0.000262598	0.00355102	NA	organic solute transporter subunit alpha-like isoform X1
ENSSSAG00000001914	11592.9	0.0503534	0.228632	0.220237	0.825686	0.917982	mot9	Monocarboxylate transporter 9
ENSSSAG00000001918	13.0953	-0.299876	0.38793	-0.773016	0.439513	0.670016	apbb2	amyloid beta A4 precursor protein-binding family B member 2 isoform X1
ENSSSAG00000001920	278.408	0.812035	0.156448	5.19046	2.09776e-07	9.61425e-06	zdhhc24	probable palmitoyltransferase ZDHHC24
ENSSSAG00000001921	0.592395	-1.0833	1.57599	-0.687381	0.491842	NA	NA	tau-tubulin kinase 1-like isoform X4
ENSSSAG00000001922	5.39598	-0.962184	0.547611	-1.75706	0.0789078	0.237918	l3mbtl2	lethal(3)malignant brain tumor-like protein 2 isoform X1
ENSSSAG00000001923	0	NA	NA	NA	NA	NA	nploc4	nuclear protein localization protein 4 homolog
ENSSSAG00000001924	0.0110612	0	7.06756	0	1	NA	NA	titin-like
ENSSSAG00000001928	322.749	-0.210556	0.135664	-1.55205	0.120651	0.312801	ccdc6a	coiled-coil domain-containing protein 6
ENSSSAG00000001930	0.528536	0.45527	1.53214	0.297145	0.766355	NA	NA	gap junction beta-3 protein-like
ENSSSAG00000001931	157.038	-0.0718015	0.157759	-0.455134	0.649013	0.81994	coq3	ubiquinone biosynthesis O-methyltransferase, mitochondrial-like
ENSSSAG00000001932	158.082	0.0187666	0.160167	0.117169	0.906726	0.957263	AREL1	apoptosis-resistant E3 ubiquitin protein ligase 1-like
ENSSSAG00000001933	25.0593	0.36596	0.218998	1.67107	0.0947084	0.267815	rrn3	LOW QUALITY PROTEIN: RNA polymerase I-specific transcription initiation factor RRN3-like
ENSSSAG00000001938	6.96315	1.41747	0.41942	3.3796	0.000725922	0.00784916	slc24a6a	sodium/potassium/calcium exchanger 3-like isoform X1
ENSSSAG00000001940	97.3965	0.1176	0.218218	0.538913	0.589947	0.782127	pnisr	arginine/serine-rich protein PNISR isoform X1
ENSSSAG00000001941	2.18614	0.369556	0.75596	0.488857	0.624943	0.804358	NA	gap junction beta-4 protein-like
ENSSSAG00000001942	0.48667	-1.0717	1.62393	-0.659939	0.509293	NA	cx39.9	gap junction alpha-3 protein-like
ENSSSAG00000001943	1.3435	-1.62821	1.01196	-1.60897	0.107624	0.290827	NA	ell-associated factor Eaf-like
ENSSSAG00000001947	0	NA	NA	NA	NA	NA	spd2a	SH3 and PX domain-containing protein 2A
ENSSSAG00000001947	0	NA	NA	NA	NA	NA	spd2a	SH3 and PX domain-containing protein 2A
ENSSSAG00000001949	359.489	-0.146034	0.158754	-0.919871	0.35764	0.599275	phlpp1	PH domain leucine-rich repeat-containing protein phosphatase 1-like
ENSSSAG00000001954	13.8156	1.04348	0.387626	2.69198	0.007103	0.0446005	agmo	LOW QUALITY PROTEIN: alkylglycerol monooxygenase
ENSSSAG00000001956	79.1291	-0.457736	0.279616	-1.63702	0.101627	0.280279	tbc1d17	TBC1 domain family member 17-like
ENSSSAG00000001957	44.6751	0.138853	0.253155	0.548487	0.583357	0.778123	k0141	K0141 protein
ENSSSAG00000001958	2410.12	0.421008	0.165045	2.55088	0.0107453	0.0598268	FCF1	rRNA-processing protein FCF1 homolog
ENSSSAG00000001960	1.48547	-0.733411	0.935474	-0.783999	0.433041	0.665305	eno4	enolase-like protein ENO4 isoform X1
ENSSSAG00000001964	5.99009	0.877169	0.509189	1.72268	0.0849468	0.249232	trpm4a	transient receptor potential cation channel subfamily M member 4-like
ENSSSAG00000001965	1.00411	-1.02442	1.01478	-1.00949	0.312739	NA	EPHB1	ephrin type-B receptor 1 isoform X1
ENSSSAG00000001966	46.0602	-0.596207	0.284712	-2.09407	0.0362534	0.141526	fbxl20	F-box/LRR-repeat protein 20
ENSSSAG00000001968	0.745448	-1.66552	1.36775	-1.21771	0.223335	NA	VASH1	vasohibin-1-like
ENSSSAG00000001969	0.941011	-1.37225	1.13707	-1.20683	0.227496	NA	spock1	testican-1-like isoform X1
ENSSSAG00000001970	0	NA	NA	NA	NA	NA	NA	NA
ENSSSAG00000001972	361.512	-0.305533	0.16658	-1.83416	0.0666308	0.213194	NA	acidic leucine-rich nuclear phosphoprotein 32 family member B isoform X1
ENSSSAG00000001973	0.293852	0.292114	2.53251	0.115346	0.908171	NA	NA	leucine-rich repeat-containing protein 74A
ENSSSAG00000001974	0.831465	-2.00211	0.996356	-2.00943	0.0444916	NA	pex6	peroxisome assembly factor 2-like
ENSSSAG00000001975	0.487028	0.0700791	1.35216	0.0518274	0.958666	NA	NA	opsin-5-like
ENSSSAG00000001977	0.88104	-0.500335	1.10514	-0.452734	0.65074	NA	bmpr1bb	bone morphogenetic protein receptor type-1B-like isoform X2
ENSSSAG00000001978	9.09448	-0.468994	0.388858	-1.20608	0.227787	0.462293	ripk1l	receptor-interacting serine/threonine-protein kinase 1-like isoform X1
ENSSSAG00000001980	61.3236	0.304412	0.245449	1.24023	0.214892	0.446774	pola2	DNA polymerase subunit alpha B
ENSSSAG00000001981	234.682	-0.259732	0.124234	-2.09067	0.0365574	0.142248	zdhhc20a	probable palmitoyltransferase ZDHHC20 isoform X1
ENSSSAG00000001984	180.487	-0.158944	0.214385	-0.741395	0.458454	0.685959	rps6kl1	ribosomal protein S6 kinase delta-1-like isoform X1
ENSSSAG00000001985	46.3084	-0.257908	0.229327	-1.12463	0.260745	0.500532	nap1	nef-associated protein 1 isoform X1
ENSSSAG00000001986	1.6845	-1.54927	0.779122	-1.98848	0.0467585	0.168227	ASIC2	acid-sensing ion channel 2-like
ENSSSAG00000001987	164.279	0.0392203	0.149898	0.261647	0.793594	0.902662	VATB2	V-type proton ATPase subunit B, brain isoform
ENSSSAG00000001988	0	NA	NA	NA	NA	NA	NA	oxidoreductase-like domain-containing protein 1
ENSSSAG00000001990	43.433	-0.140628	0.265315	-0.530044	0.596081	0.785802	gprc5c	G-protein coupled receptor family C group 5 member C-like isoform X1
ENSSSAG00000001991	17.7922	-0.844665	0.276229	-3.05785	0.00222932	0.0185671	irf4a	interferon regulatory factor 4-like
ENSSSAG00000001992	557.915	-0.286236	0.195346	-1.46528	0.142845	0.348709	fbxw11a	F-box/WD repeat-containing protein 11-like isoform X2
ENSSSAG00000001993	0.119699	0.466562	7.06687	0.066021	0.947361	NA	NA	lipopolysaccharide-induced tumor necrosis factor-alpha factor homolog
ENSSSAG00000001994	1.69429	-0.391737	0.695915	-0.562909	0.573497	0.771686	gpr142	probable G-protein coupled receptor 142
ENSSSAG00000001995	264.298	-0.000189555	0.144142	-0.00131506	0.998951	0.999723	dlst	dihydrolipoyllysine-residue succinyltransferase component of 2-oxoglutarate dehydrogenase complex, mitochondrial-like
ENSSSAG00000001998	11.878	-0.256269	0.433207	-0.591562	0.554144	0.758729	NA	nucleoplasmin-like protein ANO39
ENSSSAG00000002000	7.393	-0.713274	0.386312	-1.84637	0.0648385	0.209139	kcnh1b	potassium voltage-gated channel subfamily H member 1-like isoform X1
ENSSSAG00000002002	11.709	0.785026	0.389854	2.01364	0.0440469	0.161497	foxf2a	forkhead box protein F2-like
ENSSSAG00000002003	15.474	-0.323773	0.388865	-0.832611	0.405064	0.642077	pabpc4	polyadenylate-binding protein 4-like
ENSSSAG00000002007	107.31	-0.229965	0.140508	-1.63667	0.1017	0.280404	usp45	ubiquitin carboxyl-terminal hydrolase 45-like isoform X1
ENSSSAG00000002008	0	NA	NA	NA	NA	NA	mkk6b	MAPK kinase 6b isoform X1
ENSSSAG00000002011	0.206725	0.433314	2.56089	0.169204	0.865636	NA	mylk4a	myosin light chain kinase 2, skeletal/cardiac muscle-like isoform X1
ENSSSAG00000002013	0	NA	NA	NA	NA	NA	prox2	prospero homeobox protein 1-like
ENSSSAG00000002014	2.89968	-0.556227	0.562298	-0.989202	0.322564	0.565716	pcdh19	protocadherin-19-like isoform X1
ENSSSAG00000002019	18.4715	-0.151703	0.290906	-0.521484	0.60203	0.790091	anp32b	acidic leucine-rich nuclear phosphoprotein 32 family member B-like isoform X2
ENSSSAG00000002019	18.4715	-0.151703	0.290906	-0.521484	0.60203	0.790091	anp32b	acidic leucine-rich nuclear phosphoprotein 32 family member B-like isoform X2
ENSSSAG00000002023	26.9349	-0.585923	0.293874	-1.99379	0.0461753	0.166892	NA	semaphorin-4A-like
ENSSSAG00000002024	0.228731	0.675501	2.42479	0.278581	0.780566	NA	C17orf58	uncharacterized protein LOC106585744
ENSSSAG00000002025	0.0754497	0.434461	5.94197	0.0731173	0.941713	NA	kcnk18	potassium channel subfamily K member 18
ENSSSAG00000002027	34.1846	-1.07438	0.594944	-1.80585	0.0709418	0.222162	tnmd	tenomodulin-like
ENSSSAG00000002032	23.9669	-0.224518	0.373212	-0.601583	0.547452	0.754271	sharpin	ranBP-type and C3HC4-type zinc finger-containing protein 1-like isoform X1
ENSSSAG00000002035	584.789	-0.0831925	0.187546	-0.443584	0.657343	0.82401	nudt17	nucleoside diphosphate-linked moiety X motif 17-like
ENSSSAG00000002039	5.30023	-0.654275	0.529561	-1.2355	0.216643	0.448824	elf1	ETS-related transcription factor Elf-1-like isoform X1
ENSSSAG00000002040	18.483	1.27067	0.297244	4.27484	1.91279e-05	0.000432231	NA	NA
ENSSSAG00000002042	87.8637	-0.227389	0.219476	-1.03605	0.300177	0.542346	pla2g6	85/88 kDa calcium-independent phospholipase A2 isoform X1
ENSSSAG00000002044	102.33	0.358848	0.186485	1.92427	0.0543205	0.185872	rabep2	Rab GTPase-binding effector protein 2
ENSSSAG00000002046	75.089	-0.076059	0.162389	-0.468377	0.639515	0.813578	slc18a2	synaptic vesicular amine transporter
ENSSSAG00000002048	0.99837	-2.79139	2.0789	-1.34272	0.179362	NA	nme4	nucleoside diphosphate kinase-like
ENSSSAG00000002049	2.34286	1.18346	0.589858	2.00634	0.04482	0.163385	kcnk10b	potassium channel subfamily K member 10-like isoform X1
ENSSSAG00000002055	1.60683	-1.0601	1.06053	-0.999603	0.317503	0.560493	esrrb	steroid hormone receptor ERR2 isoform X3
ENSSSAG00000002056	1803.44	-0.861172	0.166522	-5.17152	2.322e-07	1.04435e-05	zgc:86896	actin-related protein 2/3 complex subunit 1A-like
ENSSSAG00000002061	0.0923151	0	7.06756	0	1	NA	kcnj16	inward rectifier potassium channel 16-like
ENSSSAG00000002063	214.987	-0.232426	0.140665	-1.65234	0.0984658	0.274613	ephb6	ephrin type-B receptor 5-like isoform X1
ENSSSAG00000002065	913.914	-0.451699	0.124608	-3.62495	0.000289022	0.00383441	ube2a	ubiquitin-conjugating enzyme E2 A
ENSSSAG00000002066	62.622	0.105067	0.166787	0.629944	0.528731	0.739714	sh2b1	SH2B adapter protein 1 isoform X2
ENSSSAG00000002067	1.98355	-1.33837	0.89611	-1.49354	0.135297	0.33634	ccdc137	coiled-coil domain-containing protein 137 isoform X1
ENSSSAG00000002069	0.845854	-0.556601	0.997544	-0.557972	0.576864	NA	CLPTM1L	cleft lip and palate transmembrane protein 1-like protein isoform X1
ENSSSAG00000002071	226.988	0.15746	0.14164	1.11169	0.26627	0.506646	mtx1	metaxin-1 isoform X1
ENSSSAG00000002074	0.124872	-0.292529	3.27182	-0.0894085	0.928757	NA	abcg2	ATP-binding cassette sub-family G member 2
ENSSSAG00000002075	115.062	0.0700593	0.1244	0.563178	0.573313	0.771603	zc3h7ba	zinc finger CCCH domain-containing protein 7B-like
ENSSSAG00000002076	0.375769	-0.944836	1.52714	-0.618698	0.536115	NA	ndrg1b	protein NDRG1-like isoform X1
ENSSSAG00000002078	0.374615	0.208044	2.20821	0.0942142	0.924939	NA	NA	G-protein coupled receptor family C group 5 member C-like isoform X1
ENSSSAG00000002080	106.255	-0.104702	0.157938	-0.66293	0.507375	0.724709	nkrf	NF-kappa-B-repressing factor-like isoform X1
ENSSSAG00000002082	0	NA	NA	NA	NA	NA	rbp1.1	retinol-binding protein 1-like
ENSSSAG00000002083	1022.22	-0.0761466	0.161981	-0.470095	0.638287	0.812696	pdlim5b	PDZ and LIM domain protein 5-like isoform X1
ENSSSAG00000002084	0.15699	-0.192651	3.00701	-0.0640671	0.948917	NA	si:ch73-233f7.1	protocadherin beta-15-like
ENSSSAG00000002085	0	NA	NA	NA	NA	NA	prom2	prominin-1-A-like
ENSSSAG00000002087	0	NA	NA	NA	NA	NA	BDKRB2	B2 bradykinin receptor-like
ENSSSAG00000002088	0.550199	-1.0407	1.51199	-0.688297	0.491266	NA	zgc:154142	ovochymase-2-like isoform X1
ENSSSAG00000002089	1.6217	-1.40457	0.867688	-1.61876	0.1055	0.287329	dgkb	diacylglycerol kinase beta isoform X1
ENSSSAG00000002095	0	NA	NA	NA	NA	NA	hoxa2b	homeobox protein Hox-A2b
ENSSSAG00000002096	0	NA	NA	NA	NA	NA	NA	APC membrane recruitment protein 2-like
ENSSSAG00000002097	0	NA	NA	NA	NA	NA	PAQR8	membrane progestin receptor beta-like
ENSSSAG00000002098	0	NA	NA	NA	NA	NA	HPS6	Hermansky-Pudlak syndrome 6 protein
ENSSSAG00000002099	2584.39	-0.118546	0.171921	-0.689539	0.490484	0.712058	NAGA	LOW QUALITY PROTEIN: putative N-acetylglucosamine-6-phosphate deacetylase
ENSSSAG00000002102	0	NA	NA	NA	NA	NA	NA	protocadherin alpha-C2-like isoform X1
ENSSSAG00000002103	7.18607	-0.496592	0.372817	-1.332	0.182861	0.405442	NA	dysbindin-A-like isoform X1
ENSSSAG00000002106	29.4625	0.365249	0.308739	1.18303	0.236795	0.473488	rogdi	protein rogdi homolog
ENSSSAG00000002107	176.568	0.0106103	0.133939	0.0792173	0.93686	0.971641	sept6	NA
ENSSSAG00000002109	0.471798	-1.73459	1.29929	-1.33502	0.181869	NA	opn4x1b2	melanopsin
ENSSSAG00000002110	0	NA	NA	NA	NA	NA	NA	interleukin-17A-like
ENSSSAG00000002112	0.86076	0.00580677	1.20781	0.00480767	0.996164	NA	gdnf	glial cell line-derived neurotrophic factor
ENSSSAG00000002113	1.26481	-0.227502	0.942869	-0.241287	0.809333	0.910356	nog2	noggin-2-like
ENSSSAG00000002114	0.352372	0.46244	1.91816	0.241085	0.809489	NA	atxn2l	ataxin-2-like protein isoform X2
ENSSSAG00000002115	9.42893	-2.43877	0.629395	-3.87478	0.000106721	0.0017191	stmn4	stathmin-4
ENSSSAG00000002116	18.0566	-0.0678555	0.268291	-0.252917	0.800332	0.905742	NA	C3a anaphylatoxin chemotactic receptor-like
ENSSSAG00000002118	0.0173993	0.18138	7.06756	0.0256638	0.979525	NA	rai1	retinoic acid-induced protein 1-like
ENSSSAG00000002120	0	NA	NA	NA	NA	NA	pdzd8	PDZ domain-containing protein 8 isoform X1
ENSSSAG00000002121	184.008	-0.00154302	0.166445	-0.00927047	0.992603	0.996929	ABCE1	ATP-binding cassette sub-family E member 1
ENSSSAG00000002122	551.654	0.366895	0.135688	2.70396	0.0068519	0.0436135	epn1	epsin 1
ENSSSAG00000002125	0	NA	NA	NA	NA	NA	chadlb	chondroadherin-like protein
ENSSSAG00000002126	2.35599	-0.476338	0.735205	-0.647898	0.517051	0.731727	NA	interleukin-17F-like
ENSSSAG00000002127	0	NA	NA	NA	NA	NA	phldb2a	pleckstrin homology-like domain family B member 2 isoform X4
ENSSSAG00000002129	333.577	-0.115406	0.135183	-0.853703	0.39327	0.631417	nucb1	nucleobindin-1-like
ENSSSAG00000002130	0	NA	NA	NA	NA	NA	spsb3a	SPRY domain-containing SOCS box protein 3-like
ENSSSAG00000002133	18.6426	-0.696235	0.273319	-2.54734	0.0108549	0.0602086	FOXK2	forkhead box protein K2-like isoform X1
ENSSSAG00000002134	155.556	-1.44777	0.316886	-4.56875	4.90645e-06	0.00014249	aldh8a1	aldehyde dehydrogenase family 8 member A1
ENSSSAG00000002135	34.3899	1.00246	0.24751	4.05018	5.11784e-05	0.000961159	NA	NA
ENSSSAG00000002136	0	NA	NA	NA	NA	NA	RT34	28S ribosomal protein S34, mitochondrial
ENSSSAG00000002137	50.641	0.277506	0.203014	1.36693	0.171647	0.39028	rangap1b	ran GTPase-activating protein 1-like
ENSSSAG00000002140	4539.93	-0.236934	0.232408	-1.01948	0.307977	0.551069	RL18	60S ribosomal protein L18
ENSSSAG00000002141	0	NA	NA	NA	NA	NA	NA	protocadherin alpha-7-like
ENSSSAG00000002143	185.837	-1.02495	0.254381	-4.02918	5.59714e-05	0.00102569	ANR57	ankyrin repeat domain-containing protein SOWAHC-like
ENSSSAG00000002144	255.787	-0.0458525	0.101216	-0.453017	0.650536	0.820867	cox15	cytochrome c oxidase assembly protein COX15 homolog
ENSSSAG00000002145	0.500664	1.15229	1.43503	0.802975	0.421989	NA	ccndx	G1/S-specific cyclin-D2-like
ENSSSAG00000002146	116.077	-0.142446	0.190662	-0.747111	0.454997	0.68313	exoc7	exocyst complex component 7 isoform X3
ENSSSAG00000002148	0	NA	NA	NA	NA	NA	fam84a	protein FAM84A
ENSSSAG00000002150	0	NA	NA	NA	NA	NA	nme3	nucleoside diphosphate kinase 3 isoform X1
ENSSSAG00000002153	0	NA	NA	NA	NA	NA	NA	protocadherin alpha-3-like
ENSSSAG00000002154	62317.5	0.123135	0.211982	0.580876	0.561324	0.762863	rl39	60S ribosomal protein L39 isoform X1
ENSSSAG00000002157	27.3471	-1.36104	0.325838	-4.17706	2.95297e-05	0.000607637	NA	interleukin-2 receptor subunit beta-like isoform X2
ENSSSAG00000002158	18.6798	-1.73457	0.452507	-3.83325	0.000126461	0.00196261	ctrl	heat shock protein 70
ENSSSAG00000002161	560.094	-0.207522	0.122476	-1.69439	0.0901917	0.259278	UBC9	SUMO-conjugating enzyme UBC9-like
ENSSSAG00000002163	0.169353	0.476339	2.46647	0.193126	0.84686	NA	NA	NA
ENSSSAG00000002164	1.13774	-1.19407	0.928976	-1.28536	0.198666	NA	NA	protocadherin alpha-C2-like isoform X1
ENSSSAG00000002168	0	NA	NA	NA	NA	NA	NA	protocadherin alpha-2-like
ENSSSAG00000002170	0.0269437	0	7.06756	0	1	NA	NA	adhesion G protein-coupled receptor F5-like isoform X1
ENSSSAG00000002171	27.011	-0.861142	0.366358	-2.35054	0.0187459	0.0888944	zc3h7bb	zinc finger CCCH domain-containing protein 7B-like
ENSSSAG00000002173	166.12	0.578682	0.427397	1.35397	0.175746	0.395595	NA	NA
ENSSSAG00000002175	396.384	0.585163	0.145066	4.03378	5.48861e-05	0.00101368	hlfa	hepatic leukemia factor-like
ENSSSAG00000002177	3.22209	0.156629	0.575013	0.272392	0.785321	0.897887	trpv6	transient receptor potential cation channel subfamily V member 6-like isoform X1
ENSSSAG00000002179	606.494	-0.126155	0.121747	-1.03621	0.300106	0.542338	upf3b	regulator of nonsense transcripts 3B
ENSSSAG00000002181	0	NA	NA	NA	NA	NA	si:ch211-256m1.8	uncharacterized protein LOC106607449
ENSSSAG00000002187	0	NA	NA	NA	NA	NA	cutc	copper homeostasis protein cutC homolog
ENSSSAG00000002188	0	NA	NA	NA	NA	NA	NA	NA
ENSSSAG00000002189	0.104847	-0.299509	5.12115	-0.0584848	0.953362	NA	PRLHR	prolactin-releasing peptide receptor-like
ENSSSAG00000002195	0.243459	0	5.58979	0	1	NA	si:dkey-208k4.2	P43 5S RNA-binding protein-like isoform X1
ENSSSAG00000002196	0	NA	NA	NA	NA	NA	NA	adhesion G protein-coupled receptor F5-like isoform X2
ENSSSAG00000002198	0	NA	NA	NA	NA	NA	NA	protocadherin alpha-2-like
ENSSSAG00000002200	15.5336	-0.908956	0.515668	-1.76268	0.0779552	0.236216	rassf3	ras association domain-containing protein 3-like isoform X1
ENSSSAG00000002202	0	NA	NA	NA	NA	NA	NA	up-regulator of cell proliferation-like
ENSSSAG00000002203	413.534	-0.649321	0.250282	-2.59436	0.0094768	0.0548464	gpn1	GPN-loop GTPase 1
ENSSSAG00000002207	7.56808	-0.560124	0.406002	-1.37961	0.167707	0.384555	SLC16A2	monocarboxylate transporter 8-like
ENSSSAG00000002208	39.0516	0.280596	0.223305	1.25656	0.208914	0.439196	NA	uncharacterized protein KIAA1522 homolog isoform X1
ENSSSAG00000002209	49.6501	-0.684146	0.24324	-2.81264	0.00491365	0.0339411	B4GALT1	beta-1,4-galactosyltransferase 1-like isoform X1
ENSSSAG00000002210	959.75	-0.280551	0.293718	-0.955173	0.33949	0.581281	iyd	iodotyrosine dehalogenase 1
ENSSSAG00000002211	0.245471	-0.0357407	2.35597	-0.0151703	0.987896	NA	si:dkey-13p1.4	transmembrane protein 151B-like isoform X1
ENSSSAG00000002212	0.0684995	-0.299506	7.06756	-0.0423776	0.966198	NA	fgf18a	fibroblast growth factor 18-like isoform X1
ENSSSAG00000002213	5.33085	-0.128782	0.44052	-0.292341	0.770026	0.890361	mief1	mitochondrial dynamics protein MID51-like isoform X1
ENSSSAG00000002216	131.214	0.0504388	0.190398	0.264913	0.791077	0.901147	srebf1	sterol regulatory element-binding protein 1-like isoform X1
ENSSSAG00000002219	0	NA	NA	NA	NA	NA	NA	adhesion G-protein coupled receptor F2-like
ENSSSAG00000002220	69.9741	0.97323	0.224321	4.33856	1.4342e-05	0.00034176	NA	uncharacterized protein LOC106610594
ENSSSAG00000002223	1484.97	0.151838	0.168328	0.902034	0.367039	0.607563	NA	apoptosis facilitator Bcl-2-like protein 14 isoform X2
ENSSSAG00000002226	0	NA	NA	NA	NA	NA	NA	uncharacterized protein LOC106607882
ENSSSAG00000002228	3.97149	2.27456	0.540857	4.20547	2.60542e-05	0.000549797	btr30	E3 ubiquitin/ISG15 ligase TRIM25-like
ENSSSAG00000002230	257.398	-0.579147	0.329396	-1.75821	0.0787121	0.23753	eif5	eukaryotic translation initiation factor 5-like isoform X2
ENSSSAG00000002231	0	NA	NA	NA	NA	NA	lepb2	leptin B2 precursor
ENSSSAG00000002232	103.86	-0.236759	0.140774	-1.68184	0.0926002	0.263516	wdr70	WD repeat-containing protein 70
ENSSSAG00000002237	85.4592	-1.26626	0.336823	-3.75941	0.000170318	0.00248207	paqrb	Monocyte to macrophage differentiation protein
ENSSSAG00000002240	0	NA	NA	NA	NA	NA	NA	asialoglycoprotein receptor 1-like
ENSSSAG00000002242	920.926	0.216491	0.100459	2.15501	0.0311607	0.127298	tef	thyrotrophic embryonic factor
ENSSSAG00000002243	24.8426	-0.72268	0.33863	-2.13413	0.0328321	0.132053	nkap	NF-kappa-B-activating protein-like
ENSSSAG00000002244	0	NA	NA	NA	NA	NA	NA	NA
ENSSSAG00000002246	0	NA	NA	NA	NA	NA	NA	uncharacterized protein LOC106610465
ENSSSAG00000002250	15.9586	0.0823228	0.600814	0.137019	0.891016	0.949897	si:dkey-5i3.5	uncharacterized protein LOC106609575
ENSSSAG00000002251	0.011712	0	7.06756	0	1	NA	si:ch73-233f7.1	protocadherin beta-15-like
ENSSSAG00000002252	1.42307	0.640018	0.873344	0.732837	0.463658	0.689851	NA	NA
ENSSSAG00000002253	18.799	-0.603296	0.342697	-1.76044	0.0783338	0.236785	NA	zinc finger protein 180-like isoform X1
ENSSSAG00000002255	25.6006	0.381283	0.269264	1.41602	0.156769	0.368856	IFT43	intraflagellar transport protein 43 homolog B isoform X2
ENSSSAG00000002256	808.477	-0.180157	0.115866	-1.55487	0.119977	0.311643	psmc1	26S protease regulatory subunit 4
ENSSSAG00000002257	166.679	0.34227	0.112666	3.03791	0.00238223	0.019548	NA	transcriptional regulator Kaiso-like isoform X2
ENSSSAG00000002258	0	NA	NA	NA	NA	NA	ythdf2	YTH domain-containing family protein 2-like
ENSSSAG00000002263	0.0757487	-0.0463903	6.52342	-0.00711135	0.994326	NA	f8	coagulation factor VIII-like
ENSSSAG00000002264	0.721757	1.352	1.19717	1.12933	0.258759	NA	frmd6	FERM domain-containing protein 6-like
ENSSSAG00000002265	444.03	-0.0926311	0.144937	-0.639112	0.52275	0.735726	COPB2	coatomer subunit beta'-like
ENSSSAG00000002266	258.645	-0.976397	0.196721	-4.96335	6.92858e-07	2.69338e-05	sh21a	SH2 domain-containing protein 1A
ENSSSAG00000002268	54.2723	0.0119746	0.220588	0.0542847	0.956708	0.980938	NA	focal adhesion kinase 1-like
ENSSSAG00000002269	214.025	0.162992	0.157273	1.03636	0.300035	0.542301	rbm4.1	RNA-binding protein 4.1-like isoform X2
ENSSSAG00000002271	1.07644	0.688782	0.960364	0.717208	0.473245	NA	NA	rho GTPase-activating protein 44-like
ENSSSAG00000002272	4.03186	-0.389513	0.531626	-0.732683	0.463752	0.689918	PHF5A	PHD finger-like domain-containing protein 5A isoform X2
ENSSSAG00000002273	4.51979	-0.332413	0.530969	-0.62605	0.531282	0.741588	NA	uncharacterized protein LOC106592507
ENSSSAG00000002274	94.8275	0.512927	0.146874	3.49229	0.000478897	0.0056954	rangap1a	ran GTPase-activating protein 1-like isoform X2
ENSSSAG00000002276	120.979	-0.399839	0.159459	-2.50748	0.0121597	0.0653018	NA	tumor necrosis factor alpha-induced protein 2-like
ENSSSAG00000002278	0	NA	NA	NA	NA	NA	vgll2b	transcription cofactor vestigial-like protein 2
ENSSSAG00000002279	0.568625	-0.652574	1.60846	-0.405713	0.684953	NA	MK12	mitogen-activated protein kinase 12-like
ENSSSAG00000002280	378.516	-0.214779	0.137874	-1.55779	0.119284	0.310578	CATD	cathepsin D-like
ENSSSAG00000002283	55.4955	0.523107	0.300141	1.74287	0.0813558	0.2423	atp1b4	protein ATP1B4-like
ENSSSAG00000002287	513.928	0.0862083	0.166893	0.516549	0.605471	0.79197	ifrd1	interferon-related developmental regulator 1-like
ENSSSAG00000002290	0.0653841	0	5.57034	0	1	NA	si:ch211-197l9.5	hormonally up-regulated neu tumor-associated kinase homolog A-like
ENSSSAG00000002291	7.45387	-0.912529	0.458314	-1.99106	0.0464748	0.167633	NA	protocadherin gamma-C5-like isoform X3
ENSSSAG00000002292	1016.17	0.059852	0.109579	0.546199	0.584929	0.778835	ppct	Phosphatidylcholine transfer protein
ENSSSAG00000002293	624.856	0.494375	0.124339	3.97601	7.00816e-05	0.00122207	rbbp4	Histone-binding protein RBBP4
ENSSSAG00000002294	2.98389	-0.292788	0.727145	-0.402654	0.687203	0.842898	ADAM11	disintegrin and metalloproteinase domain-containing protein 11-like isoform X4
ENSSSAG00000002296	4.56378	-0.141459	0.53753	-0.263165	0.792423	0.902024	NA	SRC kinase signaling inhibitor 1-like isoform X7
ENSSSAG00000002298	538.183	-0.382832	0.132167	-2.89658	0.0037726	0.0277273	NA	exocyst complex component 3-like protein 4 isoform X3
ENSSSAG00000002302	0	NA	NA	NA	NA	NA	NA	cathepsin L1-like
ENSSSAG00000002303	1.44376	1.06886	0.950617	1.12439	0.260848	0.50064	lrrfip2	leucine-rich repeat flightless-interacting protein 2 isoform X12
ENSSSAG00000002307	0	NA	NA	NA	NA	NA	cbx2	chromobox protein homolog 2-like
ENSSSAG00000002308	0.491924	-0.497839	1.61951	-0.307402	0.758538	NA	ttll5	tubulin polyglutamylase TTLL5 isoform X2
ENSSSAG00000002310	42.576	0.247805	0.216907	1.14245	0.253267	0.491943	rcor3	REST corepressor 3-like isoform X1
ENSSSAG00000002312	109.571	0.0551206	0.285353	0.193166	0.846829	0.928722	utp18	U3 small nucleolar RNA-associated protein 18 homolog
ENSSSAG00000002313	421.374	0.409691	0.141269	2.90007	0.00373084	0.0275333	stra6l	stimulated by retinoic acid gene 6 protein homolog isoform X1
ENSSSAG00000002314	40.0105	0.046109	0.171601	0.268699	0.788162	0.899694	ttc8	tetratricopeptide repeat protein 8-like isoform X1
ENSSSAG00000002315	1217.77	0.250474	0.150969	1.65911	0.0970938	0.272127	aco2	aconitate hydratase, mitochondrial-like
ENSSSAG00000002317	0	NA	NA	NA	NA	NA	ENPP7	ectonucleotide pyrophosphatase/phosphodiesterase family member 7-like
ENSSSAG00000002319	1.09479	-2.17216	1.24776	-1.74085	0.0817103	NA	NA	sialoadhesin-like
ENSSSAG00000002320	2.26337	-1.13263	0.641366	-1.76597	0.0774014	0.234846	mdga1	MAM domain-containing glycosylphosphatidylinositol anchor protein 1-like isoform X1
ENSSSAG00000002322	50.5322	0.063098	0.177252	0.355979	0.721856	0.862107	nrde2	protein NRDE2 homolog isoform X1
ENSSSAG00000002324	1.24701	-2.69325	1.10974	-2.42691	0.0152279	0.0766024	elavl2	ELAV-like protein 2 isoform X1
ENSSSAG00000002328	200.945	-0.0766773	0.126272	-0.60724	0.543692	0.751659	KAPCB	cAMP-dependent protein kinase catalytic subunit beta-like isoform X1
ENSSSAG00000002331	49.3623	0.303907	0.302562	1.00445	0.315164	0.55811	NA	hemicentin-1-like
ENSSSAG00000002333	660.668	0.141653	0.112076	1.2639	0.206265	0.435975	spns1	protein spinster homolog 1-like
ENSSSAG00000002334	28.6185	-0.302974	0.242594	-1.24889	0.211704	0.443058	dlc1	rho GTPase-activating protein 7-like isoform X1
ENSSSAG00000002335	1.14293	-0.231069	0.999165	-0.231262	0.817112	NA	NA	histone-lysine N-methyltransferase 2E-like
ENSSSAG00000002336	0	NA	NA	NA	NA	NA	NA	protocadherin gamma-A5-like isoform X6
ENSSSAG00000002337	4159.49	-0.172723	0.153029	-1.12869	0.259027	0.498241	lamp2	lysosome-associated membrane glycoprotein 2-like isoform X3
ENSSSAG00000002338	0	NA	NA	NA	NA	NA	zgc:194246	synaptonemal complex central element protein 3-like
ENSSSAG00000002339	5.95155	-0.383944	0.555358	-0.691344	0.48935	0.711178	mapk8ip3	C-Jun-amino-terminal kinase-interacting protein 3 isoform X10
ENSSSAG00000002340	0.0317067	0	7.06756	0	1	NA	impdh1a	inosine-5'-monophosphate dehydrogenase 1a isoform X1
ENSSSAG00000002343	0	NA	NA	NA	NA	NA	cn024	CN024 protein
ENSSSAG00000002345	0	NA	NA	NA	NA	NA	wnt8a	protein Wnt-8a-like
ENSSSAG00000002350	0	NA	NA	NA	NA	NA	NA	protocadherin gamma-C3-like
ENSSSAG00000002351	4908.48	-0.458511	0.166248	-2.75799	0.00581572	0.0384292	mfsd11	UNC93-like protein MFSD11
ENSSSAG00000002352	20.4086	1.04288	0.75548	1.38042	0.167458	0.384165	pacrg	parkin co-regulated gene protein
ENSSSAG00000002355	0	NA	NA	NA	NA	NA	NA	protocadherin gamma-C5-like isoform X3
ENSSSAG00000002356	0	NA	NA	NA	NA	NA	negaly6	urokinase plasminogen activator surface receptor-like
ENSSSAG00000002357	17.1289	0.0205195	0.322088	0.0637078	0.949203	0.977711	rpap1	RNA polymerase II-associated protein 1
ENSSSAG00000002358	0.201235	-0.0681193	2.44362	-0.0278764	0.977761	NA	wnt8a	protein Wnt-8a-like
ENSSSAG00000002360	54.6564	-0.354505	0.423052	-0.837971	0.402047	0.639345	rpap3	RNA polymerase II-associated protein 3-like isoform X3
ENSSSAG00000002361	610.996	-0.886192	0.340408	-2.60332	0.00923246	0.0538282	NA	uncharacterized protein LOC106603080
ENSSSAG00000002362	0	NA	NA	NA	NA	NA	ncln	nicalin-1-like isoform X3
ENSSSAG00000002368	5.83358	-0.000240071	0.686902	-0.000349498	0.999721	0.999997	spon2a	spondin-2-like
ENSSSAG00000002370	127.763	0.171526	0.140966	1.21678	0.223686	0.45759	smg9	protein SMG9 isoform X3
ENSSSAG00000002372	0	NA	NA	NA	NA	NA	tmod1	tropomodulin-1-like isoform X3
ENSSSAG00000002374	752.685	-0.0332668	0.127647	-0.260616	0.794388	0.902963	zbtb8os	archease
ENSSSAG00000002375	0.549416	-0.945196	1.35191	-0.699157	0.484454	NA	gabrr3a	gamma-aminobutyric acid receptor subunit rho-3-like
ENSSSAG00000002377	64.0828	-0.329275	0.159076	-2.06992	0.0384594	0.147165	NA	neurotrophin receptor-interacting factor 1-like isoform X6
ENSSSAG00000002379	189.882	0.354927	0.147695	2.40311	0.0162562	0.0803297	tmem168a	transmembrane protein 168-A-like
ENSSSAG00000002380	0	NA	NA	NA	NA	NA	ERG28	probable ergosterol biosynthetic protein 28 isoform X2
ENSSSAG00000002381	95.2684	0.960844	0.32493	2.95709	0.00310562	0.023955	thbs3a	thrombospondin-3a-like
ENSSSAG00000002383	10.5524	0.865759	0.389857	2.22071	0.0263704	0.113105	celf5a	CUGBP Elav-like family member 5 isoform X9
ENSSSAG00000002385	0	NA	NA	NA	NA	NA	ikbe	NF-kappa-B inhibitor epsilon
ENSSSAG00000002386	3.4969	0.556221	0.571044	0.974042	0.330036	0.572506	p3h4	synaptonemal complex protein SC65-like
ENSSSAG00000002389	558.692	0.0110297	0.111127	0.099253	0.920937	0.963898	tmx1	thioredoxin-related transmembrane protein 1-like
ENSSSAG00000002391	2524.45	0.32809	0.0944326	3.47433	0.000512132	0.00600652	khdrbs1a	KH domain-containing, RNA-binding, signal transduction-associated protein 1 isoform X1
ENSSSAG00000002392	1273.57	-0.350496	0.154604	-2.26706	0.0233868	0.103907	NA	NA
ENSSSAG00000002394	0.695021	1.22004	1.45284	0.839758	0.401044	NA	NA	uncharacterized protein LOC106605603 isoform X5
ENSSSAG00000002396	21.9375	0.0334291	0.370268	0.0902836	0.928062	0.966856	cdc40	pre-mRNA-processing factor 17
ENSSSAG00000002397	1.88763	-1.3252	0.799665	-1.6572	0.0974797	0.272688	mrps26	28S ribosomal protein S26, mitochondrial
ENSSSAG00000002399	0.664707	-0.985025	1.19374	-0.825162	0.40928	NA	CSDC2	cold shock domain-containing protein C2-like
ENSSSAG00000002400	28.4257	0.394342	0.294036	1.34114	0.179876	0.401341	cers1	ceramide synthase 1-like isoform X1
ENSSSAG00000002402	97.6963	0.816336	0.239537	3.40798	0.000654455	0.00723802	cenpf	centromere protein F
ENSSSAG00000002403	35.9196	0.474773	0.179895	2.63916	0.00831107	0.049871	dicer1	endoribonuclease Dicer-like
ENSSSAG00000002404	538.839	-0.178015	0.13462	-1.32235	0.186051	0.409702	atp23	mitochondrial inner membrane protease ATP23 homolog isoform X1
ENSSSAG00000002405	11.1166	0.497087	0.364773	1.36273	0.172968	0.39175	luzp1	leucine zipper protein 1-like isoform X1
ENSSSAG00000002406	0.0688898	-0.299506	7.06756	-0.0423776	0.966198	NA	NA	uncharacterized protein LOC106609244
ENSSSAG00000002407	14.4641	0.609665	0.327049	1.86414	0.0623021	0.203893	slc35b2	adenosine 3'-phospho 5'-phosphosulfate transporter 1-like isoform X1
ENSSSAG00000002412	148.777	-0.938822	0.215169	-4.36319	1.28182e-05	0.000312135	zgc:101679	factor VIII intron 22 protein-like isoform X1
ENSSSAG00000002414	29.4495	0.0082394	0.295221	0.0279093	0.977735	0.990692	NA	protein FAM83H-like
ENSSSAG00000002415	33.6376	0.393936	0.223854	1.75979	0.0784438	0.236962	tmem39b	Transmembrane protein 39B
ENSSSAG00000002416	2251.23	-0.417053	0.146	-2.85654	0.00428293	0.0306133	hao1	thioredoxin-related transmembrane protein 1-like
ENSSSAG00000002418	9305.06	-0.245612	0.163012	-1.50671	0.131886	0.330792	CALM	calmodulin
ENSSSAG00000002421	206.061	-0.484493	0.154931	-3.12714	0.00176514	0.0154845	si:dkey-79d12.5	maternal B9.15 protein-like
ENSSSAG00000002422	10.5241	0.983134	0.468747	2.09737	0.035961	0.140717	atf4b	cyclic AMP-dependent transcription factor ATF-4-like
ENSSSAG00000002424	1.97423	-1.39787	0.843428	-1.65737	0.097444	0.272635	NA	potassium channel subfamily K member 2-like
ENSSSAG00000002427	6.0742	-0.356405	0.406421	-0.876935	0.380522	0.619671	usp13	ubiquitin carboxyl-terminal hydrolase 13-like isoform X1
ENSSSAG00000002428	0.636449	-0.0499845	1.56049	-0.0320312	0.974447	NA	NA	coiled-coil domain-containing protein 28B-like
ENSSSAG00000002430	10101.9	-0.0418535	0.214067	-0.195516	0.844989	0.92765	cope	coatomer subunit epsilon-like
ENSSSAG00000002431	0	NA	NA	NA	NA	NA	NA	transposase-like
ENSSSAG00000002432	0.0352386	0	7.06756	0	1	NA	nptx2a	neuronal pentraxin-2-like
ENSSSAG00000002433	0.00581395	0.18138	7.06756	0.0256638	0.979525	NA	CALHM5	protein FAM26E-like
ENSSSAG00000002434	0.0406443	0	7.06756	0	1	NA	NA	mucin-5AC-like isoform X1
ENSSSAG00000002438	2.96908	-0.273057	0.850657	-0.320995	0.748214	0.877904	fkbp10a	peptidyl-prolyl cis-trans isomerase FKBP10-like
ENSSSAG00000002440	404.087	0.490321	0.115492	4.24548	2.18122e-05	0.000479734	pmpcb	mitochondrial-processing peptidase subunit beta-like isoform X1
ENSSSAG00000002441	30.8847	-0.1703	0.285896	-0.595673	0.551394	0.75673	zgc:101679	factor VIII intron 22 protein-like isoform X1
ENSSSAG00000002442	0	NA	NA	NA	NA	NA	NA	ribonuclease-like 3
ENSSSAG00000002443	49.953	-0.170437	0.229696	-0.742012	0.45808	0.685568	lrig3	leucine-rich repeats and immunoglobulin-like domains protein 3
ENSSSAG00000002445	0.0151356	0	7.06756	0	1	NA	cox5b2	cytochrome c oxidase subunit 5B, mitochondrial-like
ENSSSAG00000002448	3.74934	-0.369932	0.678517	-0.545207	0.585611	0.779004	KLHL28	kelch-like protein 28
ENSSSAG00000002449	3.69134	-0.833715	0.658757	-1.26559	0.205661	0.435296	nitr13	uncharacterized protein LOC106604430
ENSSSAG00000002450	121.298	-0.200534	0.110326	-1.81766	0.0691169	0.218397	NA	zinc finger and SCAN domain-containing protein 21-like isoform X5
ENSSSAG00000002451	66.9755	-0.33804	0.261258	-1.29389	0.195702	0.422702	C14orf28	uncharacterized protein C14orf28 homolog
ENSSSAG00000002452	0.798301	0.221099	1.50325	0.147081	0.883068	NA	nop14	nucleolar protein 14 isoform X1
ENSSSAG00000002453	88.7928	1.61642	0.251041	6.43886	1.20375e-10	1.53514e-08	NA	tumor necrosis factor alpha-induced protein 8-like protein 1
ENSSSAG00000002454	558.548	-0.539182	0.446396	-1.20786	0.227103	0.461753	CATB	cathepsin B-like
ENSSSAG00000002456	0.686775	-0.790972	1.42274	-0.55595	0.578245	NA	has1	LOW QUALITY PROTEIN: hyaluronan synthase 1-like
ENSSSAG00000002457	2.70241	-0.460867	0.877088	-0.525451	0.599269	0.788172	smarca5	SWI/SNF-related matrix-associated actin-dependent regulator of chromatin subfamily A member 5
ENSSSAG00000002458	159.902	0.408045	0.199891	2.04133	0.0412178	0.154513	sms	spermine synthase-like
ENSSSAG00000002459	543.696	0.291179	0.180766	1.6108	0.107222	0.290156	PYGM	glycogen phosphorylase, muscle form
ENSSSAG00000002461	234.501	0.196896	0.119779	1.64383	0.100212	0.277914	sirt1	NAD-dependent protein deacetylase sirtuin-1-like isoform X2
ENSSSAG00000002463	427.398	0.0690233	0.288346	0.239377	0.810814	0.910831	mydgf	myeloid-derived growth factor-like
ENSSSAG00000002464	2.17179	-0.664928	0.818738	-0.812137	0.416713	0.652112	NA	uncharacterized protein LOC106604496
ENSSSAG00000002465	24.0555	0.144582	0.406899	0.355326	0.722345	0.862291	emp1	epithelial membrane protein 2-like
ENSSSAG00000002466	1.19905	-3.54365	1.57054	-2.25632	0.0240504	0.105994	NA	6-phosphofructo-2-kinase/fructose-2,6-bisphosphatase-like
ENSSSAG00000002468	7.54759	0.232726	0.484751	0.480095	0.63116	0.808297	NA	cytohesin-2 isoform X1
ENSSSAG00000002469	1202.13	0.159798	0.204081	0.783012	0.43362	0.665703	hadhb	trifunctional enzyme subunit beta, mitochondrial
ENSSSAG00000002470	38.4325	-0.153529	0.29098	-0.527628	0.597757	0.786953	ank3a	ankyrin-3-like isoform X4
ENSSSAG00000002471	1.08625	0.208004	0.917078	0.226811	0.820571	NA	atf3	Cyclic AMP-dependent transcription factor ATF-3
ENSSSAG00000002472	277.109	0.246326	0.190772	1.29121	0.196632	0.423775	kdm1a	lysine-specific histone demethylase 1A-like isoform X4
ENSSSAG00000002478	12.7294	-1.38358	0.530076	-2.61016	0.00904992	0.0530034	NA	uncharacterized protein LOC106610388 isoform X9
ENSSSAG00000002479	11.4683	0.616241	0.320101	1.92515	0.054211	0.185642	fosaa	proto-oncogene c-Fos-like isoform X1
ENSSSAG00000002480	32.9079	-0.145461	0.252825	-0.575344	0.565059	0.765356	hsp90ab1	heat shock protein HSP 90-beta isoform X1
ENSSSAG00000002485	95.8967	-0.054516	0.212006	-0.257144	0.797068	0.904141	NA	zinc finger protein 135-like isoform X1
ENSSSAG00000002486	0	NA	NA	NA	NA	NA	TMEDA	transmembrane emp24 domain-containing protein 10-like
ENSSSAG00000002490	4.86793	0.650232	0.44992	1.44522	0.148397	0.356868	NA	protein FAM19A2-like isoform X2
ENSSSAG00000002491	2.98586	0.631558	0.71161	0.887506	0.374807	0.614645	si:ch73-139e5.4	heat-stable enterotoxin receptor-like
ENSSSAG00000002495	453.828	0.61631	0.16618	3.7087	0.000208329	0.00294297	stml2	Stomatin-like protein 2
ENSSSAG00000002498	0.340988	-0.43274	1.86996	-0.231417	0.816991	NA	mthfd1b	C-1-tetrahydrofolate synthase, cytoplasmic
ENSSSAG00000002499	0	NA	NA	NA	NA	NA	NA	protocadherin alpha-3-like
ENSSSAG00000002500	6.51154	-0.565688	0.714106	-0.792162	0.428266	0.661782	erp27	Endoplasmic reticulum resident protein ERp27 precursor
ENSSSAG00000002501	136.066	-0.344908	0.189446	-1.82061	0.0686663	0.217492	NA	zinc finger and SCAN domain-containing protein 12-like isoform X2
ENSSSAG00000002504	136.152	-0.0654437	0.20419	-0.320504	0.748586	0.878149	etv6	transcription factor ETV6 isoform X1
ENSSSAG00000002505	124.241	-0.770934	0.163477	-4.71585	2.40709e-06	7.85284e-05	ang1	angiogenin-1 isoform X1
ENSSSAG00000002508	0.549008	0.138203	1.64944	0.0837876	0.933225	NA	nitr13	uncharacterized protein LOC106604497
ENSSSAG00000002509	3.39292	-0.286771	0.513659	-0.55829	0.576646	0.774067	TGFB1	transforming growth factor beta-1 isoform X1
ENSSSAG00000002513	324.893	0.0990353	0.124757	0.793825	0.427298	0.661109	gne	bifunctional UDP-N-acetylglucosamine 2-epimerase/N-acetylmannosamine kinase-like isoform X2
ENSSSAG00000002514	108.081	-0.605486	0.159719	-3.79094	0.00015008	0.00224911	GID4	glucose-induced degradation protein 4 homolog
ENSSSAG00000002515	57.513	-1.21645	0.31399	-3.87417	0.00010699	0.00172086	NA	poly [ADP-ribose] polymerase 12-like
ENSSSAG00000002516	20.5758	0.0542925	0.310801	0.174686	0.861326	0.936092	NA	target of Myb protein 1 isoform X1
ENSSSAG00000002519	175.566	-0.124698	0.190673	-0.653988	0.513119	0.728753	tmem104	transmembrane protein 104-like
ENSSSAG00000002521	2.89706	-0.687135	0.617149	-1.1134	0.265536	0.506064	EML5	echinoderm microtubule-associated protein-like 5 isoform X4
ENSSSAG00000002522	122.742	-0.342197	0.162751	-2.10258	0.0355025	0.139398	gcf	GC-rich sequence DNA-binding factor
ENSSSAG00000002522	122.742	-0.342197	0.162751	-2.10258	0.0355025	0.139398	gcf	GC-rich sequence DNA-binding factor
ENSSSAG00000002523	0.0687394	-0.785734	7.06747	-0.111176	0.911477	NA	NA	uncharacterized protein LOC106604496
ENSSSAG00000002524	281.462	-0.176672	0.299544	-0.589804	0.555322	0.759376	NA	uncharacterized protein LOC106610471 isoform X2
ENSSSAG00000002525	18.0515	-0.308551	0.329567	-0.936232	0.349154	0.59099	cdc5l	cell division cycle 5-like protein
ENSSSAG00000002526	226.692	-0.337926	0.211554	-1.59735	0.110188	0.294924	usp18	ubl carboxyl-terminal hydrolase 18-like isoform X1
ENSSSAG00000002527	0	NA	NA	NA	NA	NA	KLHL10	kelch-like protein 10
ENSSSAG00000002528	4.4419	-0.579275	0.606797	-0.954643	0.339758	0.581524	NA	protocadherin gamma-C5-like isoform X1
ENSSSAG00000002530	40.336	-0.486084	0.253832	-1.91499	0.0554941	0.188714	pdgfra	platelet-derived growth factor receptor alpha-like
ENSSSAG00000002532	2.58215	-0.286963	0.669576	-0.428574	0.668233	0.830593	mtus1	microtubule-associated tumor suppressor 1 isoform X1
ENSSSAG00000002535	4.48635	0.705306	0.862299	0.817936	0.413394	0.649153	MYPN	myopalladin-like
ENSSSAG00000002536	4.14531	0.360821	0.586029	0.615705	0.538089	0.747255	NA	extracellular serine/threonine protein kinase FAM20C-like
ENSSSAG00000002537	1.64855	-0.0233933	0.937613	-0.0249498	0.980095	0.991595	KLHL11	kelch-like protein 11
ENSSSAG00000002539	552.126	0.11599	0.0809281	1.43324	0.151788	0.361734	nek9	serine/threonine-protein kinase Nek9
ENSSSAG00000002540	258.389	-0.180741	0.121927	-1.48238	0.13824	0.341106	pgam5	serine/threonine-protein phosphatase PGAM5, mitochondrial precursor
ENSSSAG00000002542	0.379643	0.648058	1.62065	0.399877	0.689247	NA	atcaya	caytaxin-like isoform X1
ENSSSAG00000002543	242.163	0.392667	0.155602	2.52354	0.0116181	0.063171	adsl	adenylosuccinate lyase-like isoform X1
ENSSSAG00000002545	256.986	-0.496554	0.145063	-3.42302	0.000619294	0.00693803	DST	dystonin-like isoform X8
ENSSSAG00000002546	67.458	0.135239	0.16017	0.844347	0.398476	0.635962	ttc7b	tetratricopeptide repeat protein 7B isoform X2
ENSSSAG00000002549	1.54244	0.183819	1.02381	0.179544	0.857511	0.933927	NA	high-affinity choline transporter 1-like
ENSSSAG00000002550	191.934	0.000699563	0.102848	0.00680188	0.994573	0.997727	MBTD1	MBT domain-containing protein 1-like isoform X2
ENSSSAG00000002551	107.746	-0.310636	0.110637	-2.80771	0.00498944	0.0343324	cul4b	cullin-4B-like isoform X1
ENSSSAG00000002552	962.647	0.199262	0.103148	1.93181	0.053383	0.183958	f10a1	Hsc70-interacting protein
ENSSSAG00000002554	63.595	-0.328448	0.31564	-1.04058	0.298072	0.540419	tigarb	fructose-2,6-bisphosphatase TIGAR B-like
ENSSSAG00000002555	51.5487	-0.287209	0.385599	-0.744839	0.456369	0.684426	ANKLE2	ankyrin repeat and LEM domain-containing protein 2-like
ENSSSAG00000002556	9.01736	-0.718186	0.419292	-1.71285	0.0867392	0.252745	DIAPH1	protein diaphanous homolog 1 isoform X2
ENSSSAG00000002557	0	NA	NA	NA	NA	NA	NA	LOW QUALITY PROTEIN: protocadherin gamma-A11-like
ENSSSAG00000002558	41.9895	-0.00511255	0.205604	-0.024866	0.980162	0.991626	NA	NA
ENSSSAG00000002560	115.577	-0.139888	0.176686	-0.791733	0.428516	0.66194	prkd2	serine/threonine-protein kinase D2
ENSSSAG00000002562	1006.78	-0.239498	0.169992	-1.40887	0.158873	0.371828	supt3h	transcription initiation protein SPT3 homolog
ENSSSAG00000002565	0.0335401	0	7.06756	0	1	NA	fgf23	fibroblast growth factor 23-like
ENSSSAG00000002566	7.51753	0.965361	0.49978	1.93157	0.0534124	0.184001	mtmr7b	myotubularin-related protein 7-like isoform X1
ENSSSAG00000002567	0.137167	0.706125	4.88171	0.144647	0.88499	NA	gphb5	glycoprotein hormone beta-5
ENSSSAG00000002568	5.63769	0.374877	0.653418	0.573718	0.566159	0.766049	NA	runt-related transcription factor 2
ENSSSAG00000002569	884.429	0.0401297	0.146419	0.274073	0.784028	0.897344	brms1la	breast cancer metastasis-suppressor 1-like protein-A
ENSSSAG00000002570	0	NA	NA	NA	NA	NA	NA	protocadherin gamma-A11-like
ENSSSAG00000002578	31.742	-0.575662	0.375454	-1.53324	0.125216	0.320337	NA	uncharacterized protein LOC106604428
ENSSSAG00000002580	0.117097	-0.29951	4.64866	-0.0644294	0.948628	NA	tvp23b	Golgi apparatus membrane protein TVP23 homolog B-like
ENSSSAG00000002585	332.745	0.408938	0.320352	1.27653	0.201769	0.430526	clic5	chloride intracellular channel protein 5 isoform X1
ENSSSAG00000002586	42.8231	0.301484	0.219146	1.37572	0.168909	0.386136	foxp2	forkhead box protein P2-like isoform X2
ENSSSAG00000002587	3351.56	-0.934502	0.254879	-3.66645	0.000245944	0.00336815	sgf29	SAGA-associated factor 29 homolog isoform X1
ENSSSAG00000002589	0	NA	NA	NA	NA	NA	NA	protocadherin gamma-C4-like
ENSSSAG00000002590	0.715946	-0.166911	1.44782	-0.115284	0.90822	NA	NA	uncharacterized protein LOC106604428
ENSSSAG00000002591	73.206	0.155993	0.161846	0.963835	0.335129	0.577163	rad51ap1	LOW QUALITY PROTEIN: RAD51-associated protein 1-like
ENSSSAG00000002598	0	NA	NA	NA	NA	NA	NA	protocadherin gamma-A11-like
ENSSSAG00000002600	0	NA	NA	NA	NA	NA	NA	uncharacterized protein LOC106604498 isoform X1
ENSSSAG00000002602	0	NA	NA	NA	NA	NA	npffr2b	neuropeptide FF receptor 2-like
ENSSSAG00000002603	0.422047	0.760659	1.82304	0.417247	0.676498	NA	NA	tyrosine-protein kinase receptor UFO-like
ENSSSAG00000002605	84.6183	0.656354	0.262062	2.50458	0.0122597	0.0655986	xpnpep3	probable Xaa-Pro aminopeptidase 3 isoform X1
ENSSSAG00000002608	0.0177434	0.18138	7.06756	0.0256638	0.979525	NA	NA	protocadherin gamma-A12-like isoform X15
ENSSSAG00000002609	0	NA	NA	NA	NA	NA	nitr13	uncharacterized protein LOC106604497
ENSSSAG00000002610	515.647	0.334985	0.214208	1.56383	0.117858	0.308442	ACLY	ATP-citrate synthase-like isoform X2
ENSSSAG00000002612	1.24533	0.714085	1.07543	0.664001	0.506689	0.724147	XKR6	XK-related protein 6-like
ENSSSAG00000002614	186.037	1.19255	0.230687	5.16955	2.34663e-07	1.05012e-05	si:dkey-226m8.10	probable global transcription activator SNF2L2 isoform X1
ENSSSAG00000002615	4.7706	-2.52037	0.66361	-3.79797	0.000145887	0.00219443	trim16	tripartite motif-containing protein 16-like protein
ENSSSAG00000002617	0	NA	NA	NA	NA	NA	NA	uncharacterized protein LOC106604427
ENSSSAG00000002618	11.6168	0.89819	0.278812	3.22149	0.00127525	0.0120875	BPTF	nucleosome-remodeling factor subunit BPTF-like isoform X3
ENSSSAG00000002619	48.9945	-0.720715	0.281879	-2.55682	0.0105634	0.0591611	si:dkey-159a18.1	sortilin-like isoform X2
ENSSSAG00000002621	0	NA	NA	NA	NA	NA	myh11a	meiosis arrest female protein 1 homolog isoform X1
ENSSSAG00000002622	2461.44	0.275873	0.25614	1.07704	0.281462	0.522556	FADS6	fatty acid desaturase 6-like
ENSSSAG00000002623	52.5658	-0.445377	0.210057	-2.12027	0.0339834	0.135147	itsn2b	intersectin-2-like
ENSSSAG00000002624	0	NA	NA	NA	NA	NA	NA	protocadherin gamma-A11-like
ENSSSAG00000002627	456.738	-0.0608728	0.132672	-0.45882	0.646363	0.818065	HN1L	hematological and neurological expressed 1-like protein
ENSSSAG00000002628	1.73233	0.537689	1.09293	0.491972	0.622739	0.802744	kank1b	KN motif and ankyrin repeat domain-containing protein 1-like
ENSSSAG00000002631	0	NA	NA	NA	NA	NA	NA	protocadherin beta-16-like
ENSSSAG00000002632	4.57128	1.47253	0.503184	2.92643	0.00342874	0.0258937	ush1gb	Usher syndrome type-1G protein homolog isoform X1
ENSSSAG00000002634	33.3224	0.645131	0.451395	1.42919	0.152949	0.363448	dyrk4	dual specificity tyrosine-phosphorylation-regulated kinase 4-like isoform X2
ENSSSAG00000002635	0	NA	NA	NA	NA	NA	NA	uncharacterized protein LOC106604496
ENSSSAG00000002636	0.0898133	0.18138	7.06756	0.0256638	0.979525	NA	NA	protocadherin beta-15-like
ENSSSAG00000002637	11.1952	0.028052	0.312251	0.0898377	0.928416	0.966941	ttc8	tetratricopeptide repeat protein 8-like isoform X2
ENSSSAG00000002639	0.0486701	-0.299506	7.06756	-0.0423776	0.966198	NA	NA	urea transporter 2-like isoform X1
ENSSSAG00000002641	1422.54	0.594224	0.13521	4.39483	1.10859e-05	0.000280308	esr2b	estrogen receptor beta 2
ENSSSAG00000002642	35.3878	-0.242908	0.228179	-1.06455	0.287079	0.528265	tsen54	tRNA-splicing endonuclease subunit Sen54-like isoform X1
ENSSSAG00000002644	44.1687	0.0865559	0.213453	0.405503	0.685108	0.84188	med25	mediator of RNA polymerase II transcription subunit 25-like isoform X1
ENSSSAG00000002645	0.179795	0.400197	3.02982	0.132086	0.894916	NA	PCDHAC2	protocadherin alpha-C2-like
ENSSSAG00000002646	1.34961	-1.06299	0.909612	-1.16862	0.242557	0.47984	doc2a	double C2-like domain-containing protein alpha isoform X1
ENSSSAG00000002648	328.557	0.149005	0.17887	0.833034	0.404825	0.641915	glu2b	Glucosidase 2 subunit beta precursor
ENSSSAG00000002650	19.5651	0.213388	0.273912	0.779036	0.435959	0.667283	NA	trypsin-3-like
ENSSSAG00000002652	13.1927	-1.40378	0.819014	-1.71398	0.0865321	0.252323	tnip2	TNFAIP3-interacting protein 2
ENSSSAG00000002653	18.8315	-0.54158	0.352004	-1.53856	0.123911	0.318337	kdm3b	lysine-specific demethylase 3B-like isoform X2
ENSSSAG00000002655	0	NA	NA	NA	NA	NA	p2rx8	P2X purinoceptor 5-like
ENSSSAG00000002657	0	NA	NA	NA	NA	NA	NA	integrin alpha-6-like
ENSSSAG00000002658	259.323	-0.0298518	0.156101	-0.191233	0.848343	0.929653	NA	Inositol-trisphosphate 3-kinase A
ENSSSAG00000002660	0.379788	-0.79428	2.21059	-0.359306	0.719366	NA	zgc:122979	dnaJ homolog subfamily B member 5-like
ENSSSAG00000002664	0	NA	NA	NA	NA	NA	dmrta1	doublesex- and mab-3-related transcription factor A1
ENSSSAG00000002665	24.4699	-1.08146	0.312511	-3.46056	0.000539055	0.00624511	tcp11l2	T-complex protein 11-like protein 2
ENSSSAG00000002666	0	NA	NA	NA	NA	NA	NA	protocadherin alpha-8-like
ENSSSAG00000002667	105.083	0.247927	0.195015	1.27132	0.203613	0.432722	alyref	THO complex subunit 4-like isoform X2
ENSSSAG00000002668	0.00460749	0	7.06756	0	1	NA	cx52.7	gap junction alpha-4 protein-like
ENSSSAG00000002669	325.943	0.159068	0.301163	0.52818	0.597374	0.786829	NA	NA
ENSSSAG00000002670	1622.33	-0.265827	0.190108	-1.39829	0.162025	0.376448	creb3l3a	cyclic AMP-responsive element-binding protein 3-like protein 3-B
ENSSSAG00000002671	112744	-0.0822372	0.20992	-0.391755	0.695239	0.84703	NA	fatty acid-binding protein, intestinal-like
ENSSSAG00000002673	0	NA	NA	NA	NA	NA	cx52.7	gap junction alpha-4 protein-like
ENSSSAG00000002674	0	NA	NA	NA	NA	NA	NA	protocadherin alpha-8-like
ENSSSAG00000002676	51.0027	-0.6154	0.380267	-1.61834	0.10559	0.287439	rbpms	RNA-binding protein with multiple splicing
ENSSSAG00000002677	317.706	-0.0236445	0.232629	-0.10164	0.919042	0.963257	NA	transcription regulator protein BACH2-like
ENSSSAG00000002678	13.5909	-0.825013	0.591452	-1.3949	0.163047	0.377951	NA	uncharacterized protein LOC106588302
ENSSSAG00000002679	244.052	-0.061662	0.202927	-0.303863	0.761232	0.885025	otub1b	ubiquitin thioesterase OTUB1-like
ENSSSAG00000002682	36.6198	-0.220383	0.286381	-0.769544	0.44157	0.671661	mtmr7b	myotubularin-related protein 7-like isoform X1
ENSSSAG00000002683	149.442	0.285488	0.127345	2.24185	0.0249709	0.10898	NA	mitogen-activated protein kinase kinase kinase 7-like
ENSSSAG00000002684	0	NA	NA	NA	NA	NA	NA	protocadherin alpha-8-like
ENSSSAG00000002685	73.387	-0.0201714	0.217747	-0.0926371	0.926192	0.966192	xpp3	histone acetyltransferase p300-like isoform X3
ENSSSAG00000002687	0	NA	NA	NA	NA	NA	NA	probable polypeptide N-acetylgalactosaminyltransferase 8
ENSSSAG00000002688	131.263	-0.605411	0.505501	-1.19765	0.231055	0.466549	GDIR	rho GDP-dissociation inhibitor 1-like isoform X1
ENSSSAG00000002694	211.571	0.327436	0.203165	1.61168	0.107032	0.289932	NA	ubiquitin carboxyl-terminal hydrolase 7-like
ENSSSAG00000002696	418.472	0.0547061	0.109785	0.498302	0.618271	0.800312	si:dkey-89b17.4	zinc finger protein 850-like isoform X1
ENSSSAG00000002698	589.642	-0.0171911	0.144314	-0.119123	0.905178	0.956462	vcp	transitional endoplasmic reticulum ATPase-like
ENSSSAG00000002699	4.31103	-1.7149	1.08591	-1.57923	0.114283	0.302633	EF2	elongation factor 2-like isoform X1
ENSSSAG00000002706	2.64485	-0.622666	0.725188	-0.858626	0.390547	0.629169	cdr2l	cerebellar degeneration-related protein 2-like
ENSSSAG00000002708	2.756	-0.706701	0.812107	-0.870207	0.384188	0.623218	NA	zinc finger and SCAN domain-containing protein 22-like
ENSSSAG00000002709	1.82677	1.44111	0.748778	1.92461	0.0542776	0.185811	NA	protein diaphanous homolog 1-like isoform X2
ENSSSAG00000002710	464.379	0.3627	0.134098	2.70474	0.00683574	0.0435621	zfr2	zinc finger RNA-binding protein-like isoform X1
ENSSSAG00000002712	971.337	-0.826883	0.234265	-3.5297	0.000416038	0.00509237	DCTN6	dynactin subunit 6-like
ENSSSAG00000002713	37.493	-3.09016	0.414662	-7.45224	9.17666819376757e-14	2.66743422767487e-11	NA	toll-like receptor 5
ENSSSAG00000002720	0.354522	1.94768	1.68085	1.15875	0.246559	NA	NA	mitochondrial dicarboxylate carrier-like isoform X1
ENSSSAG00000002721	2538.89	0.0946119	0.139828	0.676628	0.498642	0.718695	PSA6	proteasome subunit alpha type-6
ENSSSAG00000002723	2.00568	0.659627	0.753992	0.874846	0.381658	0.620796	npm2a	nucleoplasmin ATPase-like
ENSSSAG00000002724	0.986115	0.472502	1.0637	0.444207	0.656893	NA	tecpr1b	tectonin beta-propeller repeat-containing protein 1-like
ENSSSAG00000002725	0	NA	NA	NA	NA	NA	HID1	protein HID1-like isoform X1
ENSSSAG00000002726	0	NA	NA	NA	NA	NA	NA	butyrophilin subfamily 1 member A1-like isoform X1
ENSSSAG00000002727	36.0961	0.010753	0.239387	0.044919	0.964172	0.984194	mrtfaa	MKL/myocardin-like protein 2 isoform X2
ENSSSAG00000002728	1868.76	-0.463549	0.172922	-2.68069	0.0073471	0.0456312	CYTB	cystatin-B-like
ENSSSAG00000002730	341.844	-0.439989	0.184346	-2.38675	0.0169981	0.0829467	slc9a3r1b	Na(+)/H(+) exchange regulatory cofactor NHE-RF1-like
ENSSSAG00000002733	48.2073	0.162987	0.207039	0.787225	0.43115	0.663918	si:ch211-51c14.1	protein kinase C and casein kinase substrate in neurons protein 3-like
ENSSSAG00000002734	66.2404	-0.433129	0.227696	-1.90222	0.057142	0.1922	matk	megakaryocyte-associated tyrosine-protein kinase-like isoform X1
ENSSSAG00000002735	0	NA	NA	NA	NA	NA	mrpl12	39S ribosomal protein L12, mitochondrial-like isoform X1
ENSSSAG00000002736	0.0856097	0.395233	4.88796	0.0808584	0.935555	NA	stx1b	Syntaxin-1B
ENSSSAG00000002737	52.613	0.000429703	0.209713	0.00204901	0.998365	0.999432	NA	plasma membrane calcium-transporting ATPase 1-like isoform X4
ENSSSAG00000002740	72.9456	0.0235969	0.198294	0.119	0.905276	0.956534	DOCK2	dedicator of cytokinesis protein 2-like
ENSSSAG00000002744	668.036	0.584268	0.184927	3.15945	0.0015807	0.0142422	CNP	2',3'-cyclic-nucleotide 3'-phosphodiesterase-like isoform X1
ENSSSAG00000002746	0.0798967	-0.0590627	7.06756	-0.00835688	0.993332	NA	ppfia3	liprin-alpha-3-like
ENSSSAG00000002749	18.521	0.0374355	0.294757	0.127004	0.898937	0.953278	RASGRP2	RAS guanyl-releasing protein 2-like
ENSSSAG00000002750	1.1148	-0.0468554	0.933197	-0.0502095	0.959955	NA	si:ch211-237i5.4	reticulon-4 receptor-like 2
ENSSSAG00000002751	293.484	0.191276	0.196479	0.973522	0.330294	0.572676	NA	caskin-2-like
ENSSSAG00000002755	24.4293	-0.188064	0.328199	-0.573018	0.566633	0.766526	ergic2	endoplasmic reticulum-Golgi intermediate compartment protein 2-like isoform X1
ENSSSAG00000002756	60.9469	-0.0537355	0.233863	-0.229773	0.818268	0.91404	EML5	echinoderm microtubule-associated protein-like 5 isoform X1
ENSSSAG00000002757	16.4053	-0.19508	0.358509	-0.544143	0.586343	0.779592	git2b	ARF GTPase-activating protein GIT2-like isoform X3
ENSSSAG00000002759	63.6362	0.574256	0.183694	3.12616	0.00177107	0.0155113	pigo	GPI ethanolamine phosphate transferase 3
ENSSSAG00000002760	21.3695	0.255759	0.313691	0.815323	0.414888	0.650446	sec24d	protein transport protein Sec24D-like isoform X1
ENSSSAG00000002761	15.2637	-1.04556	0.353151	-2.96067	0.0030697	0.0237458	fa86a	FAM86A
ENSSSAG00000002762	92.5567	0.178539	0.126964	1.40622	0.15966	0.373049	NA	uncharacterized protein LOC106601577 isoform X1
ENSSSAG00000002763	4.2499	-0.556739	0.514792	-1.08148	0.279482	0.520569	ttc25	tetratricopeptide repeat protein 25-like
ENSSSAG00000002765	860.477	0.454205	0.250362	1.81419	0.0696483	0.219539	gpc2	glypican-2 isoform X2
ENSSSAG00000002767	74.2768	-0.342265	0.202415	-1.6909	0.090855	0.260493	btbd2a	BTB/POZ domain-containing protein 2-like isoform X1
ENSSSAG00000002769	180.503	0.133796	0.148463	0.901209	0.367477	0.60794	ccdc88c	protein Daple-like
ENSSSAG00000002771	0.0883171	-0.0590632	5.75784	-0.0102579	0.991816	NA	SGCZ	zeta-sarcoglycan-like
ENSSSAG00000002772	111.454	-0.991782	0.200595	-4.9442	7.64574e-07	2.92633e-05	fn3krp	ketosamine-3-kinase-like
ENSSSAG00000002773	558.154	-0.522595	0.259733	-2.01204	0.0442154	0.161839	CCL19	C-C motif chemokine 19-like
ENSSSAG00000002775	0	NA	NA	NA	NA	NA	slc24a2	sodium/potassium/calcium exchanger 2-like isoform X3
ENSSSAG00000002776	2.96815	0.785809	0.674871	1.16438	0.244269	0.481807	NA	TSC22 domain family protein 4-like
ENSSSAG00000002777	7.54401	-0.137602	0.589491	-0.233425	0.815432	0.912714	phf24	protein KIAA1045-like isoform X1
ENSSSAG00000002780	1.74671	-0.940257	0.829391	-1.13367	0.256932	0.495808	kctd17	BTB/POZ domain-containing protein KCTD5-like isoform X1
ENSSSAG00000002781	1341.09	0.615507	0.171585	3.58719	0.000334256	0.00430874	ATPA	ATP synthase subunit alpha, mitochondrial
ENSSSAG00000002786	0.0499343	0	7.06756	0	1	NA	NA	fatty acyl-CoA reductase 1-like
ENSSSAG00000002787	79.7598	0.230839	0.142533	1.61954	0.105331	0.287268	NA	uncharacterized protein LOC106601577 isoform X1
ENSSSAG00000002789	5.82102	-0.505168	0.53691	-0.94088	0.346766	0.588678	NA	uncharacterized protein C15orf52 homolog isoform X2
ENSSSAG00000002790	61.6135	-0.32386	0.173541	-1.86619	0.0620154	0.203429	mvp	major vault protein
ENSSSAG00000002791	0	NA	NA	NA	NA	NA	znf750	zinc finger protein 750-like isoform X2
ENSSSAG00000002795	258.706	0.0870739	0.170591	0.510425	0.609753	0.794275	fmnl1a	formin-like protein 1
ENSSSAG00000002797	91.3818	-0.125593	0.159126	-0.789271	0.429953	0.663011	NA	uncharacterized protein LOC106606893
ENSSSAG00000002801	11.0121	0.947626	0.479996	1.97424	0.0483546	0.172127	prf1.3	perforin-1-like isoform X1
ENSSSAG00000002802	0.181212	0.157569	2.86512	0.0549956	0.956142	NA	eif4e2rs1	eukaryotic translation initiation factor 4E type 2-like
ENSSSAG00000002803	1.81261	0.23938	0.9219	0.25966	0.795126	0.903127	INAFM2	uncharacterized protein LOC106610873
ENSSSAG00000002804	181.683	-0.317868	0.202321	-1.57111	0.116158	0.305747	per1b	period circadian protein homolog 1-like isoform X1
ENSSSAG00000002806	42.6256	-0.611872	0.243007	-2.51792	0.011805	0.0639356	rab11fip4a	LOW QUALITY PROTEIN: rab11 family-interacting protein 4A-like
ENSSSAG00000002807	64.5651	-0.375344	0.186722	-2.01018	0.0444125	0.162339	prkab1a	5'-AMP-activated protein kinase subunit beta-1-like isoform X1
ENSSSAG00000002809	395.926	-0.088009	0.150965	-0.582977	0.559909	0.762114	si:ch211-233a24.2	uncharacterized protein KIAA1109-like isoform X11
ENSSSAG00000002810	0.0153529	0.18138	7.06756	0.0256638	0.979525	NA	pcgf5a	polycomb group RING finger protein 5-B-like
ENSSSAG00000002811	32.5475	0.0142231	0.262114	0.0542631	0.956726	0.980938	NA	NA
ENSSSAG00000002812	124.747	0.367463	0.130466	2.81654	0.00485439	0.0336904	traf5	TNF receptor-associated factor 5-like isoform X1
ENSSSAG00000002815	0	NA	NA	NA	NA	NA	nansa	sialic acid synthase-like
ENSSSAG00000002817	889.438	0.0380606	0.206617	0.184209	0.85385	0.931935	elob	Transcription elongation factor B polypeptide 2
ENSSSAG00000002818	2.34286	0.823633	0.699736	1.17706	0.239171	0.476378	NA	zinc finger MYND domain-containing protein 15 isoform X2
ENSSSAG00000002819	61.6417	-0.304396	0.243226	-1.25149	0.210754	0.441816	NA	ras-related protein Rab-37-like isoform X2
ENSSSAG00000002820	0.0194331	-0.539949	7.06756	-0.0763983	0.939102	NA	NA	NA
ENSSSAG00000002825	8.31159	-0.235306	0.423645	-0.555432	0.578599	0.775146	NA	transmembrane protein 132A-like
ENSSSAG00000002826	74.1633	0.163861	0.193867	0.845223	0.397987	0.635538	NA	creatine kinase M-type-like
ENSSSAG00000002828	0.152538	0.181384	3.22393	0.0562618	0.955133	NA	FBXO24	F-box only protein 24
ENSSSAG00000002830	0.257242	-0.996088	2.35829	-0.422377	0.67275	NA	PLBD1	phospholipase B-like 1
ENSSSAG00000002831	358.161	0.177409	0.148444	1.19513	0.232038	0.467849	vps37c	vacuolar protein sorting-associated protein 37C-like isoform X1
ENSSSAG00000002832	0.0659267	0	7.06756	0	1	NA	cep76	centrosomal protein of 76 kDa
ENSSSAG00000002833	85.6897	-0.950397	0.152228	-6.24325	4.2858e-10	4.60937e-08	NA	zinc finger BED domain-containing protein 4-like
ENSSSAG00000002836	95.3547	-0.0267271	0.248117	-0.10772	0.914218	0.960878	ndufb5	NADH dehydrogenase [ubiquinone] 1 beta subcomplex subunit 5, mitochondrial-like
ENSSSAG00000002837	47.9702	-1.1732	0.356968	-3.28656	0.00101419	0.0101191	tmem176	membrane-spanning 4-domains subfamily A member 12-like
ENSSSAG00000002838	9.81416	-0.33638	0.360144	-0.934013	0.350297	0.591989	dnmt1	DNA (cytosine-5)-methyltransferase 1-like isoform X1
ENSSSAG00000002843	69.1229	-0.284612	0.316169	-0.900191	0.368019	0.608524	NA	probable polypeptide N-acetylgalactosaminyltransferase 8
ENSSSAG00000002844	235.843	0.494214	0.15512	3.18602	0.00144246	0.0132823	NA	UPF0472 protein C16orf72 homolog
ENSSSAG00000002845	1953.66	0.303568	0.241718	1.25588	0.20916	0.43953	RM47	39S ribosomal protein L47, mitochondrial-like
ENSSSAG00000002846	0	NA	NA	NA	NA	NA	MYLPF	myosin regulatory light chain 2, skeletal muscle isoform type 2-like
ENSSSAG00000002847	0.01223	0	7.06756	0	1	NA	NA	centrosomal protein of 192 kDa-like
ENSSSAG00000002848	12.5457	0.296631	0.373232	0.794764	0.426751	0.660706	plcb2	1-phosphatidylinositol 4,5-bisphosphate phosphodiesterase beta-2 isoform X1
ENSSSAG00000002849	628.128	-0.201413	0.131594	-1.53056	0.125878	0.321545	dnjc7	DnaJ homolog subfamily C member 7
ENSSSAG00000002850	753.036	0.812231	0.148151	5.48244	4.19501e-08	2.46992e-06	haus1	HAUS augmin-like complex subunit 1
ENSSSAG00000002853	741.657	0.0763213	0.0875979	0.871269	0.383607	0.622611	tiar	Nucleolysin TIAR
ENSSSAG00000002854	50.8601	-0.74462	0.221958	-3.35477	0.000794297	0.00840338	lrch4	leucine-rich repeat and calponin homology domain-containing protein 4 isoform X1
ENSSSAG00000002855	4.66038	-0.694562	0.53531	-1.29749	0.194461	0.421178	LRRTM4	leucine-rich repeat transmembrane neuronal protein 4-like isoform X2
ENSSSAG00000002856	629.545	-0.242175	0.279813	-0.86549	0.38677	0.626054	fpr1	chemokine-like receptor 1
ENSSSAG00000002857	0.123055	-0.953128	4.29926	-0.221696	0.824551	NA	pmp22a	peripheral myelin protein 22-like
ENSSSAG00000002859	0.429484	1.91106	1.46911	1.30082	0.193319	NA	NA	DENN domain-containing protein 3-like
ENSSSAG00000002860	420.827	0.0128666	0.143801	0.0894748	0.928705	0.967038	NA	uncharacterized protein LOC106605599 isoform X2
ENSSSAG00000002863	0.714066	-0.638299	1.30345	-0.4897	0.624346	NA	eps8l1a	epidermal growth factor receptor kinase substrate 8-like protein 1
ENSSSAG00000002870	2.62913	-0.345818	0.526274	-0.657106	0.511113	0.727277	NA	neurexin-2-like isoform X2
ENSSSAG00000002874	0	NA	NA	NA	NA	NA	NA	eomesodermin-like
ENSSSAG00000002877	0.678048	-0.31168	1.72949	-0.180215	0.856984	NA	nwd2	NACHT and WD repeat domain-containing protein 2-like
ENSSSAG00000002881	881.487	0.163643	0.126022	1.29853	0.194106	0.420692	ada2b	adenosine deaminase CECR1-A-like
ENSSSAG00000002882	109.61	-0.864771	0.126245	-6.84993	7.38852162526767e-12	1.2886e-09	NA	heterogeneous nuclear ribonucleoprotein R-like isoform X2
ENSSSAG00000002883	0	NA	NA	NA	NA	NA	NA	zinc finger protein 585A-like isoform X1
ENSSSAG00000002884	2.14625	-0.562291	0.673611	-0.834742	0.403863	0.641158	NA	mutS protein homolog 5-like
ENSSSAG00000002887	1651.1	-0.0224166	0.179797	-0.124677	0.900779	0.954181	atp5h	ATP synthase subunit d, mitochondrial
ENSSSAG00000002888	182.943	0.298357	0.445806	0.669251	0.503335	0.7222	rad21	Double-strand-break repair protein rad21 homolog
ENSSSAG00000002888	182.943	0.298357	0.445806	0.669251	0.503335	0.7222	rad21	Double-strand-break repair protein rad21 homolog
ENSSSAG00000002888	182.943	0.298357	0.445806	0.669251	0.503335	0.7222	rad21	Double-strand-break repair protein rad21 homolog
ENSSSAG00000002888	182.943	0.298357	0.445806	0.669251	0.503335	0.7222	rad21	Double-strand-break repair protein rad21 homolog
ENSSSAG00000002890	0.0384676	0	7.06756	0	1	NA	NA	prostate-associated microseminoprotein-like
ENSSSAG00000002891	0.0577389	0	7.06756	0	1	NA	rx1	retinal homeobox protein Rx1-like isoform X2
ENSSSAG00000002892	0	NA	NA	NA	NA	NA	CLC4E	C-type lectin domain family 4 member E-like
ENSSSAG00000002893	7.3015	-0.0761512	0.468914	-0.162399	0.870992	0.940793	rnf165	RING finger protein 165 isoform X3
ENSSSAG00000002894	0	NA	NA	NA	NA	NA	NA	ribonuclease inhibitor-like
ENSSSAG00000002898	381.958	0.0813975	0.13982	0.58216	0.560459	0.762329	acl6b	Actin-like protein 6B
ENSSSAG00000002899	0	NA	NA	NA	NA	NA	trp-iii	trypsin-3
ENSSSAG00000002900	2.04452	0.019263	0.734274	0.026234	0.979071	0.99105	disp1	protein dispatched homolog 1-like isoform X1
ENSSSAG00000002901	976.534	0.271161	0.187412	1.44687	0.147933	0.356198	jtb	JTB protein precursor
ENSSSAG00000002903	19.0235	0.514018	0.365385	1.40678	0.159491	0.372816	NA	disintegrin and metalloproteinase domain-containing protein 33-like
ENSSSAG00000002904	165.009	-0.316281	0.384549	-0.822471	0.410809	0.646699	hdac1	Probable histone deacetylase 1-B
ENSSSAG00000002905	71.5072	-0.0430481	0.133981	-0.3213	0.747983	0.877853	NA	zinc finger protein 91-like isoform X1
ENSSSAG00000002906	45.8172	-0.3378	0.191661	-1.76248	0.0779878	0.236292	NA	NA
ENSSSAG00000002907	2.70711	0.664392	0.85981	0.772719	0.439689	0.670094	NA	NACHT, LRR and PYD domains-containing protein 12-like
ENSSSAG00000002911	3.05531	0.216348	0.560833	0.385762	0.699673	0.849615	CHTOP	chromatin target of PRMT1 protein-like isoform X1
ENSSSAG00000002913	353.242	-0.173043	0.128966	-1.34177	0.179671	0.401081	isca2	iron-sulfur cluster assembly 2 homolog, mitochondrial-like
ENSSSAG00000002914	23.2607	-0.254796	0.230177	-1.10696	0.268313	0.50881	NA	uncharacterized protein LOC106605591 isoform X2
ENSSSAG00000002915	90.9559	0.153256	0.159643	0.959994	0.337058	0.578775	si:dkeyp-113d7.1	gastrula zinc finger protein XlCGF57.1-like
ENSSSAG00000002917	14.44	-0.290409	0.498303	-0.582797	0.56003	0.762114	ccd12	Coiled-coil domain-containing protein 12
ENSSSAG00000002917	14.44	-0.290409	0.498303	-0.582797	0.56003	0.762114	ccd12	Coiled-coil domain-containing protein 12
ENSSSAG00000002918	0.595422	-0.212072	1.32049	-0.160601	0.872408	NA	NA	atrial natriuretic peptide-converting enzyme
ENSSSAG00000002920	1561.15	0.28139	0.110997	2.53511	0.0112411	0.0616929	rwdd4	RWD domain-containing protein 4A
ENSSSAG00000002922	1.04334	-0.128522	1.25663	-0.102276	0.918538	NA	NA	protein NLRC3-like
ENSSSAG00000002923	1466.72	1.01533	0.185808	5.46441	4.64449e-08	2.69522e-06	knstrn	uncharacterized protein LOC106607886 isoform X1
ENSSSAG00000002924	1.68037	-0.379527	0.877542	-0.432489	0.665386	0.82924	ankrd1a	ankyrin repeat domain-containing protein 1-like
ENSSSAG00000002926	5384.42	0.0997298	0.167546	0.595239	0.551684	0.756967	EIF1B	eukaryotic translation initiation factor 1 isoform X1
ENSSSAG00000002929	55.1055	-0.52876	0.438308	-1.20637	0.227676	0.462171	GNB4	guanine nucleotide-binding protein subunit beta-4
ENSSSAG00000002930	156.822	0.384453	0.115321	3.33376	0.000856796	0.00890152	xylt2	xylosyltransferase 2-like isoform X1
ENSSSAG00000002931	601.215	-0.230992	0.200379	-1.15278	0.249003	0.487032	mrpl13	39S ribosomal protein L13, mitochondrial-like
ENSSSAG00000002932	0	NA	NA	NA	NA	NA	NA	protein NLRC3-like
ENSSSAG00000002934	337.837	0.257734	0.203805	1.26461	0.206011	0.435697	zn576	zinc finger protein 576 isoform X2
ENSSSAG00000002935	1.40598	-0.197229	1.07572	-0.183346	0.854527	0.932345	NPY	pro-neuropeptide Y-like
ENSSSAG00000002938	35.7415	0.812745	0.225036	3.61162	0.000304293	0.00400245	rad51	DNA repair protein RAD51 homolog 1
ENSSSAG00000002942	0.183326	0.800455	3.39973	0.235447	0.813862	NA	NA	uncharacterized protein LOC106605577
ENSSSAG00000002943	14.4913	-0.12365	0.281232	-0.439673	0.660174	0.82573	clmn	calmin-like isoform X1
ENSSSAG00000002944	0.0223084	0	7.06756	0	1	NA	HEY1	hairy/enhancer-of-split related with YRPW motif protein 1-like
ENSSSAG00000002945	2.70526	3.42533	0.880455	3.89041	0.000100076	0.00162996	NA	bcl-2-like protein 13
ENSSSAG00000002948	150.508	-0.157415	0.220952	-0.71244	0.476192	0.700417	TMEM87B	transmembrane protein 87A-like isoform X2
ENSSSAG00000002949	24.6009	-0.297815	0.53728	-0.554302	0.579372	0.775704	erp44	endoplasmic reticulum resident protein 44-like
ENSSSAG00000002950	0	NA	NA	NA	NA	NA	NA	beta-microseminoprotein-like
ENSSSAG00000002953	5.94881	-3.28671	0.669297	-4.91069	9.07572e-07	3.40102e-05	loxhd1a	lipoxygenase homology domain-containing protein 1
ENSSSAG00000002954	137.836	-1.15272	0.201745	-5.71375	1.10511e-08	7.94127e-07	spic	transcription factor Spi-C isoform X1
ENSSSAG00000002955	13.5594	-0.195864	0.382906	-0.51152	0.608987	0.793831	si:ch211-212k18.6	uncharacterized protein LOC106608527 isoform X1
ENSSSAG00000002956	92.7569	0.277345	0.196788	1.40936	0.158729	0.371621	cherp	calcium homeostasis endoplasmic reticulum protein-like isoform X1
ENSSSAG00000002957	263.783	0.439404	0.120563	3.64459	0.000267815	0.00361097	rmdn3	regulator of microtubule dynamics protein 3
ENSSSAG00000002958	12.9213	-1.54952	0.525034	-2.95127	0.00316475	0.0243179	NA	CD209 antigen-like
ENSSSAG00000002960	3.09961	0.128346	0.551772	0.232608	0.816066	0.913171	baiap2a	brain-specific angiogenesis inhibitor 1-associated protein 2-like isoform X4
ENSSSAG00000002961	0.413645	0.192472	2.26551	0.0849577	0.932295	NA	NA	NA
ENSSSAG00000002962	0	NA	NA	NA	NA	NA	NA	CD209 antigen-like protein E isoform X2
ENSSSAG00000002963	0.924889	-0.375959	1.14118	-0.329447	0.741818	NA	c1s	mannan-binding lectin serine protease 2-like
ENSSSAG00000002964	0.142692	-0.29951	4.81525	-0.0622003	0.950403	NA	npc2	epididymal secretory protein E1 precursor
ENSSSAG00000002965	0	NA	NA	NA	NA	NA	NA	protein FAM196B-like isoform X2
ENSSSAG00000002966	22.7076	0.936448	0.274545	3.41091	0.000647471	0.0071888	jupb	junction plakoglobin-like isoform X1
ENSSSAG00000002967	15.989	-0.162644	0.418114	-0.388995	0.69728	0.84809	tgfbr2b	TGF-beta receptor type-2-like
ENSSSAG00000002968	0.00678392	0	7.06756	0	1	NA	gskip	GSK3-beta interaction protein
ENSSSAG00000002970	3.58838	-1.12738	0.599704	-1.8799	0.0601222	0.19904	syne3	nesprin-3-like
ENSSSAG00000002971	0	NA	NA	NA	NA	NA	NA	histamine H2 receptor-like
ENSSSAG00000002972	2.83546	1.30021	0.615116	2.11376	0.0345357	0.136723	fbln7	fibulin-7-like isoform X1
ENSSSAG00000002975	143.592	0.258454	0.156234	1.65427	0.0980732	0.273917	tm107	Transmembrane protein 107
ENSSSAG00000002976	39.127	-0.56329	0.266871	-2.11072	0.0347967	0.137537	lck	tyrosine-protein kinase Lck
ENSSSAG00000002978	1107.1	-0.201987	0.11968	-1.68773	0.0914624	0.261547	fgf24	fibroblast growth factor 18-like isoform X1
ENSSSAG00000002980	8.09435	-0.75045	0.409355	-1.83325	0.0667656	0.21344	NA	gastrula zinc finger protein XlCGF26.1-like
ENSSSAG00000002982	2.16955	-0.644769	0.852185	-0.756607	0.449285	0.678496	TLX3	T-cell leukemia homeobox protein 3-like
ENSSSAG00000002984	401.034	0.319201	0.10241	3.1169	0.00182766	0.0158606	rab3gap2	rab3 GTPase-activating protein non-catalytic subunit-like isoform X1
ENSSSAG00000002985	0.036555	0	7.06756	0	1	NA	hs6b	Heat shock protein 67B2
ENSSSAG00000002986	123.113	-0.239708	0.119	-2.01435	0.0439723	0.161276	ing2	inhibitor of growth protein 2
ENSSSAG00000002987	199.039	0.0559971	0.180376	0.310447	0.756221	0.882217	eprs1	bifunctional glutamate/proline--tRNA ligase-like
ENSSSAG00000002991	29.0281	0.366316	0.223374	1.63992	0.101022	0.279255	NA	serine/threonine-protein kinase MARK1-like isoform X1
ENSSSAG00000002993	1615.65	-0.413394	0.179831	-2.29879	0.021517	0.0977397	cd68	Macrosialin precursor
ENSSSAG00000002995	6286.88	0.535764	0.154053	3.47778	0.000505576	0.005951	ISCA2	iron-sulfur cluster assembly 2 homolog, mitochondrial-like
ENSSSAG00000002998	165.95	-0.181872	0.220103	-0.826303	0.408632	0.645351	INF2	inverted formin-2-like
ENSSSAG00000002999	22.8862	1.94111	0.347919	5.5792	2.41628e-08	1.58136e-06	prdm13	PR domain zinc finger protein 13-like
ENSSSAG00000003002	97213.6	0.000932147	0.21275	0.00438141	0.996504	0.998578	npc2	epididymal secretory protein E1 precursor
ENSSSAG00000003003	632.793	-0.241952	0.236381	-1.02357	0.306038	0.548909	BOLA2	bolA-like protein 2
ENSSSAG00000003006	54.9108	-0.231418	0.416387	-0.555778	0.578363	0.775146	hmg20b	SWI/SNF-related matrix-associated actin-dependent regulator of chromatin subfamily E member 1-related-like isoform X3
ENSSSAG00000003008	5.09244	0.56617	0.556301	1.01774	0.308801	0.551748	NA	transforming protein p54/c-ets-1-like
ENSSSAG00000003010	0	NA	NA	NA	NA	NA	NA	NA
ENSSSAG00000003012	2.03482	0.320793	0.739511	0.43379	0.664441	0.828684	adad1	adenosine deaminase domain-containing protein 1 isoform X1
ENSSSAG00000003015	453.657	-1.89376	0.345348	-5.48363	4.16687e-08	2.45784e-06	trmt1	N2,N2-dimethylguanosine tRNA methyltransferase
ENSSSAG00000003019	2.29383	-0.174369	0.947046	-0.184119	0.85392	0.931935	NA	putative oxidoreductase GLYR1
ENSSSAG00000003021	1.79438	0.0525453	0.741493	0.0708641	0.943506	0.97465	cadm4	cell adhesion molecule 4-like isoform X4
ENSSSAG00000003022	528.307	-1.52111	0.136704	-11.127	9.26539650328662e-29	9.96493393928476e-25	bnip3lb	BCL2/adenovirus E1B 19 kDa protein-interacting protein 3-like
ENSSSAG00000003027	0.845619	-0.837877	1.4308	-0.585599	0.558145	NA	NA	zonadhesin-like
ENSSSAG00000003029	2.32441	-1.36062	0.644955	-2.10964	0.0348895	0.137769	NA	uncharacterized protein LOC106604598
ENSSSAG00000003030	0.171615	-0.0860013	3.38518	-0.0254052	0.979732	NA	gabrr2a	gamma-aminobutyric acid receptor subunit rho-2-like isoform X1
ENSSSAG00000003033	0	NA	NA	NA	NA	NA	cssa14h14orf119	uncharacterized protein C14orf119 homolog isoform X1
ENSSSAG00000003034	44.5676	0.143276	0.237759	0.602609	0.546769	0.753749	DVL3	segment polarity protein dishevelled homolog DVL-3-like
ENSSSAG00000003037	0.22477	-0.785373	2.96362	-0.265004	0.791006	NA	IL21A	uncharacterized protein LOC106604597
ENSSSAG00000003038	140.776	-0.087785	0.163595	-0.536599	0.591544	0.783199	hdac5	histone deacetylase 5-like isoform X6
ENSSSAG00000003042	0	NA	NA	NA	NA	NA	NA	macrophage mannose receptor 1-like
ENSSSAG00000003044	0.0338283	0	7.06756	0	1	NA	kcnk13a	potassium channel subfamily K member 13-like
ENSSSAG00000003047	913.626	-0.0695085	0.155396	-0.447299	0.654659	0.822575	cetn4	caltractin-like
ENSSSAG00000003048	14.0362	0.588592	0.435072	1.35286	0.1761	0.396197	NA	non-syndromic hearing impairment protein 5-like
ENSSSAG00000003049	5922	-0.200299	0.266034	-0.752906	0.451506	0.680137	RS19	40S ribosomal protein S19
ENSSSAG00000003050	1.47291	-0.460049	0.813254	-0.565689	0.571605	0.770217	foxn3	forkhead box protein N3-like
ENSSSAG00000003051	0.260596	-0.719909	1.85729	-0.387612	0.698303	NA	NA	leucine-rich repeat and guanylate kinase domain-containing protein-like
ENSSSAG00000003054	0.960311	0.989286	1.07128	0.923459	0.355768	NA	stim2b	stromal interaction molecule 2-like isoform X2
ENSSSAG00000003055	4.29452	-1.36063	0.897349	-1.51627	0.12945	0.326848	NA	NA
ENSSSAG00000003060	53.531	-0.071017	0.228345	-0.311007	0.755795	0.881954	bbs12	Bardet-Biedl syndrome 12 protein-like
ENSSSAG00000003063	2.00381	0.696007	0.718255	0.969025	0.332533	0.574705	itga9	NA
ENSSSAG00000003064	2.62093	0.588949	0.656665	0.89688	0.369783	0.609941	tusc3	tumor suppressor candidate 3
ENSSSAG00000003066	20.7427	-0.801294	0.278603	-2.87612	0.00402598	0.0292037	WFS1	wolframin-like isoform X2
ENSSSAG00000003069	150.207	0.0925089	0.202278	0.457335	0.64743	0.818868	if2a	Eukaryotic translation initiation factor 2 subunit 1
ENSSSAG00000003070	0.00395996	0	7.06756	0	1	NA	NA	macrophage mannose receptor 1-like
ENSSSAG00000003072	350.131	0.281053	0.206924	1.35824	0.174387	0.393825	NA	uncharacterized protein LOC106611372
ENSSSAG00000003074	0	NA	NA	NA	NA	NA	NA	macrophage mannose receptor 1-like
ENSSSAG00000003075	1.87228	0.715607	0.801186	0.893184	0.371758	0.611822	pcdh18b	protocadherin-18-like isoform X1
ENSSSAG00000003077	75.8447	0.920647	0.294896	3.12194	0.00179664	0.0156651	ap2m1b	AP-2 complex subunit mu-B-like isoform X1
ENSSSAG00000003078	48.5559	0.644164	0.274725	2.34476	0.0190393	0.0898691	spy1	sprouty homolog 1 isoform X1
ENSSSAG00000003079	156.321	0.141694	0.135441	1.04617	0.295482	0.53793	tcaim	T-cell activation inhibitor, mitochondrial-like isoform X1
ENSSSAG00000003081	10855.1	-1.77759	0.254796	-6.97652	3.02571894140174e-12	6.13993e-10	man2b1	lysosomal alpha-mannosidase
ENSSSAG00000003083	238.095	-1.19953	0.234158	-5.12273	3.01147e-07	1.31304e-05	me1	NADP-dependent malic enzyme-like
ENSSSAG00000003084	54.6216	0.489757	0.294666	1.66207	0.096498	0.271117	ANKRD50	ankyrin repeat domain-containing protein 50-like
ENSSSAG00000003087	18.8921	-0.735231	0.443788	-1.65672	0.0975767	0.272865	NA	basal cell adhesion molecule-like isoform X2
ENSSSAG00000003088	57.6083	-0.40955	0.352181	-1.1629	0.244872	0.482398	pcdh7b	protocadherin-7-like isoform X1
ENSSSAG00000003089	180.777	-0.550292	0.130729	-4.2094	2.56045e-05	0.000543149	kbrs2	NF-kappa-B inhibitor-interacting Ras-like protein 2 isoform X1
ENSSSAG00000003090	0.296201	0.989082	2.12259	0.465979	0.64123	NA	PAX3	paired box protein Pax-3-like isoform X2
ENSSSAG00000003091	74.5302	-0.629177	0.184683	-3.40679	0.000657305	0.00726051	NA	zinc finger protein 501-like isoform X4
ENSSSAG00000003093	32.5287	0.179785	0.290036	0.619871	0.535343	0.745064	FAT4	protocadherin Fat 4-like
ENSSSAG00000003094	28.062	0.113475	0.371892	0.305129	0.760268	0.884382	alkbh1	alkylated DNA repair protein alkB homolog 1 isoform X1
ENSSSAG00000003095	54.3499	-0.479829	0.219896	-2.18207	0.0291045	0.121373	NA	zinc finger protein 239-like
ENSSSAG00000003097	0	NA	NA	NA	NA	NA	CCKAR	cholecystokinin receptor type A-like
ENSSSAG00000003098	36.9048	-0.224369	0.224421	-0.999769	0.317422	0.560448	NA	zinc finger protein 664-like
ENSSSAG00000003099	36.2482	-0.780095	0.274202	-2.84497	0.0044416	0.0315518	mpp5a	MAGUK p55 subfamily member 5-A-like
ENSSSAG00000003100	0.576437	1.38134	1.32311	1.04401	0.29648	NA	wipf2b	WAS/WASL-interacting protein family member 2-like
ENSSSAG00000003101	102.066	0.218979	0.253885	0.862514	0.388405	0.62715	ppl	periplakin
ENSSSAG00000003104	63.7832	-0.185283	0.283423	-0.653732	0.513284	0.728794	adssl1	adenylosuccinate synthetase isozyme 1 B
ENSSSAG00000003108	4.55349	-1.26229	0.592365	-2.13094	0.0330941	0.132792	znf385c	zinc finger protein 385C-like isoform X1
ENSSSAG00000003109	167.956	0.0249488	0.147767	0.168839	0.865923	0.938222	mtmr7b	myotubularin-related protein 7-like isoform X2
ENSSSAG00000003110	0.59947	1.14453	1.23505	0.926713	0.354075	NA	ryr1a	ryanodine receptor 1 isoform X2
ENSSSAG00000003111	0	NA	NA	NA	NA	NA	NA	zinc finger protein 2 homolog isoform X2
ENSSSAG00000003112	402.416	0.137871	0.148765	0.926766	0.354048	0.595898	lerl1	leptin receptor overlapping transcript-like 1 isoform X1
ENSSSAG00000003114	0	NA	NA	NA	NA	NA	NA	zinc finger protein 501-like isoform X2
ENSSSAG00000003115	244.172	0.0241825	0.0951633	0.254116	0.799406	0.905298	PCY1A	choline-phosphate cytidylyltransferase A-like isoform X4
ENSSSAG00000003117	0.563978	0.366929	1.59168	0.23053	0.81768	NA	rapgefl1	rap guanine nucleotide exchange factor-like 1 isoform X1
ENSSSAG00000003119	19.6873	-0.091249	0.406527	-0.22446	0.822399	0.915995	NA	zinc finger protein 883-like
ENSSSAG00000003123	34.3003	-10.2975	1.76231	-5.84323	5.11994e-09	4.04889e-07	NA	NA
ENSSSAG00000003124	79.7035	-0.264906	0.300593	-0.881278	0.378167	0.617676	mfn1b	mitofusin-1-like
ENSSSAG00000003126	104.811	-5.996	0.675491	-8.87651	6.89907469573358e-19	6.23361401481158e-16	NA	apolipoprotein C-I-like
ENSSSAG00000003134	2.60804	-1.2945	0.745236	-1.73703	0.0823814	0.244282	NA	platelet-derived growth factor receptor beta
ENSSSAG00000003135	6194.1	0.384626	0.187547	2.05083	0.0402838	0.152125	SERP1	stress-associated endoplasmic reticulum protein 1
ENSSSAG00000003137	12508.7	0.21418	0.341235	0.62766	0.530227	0.740852	APOA4	apolipoprotein A-IV-like
ENSSSAG00000003139	1.13984	0.0662903	0.945758	0.0700923	0.94412	NA	mtus1b	microtubule-associated tumor suppressor 1 homolog A-like
ENSSSAG00000003140	348.851	0.357297	0.129323	2.76284	0.00573015	0.038034	casc3	protein CASC3-like
ENSSSAG00000003142	0	NA	NA	NA	NA	NA	NA	uncharacterized protein LOC106601910 isoform X1
ENSSSAG00000003144	55.3575	-0.557002	0.256543	-2.17118	0.0299175	0.123675	exoc4	exocyst complex component 4-like isoform X2
ENSSSAG00000003145	68.9337	0.00229469	0.156504	0.0146622	0.988302	0.99485	msl1a	male-specific lethal 1-like 1
ENSSSAG00000003146	355.434	0.281968	0.111928	2.51919	0.0117624	0.0637731	ndel1b	nuclear distribution protein nudE-like 1-B
ENSSSAG00000003147	4.89006	-0.419724	0.628662	-0.667647	0.504359	0.722512	ATG2B	autophagy-related protein 2 homolog B-like isoform X1
ENSSSAG00000003148	0.0599709	0.434536	7.06735	0.061485	0.950973	NA	NA	glutamate-rich protein 6-like isoform X4
ENSSSAG00000003149	344.358	0.286096	0.116177	2.46259	0.0137938	0.0714963	srp72	signal recognition particle subunit SRP72-like
ENSSSAG00000003150	0.175226	-0.0598403	3.59929	-0.0166256	0.986735	NA	magi2a	membrane-associated guanylate kinase, WW and PDZ domain-containing protein 2-like isoform X3
ENSSSAG00000003152	0.21093	-1.71128	2.93956	-0.582154	0.560463	NA	NA	meprin A subunit beta-like isoform X1
ENSSSAG00000003153	126.129	-1.12285	0.241581	-4.64793	3.35275e-06	0.000102537	nr1d1	nuclear receptor subfamily 1 group D member 1-like
ENSSSAG00000003155	22.5857	0.267449	0.283445	0.943564	0.345392	0.587242	sh3bp2	SH3 domain-binding protein 2-like isoform X1
ENSSSAG00000003156	105.868	0.153689	0.23706	0.648311	0.516784	0.731541	dhx58	probable ATP-dependent RNA helicase DHX58
ENSSSAG00000003158	6.82435	-0.764584	0.416786	-1.83448	0.0665834	0.213126	CLPTM1L	cleft lip and palate transmembrane protein 1-like protein isoform X1
ENSSSAG00000003159	2079.08	-0.235035	0.157778	-1.48965	0.136316	0.338025	atg2b	NA
ENSSSAG00000003161	26.1266	0.843393	0.239943	3.51497	0.000439801	0.00531865	si:dkey-225f5.4	uncharacterized protein LOC106607495 isoform X1
ENSSSAG00000003163	1296.41	-0.520485	0.168903	-3.08157	0.00205911	0.0174402	NA	zinc-alpha-2-glycoprotein-like
ENSSSAG00000003165	509.982	-0.160282	0.14601	-1.09774	0.272317	0.513128	chmp6a	charged multivesicular body protein 6-like isoform X2
ENSSSAG00000003166	114.301	-0.184706	0.161569	-1.1432	0.252957	0.491547	NA	recombining binding protein suppressor of hairless
ENSSSAG00000003167	106.1	-1.12652	0.23807	-4.73188	2.22452e-06	7.36145e-05	si:dkey-26c10.5	CD209 antigen-like protein E isoform X2
ENSSSAG00000003169	70.0019	-0.272873	0.216731	-1.25904	0.208016	0.438296	NA	zinc finger protein 90-like
ENSSSAG00000003171	0.119412	0.434146	3.99661	0.108628	0.913497	NA	STAG3	cohesin subunit SA-2-like isoform X1
ENSSSAG00000003175	213.059	0.209492	0.110491	1.896	0.0579597	0.194011	NA	gastrula zinc finger protein XlCGF66.1-like isoform X2
ENSSSAG00000003176	10892.1	-0.977851	0.242161	-4.03803	5.39027e-05	0.000999524	rpl13a	60S ribosomal protein L13a-like
ENSSSAG00000003179	0	NA	NA	NA	NA	NA	NA	transmembrane protein 150B-like
ENSSSAG00000003180	0.0760045	-0.539951	6.52655	-0.0827315	0.934065	NA	NA	NA
ENSSSAG00000003181	0	NA	NA	NA	NA	NA	NA	alpha-synuclein-like
ENSSSAG00000003183	0	NA	NA	NA	NA	NA	NA	zinc finger protein 436-like isoform X2
ENSSSAG00000003188	5.18029	0.103046	0.522852	0.197084	0.843761	0.927184	pdgfbb	uncharacterized protein LOC106607441
ENSSSAG00000003189	0	NA	NA	NA	NA	NA	NA	uncharacterized protein LOC106602183
ENSSSAG00000003193	0.0438549	-0.299506	7.06756	-0.0423776	0.966198	NA	NA	meprin A subunit beta-like
ENSSSAG00000003194	10.0396	0.718935	0.42024	1.71077	0.0871231	0.253451	NA	NA
ENSSSAG00000003195	132.345	-0.348458	0.130001	-2.68043	0.00735278	0.0456401	NA	zinc finger protein 3 homolog
ENSSSAG00000003196	0.421755	1.24787	1.46174	0.853687	0.393278	NA	mettl24	methyltransferase-like protein 24 isoform X1
ENSSSAG00000003198	211.551	-0.906217	0.274614	-3.29996	0.000966978	0.00977736	ATIF1	ATPase inhibitor B, mitochondrial-like
ENSSSAG00000003200	3180.47	-0.0442024	0.118396	-0.373345	0.708892	0.855342	rd23a	UV excision repair protein RAD23 homolog A
ENSSSAG00000003202	20.7954	-0.501833	0.425421	-1.17962	0.238153	0.475231	camk2a	calcium/calmodulin-dependent protein kinase type II subunit alpha isoform X1
ENSSSAG00000003203	0.805181	0.632674	1.1373	0.556296	0.578009	NA	NA	interleukin-3 receptor class 2 subunit beta-like isoform X3
ENSSSAG00000003204	21.9715	0.409009	0.582299	0.702404	0.482427	0.705343	ppm1l	phosphatase 1L isoform X1
ENSSSAG00000003207	16.6128	0.0892106	0.281619	0.316777	0.751413	0.879597	slc22a16	solute carrier family 22 member 16-like
ENSSSAG00000003208	1748.34	-0.373607	0.123117	-3.03458	0.00240873	0.0197185	mprd	Cation-dependent mannose-6-phosphate receptor precursor
ENSSSAG00000003210	11.2535	-0.40818	0.526139	-0.775802	0.437866	0.668703	NA	high mobility group protein B2-like
ENSSSAG00000003213	0.520769	0.675586	1.40296	0.481543	0.630131	NA	NA	isthmin-2-like
ENSSSAG00000003215	11584.7	-0.35909	0.159174	-2.25596	0.0240731	0.106039	rl37	60S ribosomal protein L37
ENSSSAG00000003216	3.69249	-0.558903	0.604602	-0.924415	0.35527	0.596743	ZNF462	zinc finger protein 462-like isoform X1
ENSSSAG00000003217	0.249271	-0.299512	2.94563	-0.10168	0.91901	NA	NA	uncharacterized protein LOC106608404
ENSSSAG00000003218	97.2404	0.433597	0.193814	2.23718	0.0252743	0.109977	phc1	polyhomeotic-like protein 1 isoform X1
ENSSSAG00000003219	359.423	0.355594	0.187369	1.89783	0.0577187	0.193471	face1	CAAX prenyl protease 1 homolog
ENSSSAG00000003222	192.139	0.222329	0.185204	1.20045	0.229964	0.464929	rc3h1b	roquin-1-like isoform X1
ENSSSAG00000003224	16.0586	-0.00382908	0.404126	-0.00947495	0.99244	0.996882	NA	7SK snRNA methylphosphate capping enzyme-like
ENSSSAG00000003226	0	NA	NA	NA	NA	NA	NA	NA
ENSSSAG00000003235	0	NA	NA	NA	NA	NA	NA	NA
ENSSSAG00000003236	6.07553	0.957162	0.42687	2.24228	0.0249433	0.108874	styk1b	tyrosine-protein kinase STYK1-like
ENSSSAG00000003237	568.54	0.0680484	0.147294	0.461992	0.644087	0.816593	TMEM38B	trimeric intracellular cation channel type B-like
ENSSSAG00000003239	89.5463	0.146839	0.497416	0.295203	0.767839	0.889052	ddx61	probable ATP-dependent RNA helicase ddx6
ENSSSAG00000003240	30.5951	0.185266	0.191336	0.96828	0.332905	0.575225	NA	uncharacterized protein LOC106602182
ENSSSAG00000003241	7.36331	0.201581	0.391032	0.51551	0.606197	0.792373	HGS	hepatocyte growth factor-regulated tyrosine kinase substrate-like
ENSSSAG00000003242	983.179	-0.205514	0.216112	-0.950959	0.341625	0.583481	NA	calreticulin-like
ENSSSAG00000003244	4.22625	0.554274	0.575667	0.962838	0.335629	0.577427	emilin1b	EMILIN-1-like
ENSSSAG00000003246	0	NA	NA	NA	NA	NA	NA	NA
ENSSSAG00000003247	0.0353917	0.194092	7.06735	0.0274632	0.97809	NA	NA	C-type lectin domain family 4 member M-like
ENSSSAG00000003248	24.4639	0.504815	0.324401	1.55615	0.119673	0.311213	PRAG1	tyrosine-protein kinase SgK223-like
ENSSSAG00000003250	0.898282	0.78892	1.25262	0.629814	0.528816	NA	cnga1b	cGMP-gated cation channel alpha-1
ENSSSAG00000003253	182.306	0.196002	0.334309	0.586289	0.557681	0.760957	NA	brain-specific angiogenesis inhibitor 1-associated protein 2-like protein 2
ENSSSAG00000003256	59.9958	-0.799076	0.239879	-3.33116	0.000864861	0.00895818	zn135	Zinc finger protein 135
ENSSSAG00000003258	5291.13	0.295542	0.0662791	4.45905	8.23235e-06	0.00021754	oaz1b	LOW QUALITY PROTEIN: ornithine decarboxylase antizyme 2-like
ENSSSAG00000003260	2651.15	-0.093002	0.196605	-0.473039	0.636185	0.811389	GSTK1	glutathione S-transferase kappa 1-like
ENSSSAG00000003264	614.402	0.50739	0.0968969	5.23639	1.63748e-07	7.93896e-06	HAP28	28 kDa heat- and acid-stable phosphoprotein-like isoform X1
ENSSSAG00000003266	6.65125	0.966278	0.430604	2.24401	0.0248319	0.108566	tcirg1a	V-type proton ATPase 116 kDa subunit a isoform 3-like
ENSSSAG00000003267	0	NA	NA	NA	NA	NA	NA	uncharacterized protein LOC106583724
ENSSSAG00000003269	2.10951	6.05822	1.54333	3.92542	8.65779e-05	0.00144588	nptxra	neuronal pentraxin-2-like
ENSSSAG00000003274	0.139984	1.55775	4.52156	0.344515	0.730459	NA	NA	uncharacterized protein LOC106610910
ENSSSAG00000003275	0.799561	-0.0711552	1.13941	-0.0624492	0.950205	NA	SNAP25	synaptosomal-associated protein 25-B-like isoform X1
ENSSSAG00000003279	57.1164	0.27346	0.189948	1.43966	0.149965	0.359067	vldlr	very low-density lipoprotein receptor isoform X1
ENSSSAG00000003287	20.8764	-0.183051	0.256402	-0.71392	0.475276	0.699919	rlf	zinc finger protein Rlf-like isoform X2
ENSSSAG00000003288	29.9324	-0.912727	0.230611	-3.95786	7.56234e-05	0.00130272	NA	NA
ENSSSAG00000003289	0	NA	NA	NA	NA	NA	NA	C-type lectin domain family 4 member M-like isoform X1
ENSSSAG00000003291	23.3812	0.0457526	0.250635	0.182547	0.855154	0.932801	bcl3	B-cell lymphoma 3 protein-like isoform X3
ENSSSAG00000003292	158.453	-0.359054	0.137281	-2.61547	0.00891051	0.0524515	NA	uncharacterized protein LOC106602172 isoform X2
ENSSSAG00000003293	2451.57	0.575682	0.229095	2.51285	0.0119761	0.0646062	ndufa2	NADH dehydrogenase [ubiquinone] 1 alpha subcomplex subunit 2-like
ENSSSAG00000003294	29.7596	-0.0745556	0.240365	-0.310177	0.756426	0.882238	sh3bp1	SH3 domain-binding protein 1-like
ENSSSAG00000003295	16.7903	0.134211	0.294183	0.456217	0.648234	0.819435	BTBD6	BTB/POZ domain-containing protein 6-B-like
ENSSSAG00000003298	44.4516	-0.608545	0.245839	-2.47538	0.0133094	0.0695993	zgc:154055	myotubularin-related protein 9-like isoform X4
ENSSSAG00000003300	0	NA	NA	NA	NA	NA	zgc:162989	protein phosphatase 1 regulatory subunit 14B-like
ENSSSAG00000003301	0.936029	3.17816	1.32884	2.39168	0.0167715	NA	myh11a	myosin-11 isoform X3
ENSSSAG00000003302	80.5569	0.345746	0.153969	2.24555	0.0247327	0.108262	bcl3	B-cell lymphoma 3 protein homolog isoform X1
ENSSSAG00000003305	4.0632	0.0123688	0.540463	0.0228855	0.981742	0.992177	sash1	SAM and SH3 domain-containing protein 1 isoform X4
ENSSSAG00000003306	0	NA	NA	NA	NA	NA	NA	zinc finger and BTB domain-containing protein 18-like
ENSSSAG00000003307	60.9307	-0.763034	0.195286	-3.90727	9.33464e-05	0.00154057	rad23ab	UV excision repair protein RAD23 homolog B-like
ENSSSAG00000003308	0.139679	-0.29951	4.88191	-0.0613509	0.95108	NA	NA	arf-GAP with Rho-GAP domain, ANK repeat and PH domain-containing protein 1-like
ENSSSAG00000003309	0.918898	0.0940563	1.12321	0.0837391	0.933264	NA	GPHN	gephyrin-like isoform X3
ENSSSAG00000003310	0.387336	0.42341	1.64084	0.258044	0.796373	NA	NA	nuclear receptor coactivator 7-like isoform X2
ENSSSAG00000003313	36.9697	-0.282223	0.204245	-1.38179	0.167038	0.383616	NA	zinc finger protein 202-like isoform X1
ENSSSAG00000003314	78.7003	-0.34187	0.300689	-1.13696	0.255556	0.494364	zfyve21	zinc finger FYVE domain-containing protein 21-like isoform X1
ENSSSAG00000003315	1061.64	-0.0187382	0.0915817	-0.204606	0.83788	0.92389	SPIT1	kunitz-type protease inhibitor 1-like
ENSSSAG00000003316	0	NA	NA	NA	NA	NA	rc3h1b	roquin-1-like isoform X2
ENSSSAG00000003317	73.636	-0.161063	0.16896	-0.953256	0.34046	0.582354	cblc	E3 ubiquitin-protein ligase CBL-like isoform X1
ENSSSAG00000003319	0.215705	-0.0189246	1.97033	-0.00960481	0.992337	NA	si:dkey-183c6.8	protein O-GlcNAcase-like isoform X2
ENSSSAG00000003320	293.804	0.189976	0.155718	1.22	0.222465	0.455954	cssa07h11orf68	UPF0696 protein C11orf68 homolog isoform X1
ENSSSAG00000003323	164.323	-0.311382	0.221612	-1.40508	0.159999	0.373516	NA	C-type lectin domain family 4 member M-like
ENSSSAG00000003324	16.7172	-1.32389	0.303399	-4.36354	1.27975e-05	0.000312103	NA	zinc finger protein 773-like
ENSSSAG00000003327	5.32781	-1.73855	0.762175	-2.28104	0.0225459	0.101146	NA	nuclear receptor coactivator 7-like isoform X1
ENSSSAG00000003328	1418.15	0.0508419	0.252238	0.201563	0.840258	0.925161	tma20	Translation machinery-associated protein 20
ENSSSAG00000003329	93.6258	-0.177649	0.124735	-1.42421	0.154386	0.365458	rela	putative transcription factor p65 homolog
ENSSSAG00000003331	29.253	0.704389	0.305434	2.30619	0.0211	0.0964451	RTN3	reticulon-3
ENSSSAG00000003332	0.840459	0.197563	1.00145	0.197277	0.843611	NA	NA	von Willebrand factor A domain-containing protein 7-like
ENSSSAG00000003335	1.82403	-0.987152	0.828959	-1.19083	0.233719	0.469694	NA	lymphocyte activation gene 3 protein-like
ENSSSAG00000003336	26.2113	-0.548926	0.265683	-2.06609	0.0388199	0.14814	PLEKHG3	pleckstrin homology domain-containing family G member 3-like
ENSSSAG00000003338	153.916	-0.261903	0.150858	-1.73609	0.0825474	0.244524	stac	SH3 and cysteine-rich domain-containing protein-like
ENSSSAG00000003339	0	NA	NA	NA	NA	NA	NA	trypsin-2-like
ENSSSAG00000003341	0.0191514	0	7.06756	0	1	NA	NA	erythroblast NAD(P)(+)--arginine ADP-ribosyltransferase-like
ENSSSAG00000003342	115.77	0.271512	0.272211	0.997434	0.318554	0.561801	ltbp1	latent-transforming growth factor beta-binding protein 1 isoform X1
ENSSSAG00000003343	0.135575	-0.0590639	3.44302	-0.0171546	0.986313	NA	NA	extracellular serine/threonine protein kinase FAM20C-like
ENSSSAG00000003344	1.44563	-1.86405	1.05858	-1.7609	0.0782554	0.236659	NA	C-type lectin domain family 4 member M-like
ENSSSAG00000003346	2068.22	-0.0614325	0.112313	-0.546978	0.584394	0.778773	NA	calpain-1 catalytic subunit-like
ENSSSAG00000003347	382.367	0.250234	0.158809	1.57569	0.115098	0.304118	srrm1	serine/arginine repetitive matrix protein 1-like isoform X1
ENSSSAG00000003348	0.0105635	0	7.06756	0	1	NA	fam20cl	extracellular serine/threonine protein kinase FAM20C-like
ENSSSAG00000003350	22.9215	1.22429	0.310509	3.94286	8.05173e-05	0.00136871	NA	chloride intracellular channel protein 2
ENSSSAG00000003351	0.819732	-0.443381	1.22972	-0.360554	0.718433	NA	NA	T-cell ecto-ADP-ribosyltransferase 1-like
ENSSSAG00000003352	97.3435	-0.768287	0.381214	-2.01537	0.0438662	0.161127	ppp1cb	serine/threonine-protein phosphatase PP1-beta catalytic subunit
ENSSSAG00000003353	0	NA	NA	NA	NA	NA	NA	T-cell ecto-ADP-ribosyltransferase 1-like
ENSSSAG00000003355	0.22217	-0.0416086	2.40604	-0.0172934	0.986203	NA	NA	erythroblast NAD(P)(+)--arginine ADP-ribosyltransferase-like
ENSSSAG00000003356	0.210478	-0.812798	3.53232	-0.230103	0.818012	NA	NA	beta-1,3-N-acetylglucosaminyltransferase manic fringe-like
ENSSSAG00000003357	28.3641	-1.25076	0.37499	-3.33546	0.000851598	0.00886488	NA	antimicrobial peptide NK-lysin-like
ENSSSAG00000003363	0	NA	NA	NA	NA	NA	tryp	trypsin isoform X1
ENSSSAG00000003364	1569.64	0.22176	0.174417	1.27144	0.203573	0.432722	klc1	kinesin light chain 4 isoform X2
ENSSSAG00000003368	0.721558	2.08069	1.32821	1.56654	0.117223	NA	dpysl2b	dihydropyrimidinase-related protein 2-like
ENSSSAG00000003369	0.31357	-0.0485554	1.972	-0.0246225	0.980356	NA	NA	semaphorin-4F-like
ENSSSAG00000003377	3140.46	0.115986	0.142026	0.816658	0.414124	0.649604	RAB5C	ras-related protein Rab-5C-like
ENSSSAG00000003380	14.0585	0.685399	0.296064	2.31504	0.020611	0.0950155	tonsl	tonsoku-like protein
ENSSSAG00000003381	17.8093	-1.10343	0.678349	-1.62663	0.103815	0.284417	asb16	ankyrin repeat and SOCS box protein 16 isoform X1
ENSSSAG00000003382	95.5383	-0.13346	0.169847	-0.785763	0.432006	0.66457	btr02	E3 ubiquitin-protein ligase TRIM39-like
ENSSSAG00000003385	89.7367	-1.29909	0.20266	-6.41021	1.45319e-10	1.79645e-08	PLD4	phospholipase D4-like
ENSSSAG00000003388	0.0370073	0	7.06756	0	1	NA	NA	ankyrin repeat and SOCS box protein 2-like isoform X1
ENSSSAG00000003389	23.0068	-0.935033	0.359906	-2.59799	0.00937709	0.0544844	paip2b	polyadenylate-binding protein-interacting protein 2B-like isoform X2
ENSSSAG00000003391	0	NA	NA	NA	NA	NA	NA	WW domain binding protein 1-like
ENSSSAG00000003397	257.844	-0.311991	0.152436	-2.0467	0.0406876	0.153184	BFAR	bifunctional apoptosis regulator-like
ENSSSAG00000003399	0.191928	-1.34494	3.35806	-0.400512	0.688779	NA	NA	toll-like receptor 13
ENSSSAG00000003402	13.3091	0.569458	0.353892	1.60913	0.107588	0.290804	NA	SH3 domain-containing protein 19-like
ENSSSAG00000003408	71.8517	-1.41065	0.35123	-4.01631	5.91158e-05	0.00107097	NA	NA
ENSSSAG00000003409	9404.84	-0.556381	0.357813	-1.55495	0.119959	0.311643	NA	Mannose-binding protein C
ENSSSAG00000003413	79.8176	0.0457728	0.175814	0.260348	0.794595	0.90301	NA	E3 ubiquitin-protein ligase UHRF2 isoform X1
ENSSSAG00000003414	4580.49	-0.306826	0.110461	-2.77769	0.00547476	0.036747	clic4	chloride intracellular channel protein 4
ENSSSAG00000003415	12.1016	-0.899231	0.343011	-2.62158	0.00875244	0.0517685	NA	zinc finger and BTB domain-containing protein 11-like
ENSSSAG00000003416	1.13917	0.227057	1.04428	0.21743	0.827874	NA	NA	clathrin coat assembly protein AP180-like isoform X1
ENSSSAG00000003419	18.7118	0.292376	0.487116	0.60022	0.54836	0.754846	tnrc6b	trinucleotide repeat-containing gene 6B protein-like isoform X5
ENSSSAG00000003420	395.931	0.325567	0.145433	2.23861	0.0251815	0.109661	ocrl	inositol polyphosphate 5-phosphatase OCRL-1-like isoform X2
ENSSSAG00000003422	1.49113	2.17053	0.860032	2.52378	0.01161	0.0631378	cep170b	centrosomal protein of 170 kDa protein B-like isoform X1
ENSSSAG00000003427	73.006	0.101587	0.178498	0.569121	0.569274	0.768665	mrpl17	ribosomal protein L17 mitochondrial-like protein isoform X1
ENSSSAG00000003428	0	NA	NA	NA	NA	NA	NA	zinc finger protein 883-like
ENSSSAG00000003429	204.789	0.0204855	0.136916	0.149621	0.881063	0.945178	NA	zinc finger protein 638-like isoform X3
ENSSSAG00000003430	60.2731	-0.610658	0.173232	-3.52508	0.00042335	0.00516033	NA	zinc finger protein 37-like
ENSSSAG00000003431	0.0469384	0.18138	7.06756	0.0256638	0.979525	NA	slc17a7a	vesicular glutamate transporter 1-like
ENSSSAG00000003432	0.0169581	0	7.06756	0	1	NA	NA	zinc finger protein 420-like
ENSSSAG00000003434	0.10753	-0.808447	5.54492	-0.145799	0.88408	NA	kcnh4a	potassium voltage-gated channel subfamily H member 4-like
ENSSSAG00000003437	38.2346	0.428103	0.237302	1.80405	0.0712237	0.22285	SLC29A2	equilibrative nucleoside transporter 2-like
ENSSSAG00000003440	1.46734	0.581092	0.861221	0.674731	0.499846	0.719612	stxbp5	syntaxin-binding protein 5 isoform X1
ENSSSAG00000003441	4.39397	-0.290046	0.570008	-0.508846	0.61086	0.795183	lmtk2	serine/threonine-protein kinase LMTK2-like
ENSSSAG00000003442	3.27713	0.393912	0.545625	0.721946	0.470328	0.695819	dedd2	DNA-binding death effector domain-containing protein 2 isoform X2
ENSSSAG00000003443	0.309239	1.0585	2.07687	0.509662	0.610288	NA	NA	FRAS1-related extracellular matrix protein 2-like
ENSSSAG00000003444	6.38012	-0.15037	0.543741	-0.276546	0.782128	0.896415	runx3	runt-related transcription factor 3-like isoform X3
ENSSSAG00000003445	54.4258	0.0737084	0.184332	0.399867	0.689254	0.843663	ralgapa1	ral GTPase-activating protein subunit alpha-1-like isoform X10
ENSSSAG00000003446	174.79	-0.0920245	0.23222	-0.396282	0.691897	0.844904	NA	NA
ENSSSAG00000003447	14.8607	0.0956767	0.268402	0.356467	0.721491	0.861894	tmem145	transmembrane protein 145-like
ENSSSAG00000003448	19.4005	0.0272596	0.254044	0.107303	0.914549	0.960998	igf2bp1	insulin-like growth factor 2 mRNA-binding protein 1 isoform X1
ENSSSAG00000003450	1114.99	-0.684359	0.268207	-2.5516	0.0107229	0.0597639	cyp3a65	cytochrome P450 3A27-like
ENSSSAG00000003451	1.54188	0.15777	0.765255	0.206166	0.836661	0.923306	bag5	BAG family molecular chaperone regulator 5 isoform X1
ENSSSAG00000003452	58.5755	0.112296	0.212801	0.527705	0.597704	0.786953	acsl3b	long-chain-fatty-acid--CoA ligase 3-like
ENSSSAG00000003453	15.8297	-0.363122	0.338328	-1.07328	0.283144	0.524193	nlk1	serine/threonine-protein kinase NLK2-like
ENSSSAG00000003456	389.449	-0.228401	0.191672	-1.19163	0.233407	0.469331	NA	uncharacterized protein LOC106608680 isoform X2
ENSSSAG00000003457	11.7078	-1.46908	0.833663	-1.76219	0.0780365	0.236351	NA	gamma-aminobutyric acid receptor subunit rho-1-like isoform X1
ENSSSAG00000003463	0	NA	NA	NA	NA	NA	NA	UDP-glucuronosyltransferase 2A1-like
ENSSSAG00000003464	1.88955	-2.23513	0.978286	-2.28474	0.0223278	0.100405	tnpo2	transportin-2
ENSSSAG00000003466	2052.14	-0.13966	0.34359	-0.406474	0.684394	0.841443	KCRT	creatine kinase B-type isoform X1
ENSSSAG00000003469	0	NA	NA	NA	NA	NA	zbtb4	zinc finger and BTB domain-containing protein 38-like
ENSSSAG00000003471	24.3201	-0.151814	0.272391	-0.557338	0.577297	0.774425	gsk3aa	glycogen synthase kinase-3 beta-like isoform X1
ENSSSAG00000003473	10.8447	-0.567901	0.526726	-1.07817	0.280958	0.521973	srebf1	sterol regulatory element-binding protein 1-like isoform X2
ENSSSAG00000003474	371.716	-0.457565	0.168184	-2.72063	0.0065158	0.0419877	maffl	v-maf musculoaponeurotic fibrosarcoma oncogene-like
ENSSSAG00000003478	16.3208	-1.28924	0.4149	-3.10734	0.00188779	0.0162782	NA	G patch domain and ankyrin repeat-containing protein 1-like
ENSSSAG00000003482	0	NA	NA	NA	NA	NA	KCRT	creatine kinase B-type isoform X3
ENSSSAG00000003483	136.442	-0.0503722	0.192991	-0.261007	0.794087	0.902855	pkd2	polycystin-2-like isoform X2
ENSSSAG00000003484	49.6071	0.287191	0.237107	1.21123	0.225807	0.460419	NA	multivesicular body subunit 12A-like isoform X1
ENSSSAG00000003485	0	NA	NA	NA	NA	NA	slc16a3	monocarboxylate transporter 4 isoform X1
ENSSSAG00000003486	1.04827	-0.289984	0.992649	-0.292131	0.770186	NA	btbd11a	ankyrin repeat and BTB/POZ domain-containing protein BTBD11-A-like isoform X1
ENSSSAG00000003488	467.973	0.285492	0.204627	1.39518	0.162961	0.377816	unc13a	protein unc-13 homolog A-like
ENSSSAG00000003490	40.7551	0.458244	0.241574	1.89691	0.0578404	0.193792	kdm2a	lysine-specific demethylase 2A isoform X1
ENSSSAG00000003491	92.9385	0.329097	0.186298	1.76651	0.077311	0.234682	NA	A-kinase anchor protein 8-like isoform X1
ENSSSAG00000003493	167.412	-0.14937	0.222709	-0.670697	0.502413	0.721487	polr2a	DNA-directed RNA polymerase II subunit RPB1-like
ENSSSAG00000003494	77.7458	-0.179661	0.176679	-1.01688	0.309211	0.552205	tcaim	T-cell activation inhibitor, mitochondrial-like isoform X1
ENSSSAG00000003497	7.02069	0.711993	0.705121	1.00975	0.312617	0.555123	NA	zinc finger protein 665-like
ENSSSAG00000003498	94.5726	0.0500224	0.19717	0.253701	0.799726	0.905487	lipeb	hormone-sensitive lipase-like
ENSSSAG00000003499	545.208	-0.0710598	0.101046	-0.703242	0.481905	0.704771	ARL9	ADP-ribosylation factor-like protein 9
ENSSSAG00000003500	0	NA	NA	NA	NA	NA	NA	gastrula zinc finger protein XlCGF8.2DB-like
ENSSSAG00000003508	138.654	-1.44663	1.27436	-1.13518	0.2563	0.494974	GIMA4	GTPase IMAP family member 4-like
ENSSSAG00000003509	0.0339958	0	7.06756	0	1	NA	TPO	thyroid peroxidase
ENSSSAG00000003511	21.8662	-1.71488	2.11353	-0.811385	0.417145	0.652408	NA	GTPase IMAP family member 7-like
ENSSSAG00000003512	0.063649	0	7.06756	0	1	NA	gsg1l	germ cell-specific gene 1-like protein
ENSSSAG00000003515	0.0213135	0.394913	7.0674	0.0558782	0.955439	NA	NA	GTPase IMAP family member 7-like
ENSSSAG00000003516	129.913	-0.330173	0.127392	-2.59179	0.00954783	0.0551191	NA	zinc finger protein 391-like
ENSSSAG00000003517	31.3597	0.190138	0.213718	0.889668	0.373644	0.613747	TESK1	dual specificity testis-specific protein kinase 2-like
ENSSSAG00000003519	23.3826	0.115719	0.322573	0.358738	0.719791	0.861139	etv1	ETS translocation variant 1 isoform X4
ENSSSAG00000003520	2.83662	-0.115011	0.585511	-0.196429	0.844274	0.927425	kif19	kinesin-like protein KIF19 isoform X1
ENSSSAG00000003521	0.0641369	0.18138	7.06756	0.0256638	0.979525	NA	cyp3a65	cytochrome P450 3A27-like
ENSSSAG00000003523	123.274	-1.04909	0.166643	-6.29541	3.06584e-10	3.47085e-08	eps15l1a	epidermal growth factor receptor substrate 15-like 1 isoform X5
ENSSSAG00000003524	0	NA	NA	NA	NA	NA	NA	vinculin isoform X1
ENSSSAG00000003525	79.8834	1.02892	0.260788	3.94544	7.96534e-05	0.00135621	faah2a	fatty-acid amide hydrolase 2-A-like
ENSSSAG00000003526	52.0788	-0.0375321	0.278924	-0.13456	0.892959	0.950783	NA	ATP-dependent DNA helicase Q5 isoform X1
ENSSSAG00000003527	60.7194	-2.02476	0.654216	-3.09493	0.00196857	0.0168656	cyp3a65	cytochrome P450 3A27-like
ENSSSAG00000003533	9.64431	-0.18762	0.401156	-0.467698	0.64	0.813906	mybpc1	myosin-binding protein C, slow-type isoform X8
ENSSSAG00000003535	2378.84	0.253299	0.137887	1.837	0.0662097	0.212309	gspt1	eukaryotic peptide chain release factor GTP-binding subunit ERF3A-like
ENSSSAG00000003536	50.0799	0.233009	0.218236	1.0677	0.285658	0.527128	ALYREF	THO complex subunit 4-like
ENSSSAG00000003538	12.3883	-2.53931	1.09411	-2.32088	0.0202931	0.094094	PM20D2	peptidase M20 domain-containing protein 2-like
ENSSSAG00000003539	584.245	0.226221	0.129477	1.74719	0.0806047	0.241074	uqcrc2a	cytochrome b-c1 complex subunit 2, mitochondrial-like
ENSSSAG00000003540	8.51288	0.437355	0.419329	1.04299	0.296954	0.539452	arhgef1	rho guanine nucleotide exchange factor 1 isoform X3
ENSSSAG00000003541	0.330617	-0.593005	2.20616	-0.268795	0.788088	NA	NA	von Willebrand factor D and EGF domain-containing protein
ENSSSAG00000003544	122.062	-0.417972	0.144194	-2.89868	0.00374735	0.0276132	CP014	protein FAM195B-like isoform X2
ENSSSAG00000003545	785.442	-0.170914	0.132355	-1.29133	0.19659	0.423712	MGST3	transmembrane protein 50A
ENSSSAG00000003548	1.27635	0.280234	0.86507	0.323944	0.745981	0.87648	si:ch211-210g13.5	inactive phospholipase C-like protein 2 isoform X1
ENSSSAG00000003552	577.173	0.211776	0.234835	0.901808	0.367159	0.607662	NA	MAP/microtubule affinity-regulating kinase 3 isoform X5
ENSSSAG00000003553	0.00570494	0	7.06756	0	1	NA	psd3	26S proteasome non-ATPase regulatory subunit 3 isoform X1
ENSSSAG00000003554	25.9645	0.0540301	0.300828	0.179604	0.857463	0.933923	NA	cytochrome P450 3A27-like
ENSSSAG00000003555	57.492	-0.321969	0.238062	-1.35246	0.176228	0.396232	golga4	golgin subfamily A member 4-like isoform X1
ENSSSAG00000003558	0.102744	-0.539957	4.72627	-0.114246	0.909043	NA	NA	C-type lectin domain family 4 member E-like isoform X2
ENSSSAG00000003559	384.198	0.103603	0.141952	0.729845	0.465485	0.691323	RAB32	ras-related protein Rab-32-like
ENSSSAG00000003560	46.7003	-0.324109	0.174731	-1.8549	0.0636102	0.206382	rnf150b	RING finger protein 150-like
ENSSSAG00000003561	0.086789	0	7.06756	0	1	NA	orc3	origin recognition complex subunit 3
ENSSSAG00000003562	31.6656	0.373648	0.381564	0.979254	0.327455	0.570212	peca1	Platelet endothelial cell adhesion molecule precursor
ENSSSAG00000003564	29.7149	0.461085	0.281494	1.63799	0.101424	0.280007	rhd	RhAG-like protein
ENSSSAG00000003566	0.0505627	-0.299506	7.06756	-0.0423776	0.966198	NA	NA	poly [ADP-ribose] polymerase 14-like
ENSSSAG00000003567	0.0902443	0	5.73897	0	1	NA	NA	ecto-ADP-ribosyltransferase 5-like
ENSSSAG00000003568	0.0116279	0.434535	7.06735	0.0614849	0.950973	NA	NA	mucin-2-like
ENSSSAG00000003580	0.200885	-0.299512	3.34822	-0.0894539	0.928721	NA	grm1a	metabotropic glutamate receptor 1-like isoform X2
ENSSSAG00000003582	2.09904	0.606315	1.59699	0.379661	0.704197	0.85244	MFAP4	microfibril-associated glycoprotein 4-like
ENSSSAG00000003583	364.533	0.101291	0.136223	0.743567	0.457139	0.685051	cdipt	CDP-diacylglycerol--inositol 3-phosphatidyltransferase
ENSSSAG00000003584	8.28973	-0.563805	0.363923	-1.54924	0.121323	0.313838	sta5b	Signal transducer and activator of transcription 5B
ENSSSAG00000003585	0.203873	0.488408	2.22089	0.219915	0.825937	NA	dnai2b	dynein intermediate chain 3, ciliary-like
ENSSSAG00000003588	34.4458	0.321077	0.267446	1.20053	0.229934	0.464927	alkbh5	RNA demethylase ALKBH5-like
ENSSSAG00000003589	0.0473084	1.14115	7.06413	0.161541	0.871667	NA	hjv	hemojuvelin-like
ENSSSAG00000003591	621.003	0.245167	0.184728	1.32718	0.18445	0.407789	FH	fumarate hydratase, mitochondrial-like
ENSSSAG00000003593	3.28867	-2.63563	1.63513	-1.61188	0.106988	0.289838	NA	NA
ENSSSAG00000003598	0.31679	-1.05116	2.55562	-0.411315	0.680842	NA	NA	zinc finger protein 292-like
ENSSSAG00000003600	0.00623984	-0.299506	7.06756	-0.0423776	0.966198	NA	NA	uncharacterized protein LOC106600959
ENSSSAG00000003601	79.9491	-0.0429662	0.152496	-0.281753	0.778133	0.894104	maco1b	macoilin-2-like isoform X1
ENSSSAG00000003604	26.9951	-0.326072	0.336175	-0.969946	0.332074	0.574362	itga8	integrin alpha-8-like isoform X1
ENSSSAG00000003605	1.62868	0.112091	0.835989	0.134082	0.893338	0.950927	smcr8b	Smith-Magenis syndrome chromosomal region candidate gene 8 protein-like
ENSSSAG00000003607	0.0793255	0	7.06756	0	1	NA	NA	NA
ENSSSAG00000003608	199.476	-0.452789	0.151377	-2.99112	0.00277953	0.0220456	GIMA4	GTPase IMAP family member 4-like
ENSSSAG00000003610	14.1665	0.485247	0.413484	1.17355	0.240573	0.477785	NA	rab effector MyRIP-like
ENSSSAG00000003611	3021.33	-0.51242	0.308808	-1.65935	0.0970458	0.272032	tmem106b	transmembrane protein 106B
ENSSSAG00000003613	0.201607	-0.059064	2.75139	-0.021467	0.982873	NA	NA	NA
ENSSSAG00000003616	0.135788	0	3.95192	0	1	NA	trim2b	tripartite motif-containing protein 2-like isoform X1
ENSSSAG00000003617	58.2177	-0.654593	0.22116	-2.95982	0.00307823	0.0238061	SLY	SAM and SH3 domain-containing protein 3-like
ENSSSAG00000003618	0.305428	-1.77357	2.15902	-0.821473	0.411377	NA	HTR1E	5-hydroxytryptamine receptor 1E-like
ENSSSAG00000003622	0.0672043	0	7.06756	0	1	NA	NA	transmembrane protein 100-like
ENSSSAG00000003624	8.14909	0.792715	0.37891	2.09209	0.0364304	0.141928	ttyh2	protein tweety homolog 2-like isoform X1
ENSSSAG00000003626	0.286334	-0.785272	2.67771	-0.293262	0.769322	NA	NA	C-type lectin domain family 4 member M-like
ENSSSAG00000003628	7.20176	-0.138259	0.47981	-0.288153	0.773229	0.891933	zdhhc9	palmitoyltransferase ZDHHC9
ENSSSAG00000003634	10.1024	-0.474821	0.406952	-1.16677	0.243302	0.480747	fbxo30b	F-box only protein 30-like
ENSSSAG00000003635	358.892	0.798749	0.186014	4.29402	1.75465e-05	0.000401232	syncripl	heterogeneous nuclear ribonucleoprotein Q isoform X2
ENSSSAG00000003636	0	NA	NA	NA	NA	NA	NA	nuclear GTPase SLIP-GC-like isoform X2
ENSSSAG00000003641	181.051	0.0545024	0.195126	0.279319	0.78	0.895102	NA	general transcription factor 3C polypeptide 1
ENSSSAG00000003643	90.4744	0.255879	0.19813	1.29147	0.196539	0.423635	ppp1r9ba	neurabin-2-like
ENSSSAG00000003644	0.0109917	0	7.06756	0	1	NA	si:ch211-106h4.6	plexin domain-containing protein 2-like
ENSSSAG00000003646	3.4657	-0.135111	0.6774	-0.199455	0.841907	0.926002	smo	smoothened homolog
ENSSSAG00000003647	10.2087	-0.353177	0.342138	-1.03227	0.301948	0.544356	tfec	transcription factor EC-like isoform X2
ENSSSAG00000003648	1.05725	2.8553	0.924732	3.08771	0.00201707	NA	si:dkey-17e16.9	hydroperoxide isomerase ALOXE3-like
ENSSSAG00000003649	1.76473	-0.214605	0.801287	-0.267825	0.788834	0.899919	thsd7ab	thrombospondin type-1 domain-containing protein 7A-like isoform X1
ENSSSAG00000003650	487.655	-0.365372	0.217415	-1.68053	0.0928549	0.264031	slc25a17	peroxisomal membrane protein PMP34-like isoform X1
ENSSSAG00000003651	0.371105	-0.310402	2.131	-0.14566	0.88419	NA	NA	myosin heavy chain, fast skeletal muscle-like isoform X1
ENSSSAG00000003652	0.220332	-0.785103	2.34301	-0.335083	0.737562	NA	trpc3	short transient receptor potential channel 3
ENSSSAG00000003653	273.529	-0.384452	0.191201	-2.01072	0.0443546	0.16222	mindy3	protein FAM188A-like
ENSSSAG00000003654	3.02314	-0.679767	0.709732	-0.957779	0.338174	0.579925	sptbn2	spectrin beta chain, non-erythrocytic 1-like isoform X3
ENSSSAG00000003655	82.9553	-0.35555	0.174392	-2.0388	0.0414695	0.155114	hhex	hematopoietically-expressed homeobox protein hhex
ENSSSAG00000003656	0	NA	NA	NA	NA	NA	ATP1A1	sodium/potassium-transporting ATPase subunit alpha-1-like
ENSSSAG00000003657	237.848	-0.281581	0.142541	-1.97544	0.0482178	0.171792	stat3	signal transducer and activator of transcription 3 isoform X2
ENSSSAG00000003660	74.868	0.52333	0.204757	2.55586	0.0105925	0.0592624	capgb	macrophage-capping protein-like isoform X1
ENSSSAG00000003662	0.0109782	0	7.06756	0	1	NA	NA	vesicular glutamate transporter 1-like
ENSSSAG00000003663	1.37161	-1.65367	1.12513	-1.46976	0.141628	0.346683	NA	dynein heavy chain 6, axonemal-like
ENSSSAG00000003665	315.604	-0.490534	0.167564	-2.92745	0.00341754	0.0258357	NA	SEC14-like protein 1 isoform X2
ENSSSAG00000003668	22303.8	0.00512039	0.161916	0.0316238	0.974772	0.989119	ALDR	aldose reductase-like
ENSSSAG00000003670	6.53854	-0.227386	0.508323	-0.447326	0.65464	0.822575	inpp5f	phosphatidylinositide phosphatase SAC2-like isoform X1
ENSSSAG00000003672	4.8732	0.345474	0.619419	0.557739	0.577023	0.774187	NA	interferon-induced very large GTPase 1-like
ENSSSAG00000003674	22.0984	0.0310445	0.255381	0.121561	0.903246	0.955547	NA	zinc finger protein 878-like isoform X1
ENSSSAG00000003675	0.6136	0.795474	1.35856	0.585528	0.558193	NA	NA	protocadherin-10-like
ENSSSAG00000003678	1.16182	0.254217	1.30506	0.194793	0.845555	0.928057	NA	catenin delta-1-like
ENSSSAG00000003681	154.731	-0.0971562	0.145686	-0.666889	0.504843	0.722901	colgalt1	procollagen galactosyltransferase 1-like
ENSSSAG00000003682	152.437	-0.306574	0.223822	-1.36972	0.170773	0.388879	tspan33	tetraspanin-33
ENSSSAG00000003683	17.91	1.29444	0.495636	2.61167	0.0090101	0.0528854	adk	Adenosine kinase
ENSSSAG00000003687	6.70319	-0.31671	0.387005	-0.818361	0.413151	0.648898	NA	uncharacterized protein LOC106610491 isoform X2
ENSSSAG00000003688	11.2287	-0.308904	0.346597	-0.891247	0.372797	0.61297	NA	NA
ENSSSAG00000003690	1755.65	-1.55923	0.17314	-9.00556	2.14566137951512e-19	2.28847211184161e-16	si:dkey-219e21.2	nuclear factor 7, brain-like
ENSSSAG00000003692	0.0293354	0	7.06756	0	1	NA	pcgf6	polycomb group RING finger protein 6-like isoform X4
ENSSSAG00000003693	8.46642	0.0399864	0.419052	0.095421	0.92398	0.965234	kcnv2a	potassium voltage-gated channel subfamily V member 2-like
ENSSSAG00000003694	823.18	0.115872	0.161455	0.717672	0.472959	0.697989	ppp1r21	protein phosphatase 1 regulatory subunit 21-like
ENSSSAG00000003696	16.4021	0.324259	0.390459	0.830457	0.40628	0.643211	zgc:113162	dual specificity testis-specific protein kinase 2-like isoform X2
ENSSSAG00000003697	11058	0.355	0.20581	1.72489	0.0845475	0.248332	NA	NA
ENSSSAG00000003698	3542.81	0.00194897	0.20554	0.00948219	0.992434	0.996882	mif	Macrophage migration inhibitory factor
ENSSSAG00000003700	86.4131	-0.0212966	0.127148	-0.167494	0.866981	0.938728	usp38	ubiquitin carboxyl-terminal hydrolase 38-like
ENSSSAG00000003702	1608.98	-0.989731	0.288147	-3.43482	0.000592951	0.00671754	akr1b1.1	aldose reductase-like
ENSSSAG00000003706	331.14	0.143598	0.144027	0.997022	0.318754	0.561967	gab1	GRB2-associated-binding protein 1-like isoform X5
ENSSSAG00000003709	1.58629	-0.465642	0.808793	-0.575725	0.564801	0.765171	sec24b	protein transport protein Sec24B-like isoform X2
ENSSSAG00000003710	1445.12	-0.694618	0.165038	-4.20882	2.56704e-05	0.000544188	zgc:86896	actin-related protein 2/3 complex subunit 1A-like
ENSSSAG00000003713	0.0152174	0	7.06756	0	1	NA	trim71	E3 ubiquitin-protein ligase TRIM71-like
ENSSSAG00000003714	0.49873	-0.354674	1.59537	-0.222314	0.824069	NA	NA	von Willebrand factor A domain-containing protein 7-like
ENSSSAG00000003717	1.90682	-0.186587	0.843063	-0.22132	0.824843	0.917424	siva1	apoptosis regulatory protein Siva-like isoform X2
ENSSSAG00000003718	174.232	-0.190918	0.123548	-1.5453	0.122274	0.315336	prkar1aa	cAMP-dependent protein kinase type I-alpha regulatory subunit-like isoform X1
ENSSSAG00000003719	42.2566	-0.203558	0.201432	-1.01055	0.31223	0.554772	SNX14	sorting nexin-14-like isoform X4
ENSSSAG00000003720	87.914	-0.166216	0.172268	-0.964871	0.334609	0.57678	rnf20	E3 ubiquitin-protein ligase BRE1A-like isoform X3
ENSSSAG00000003721	2.20644	0.304323	0.681002	0.446876	0.654965	0.822743	cavin1a	polymerase I and transcript release factor-like
ENSSSAG00000003722	6529.69	-0.759346	0.239469	-3.17095	0.0015194	0.013805	GSTP1	glutathione S-transferase P
ENSSSAG00000003723	9.75534	-0.408162	0.329035	-1.24048	0.214796	0.446633	ldlrap1b	low density lipoprotein receptor adapter protein 1-B-like isoform X1
ENSSSAG00000003724	125.652	0.713234	0.224132	3.18221	0.00146157	0.0134032	cax1	low affinity vacuolar monovalent cation/H(+) antiporter-like isoform X1
ENSSSAG00000003725	26.6671	0.762408	0.226291	3.36915	0.000753995	0.00809333	cnot10	CCR4-NOT transcription complex subunit 10-like isoform X3
ENSSSAG00000003726	11.8757	0.827331	0.389387	2.1247	0.0336113	0.134133	atad2	ATPase family AAA domain-containing protein 2 isoform X5
ENSSSAG00000003727	281.121	-0.75496	0.242525	-3.11291	0.0018525	0.0160317	RAN	GTP-binding nuclear protein Ran-like
ENSSSAG00000003728	0.0616739	0.434536	7.06735	0.061485	0.950973	NA	gtf2a1l	stonin-1-like
ENSSSAG00000003729	21.4609	-1.73098	0.635	-2.72595	0.00641172	0.041535	nsmfa	NMDA receptor synaptonuclear signaling and neuronal migration factor-like
ENSSSAG00000003730	2921.99	0.0577808	0.136803	0.422364	0.672759	0.833554	ERH	enhancer of rudimentary homolog
ENSSSAG00000003731	221.887	0.16499	0.191272	0.862593	0.388361	0.62715	k0020	K0020 protein isoform X1
ENSSSAG00000003732	62.3373	0.298642	0.211742	1.4104	0.158421	0.371174	fndc5a	fibronectin type III domain-containing protein 5-like isoform X3
ENSSSAG00000003733	260.762	-0.392148	0.205514	-1.90814	0.0563733	0.190563	NA	uncharacterized protein C7orf73-like
ENSSSAG00000003736	271.904	0.31675	0.137763	2.29924	0.0214914	0.0976649	fnta	protein farnesyltransferase/geranylgeranyltransferase type-1 subunit alpha-like isoform X1
ENSSSAG00000003738	0	NA	NA	NA	NA	NA	NDUS8	NADH dehydrogenase [ubiquinone] iron-sulfur protein 8, mitochondrial-like
ENSSSAG00000003743	89.6287	-0.536696	0.28261	-1.89907	0.0575551	0.193079	map4k6	mitogen-activated protein kinase kinase kinase kinase 2-like isoform X1
ENSSSAG00000003744	119.512	0.416689	0.154739	2.69285	0.00708446	0.0445228	kita	mast/stem cell growth factor receptor Kit-like isoform X2
ENSSSAG00000003745	365.665	0.00744787	0.141925	0.0524774	0.958148	0.981631	NDUS8	NADH dehydrogenase [ubiquinone] iron-sulfur protein 8, mitochondrial-like
ENSSSAG00000003746	15.8961	0.0352415	0.352037	0.100107	0.920259	0.963625	gps1	COP9 signalosome complex subunit 1-like isoform X1
ENSSSAG00000003747	24.4944	0.157989	0.274678	0.575178	0.565171	0.765415	inpp4b	type II inositol 3,4-bisphosphate 4-phosphatase-like isoform X2
ENSSSAG00000003748	296.037	-0.158336	0.136639	-1.15879	0.246542	0.484657	bsdc1	BSD domain-containing protein 1-like
ENSSSAG00000003750	0.688553	-0.651215	1.77007	-0.367904	0.712945	NA	NA	uncharacterized protein LOC106610500
[truncated: 45,517 more rows]
