# Supplementary material for: The need for high-resolution gut microbiome characterization to design efficient strategies for sustainable aquaculture production
Source: Commun Biol. 2024 Oct 25;7:1391. doi: 10.1038/s42003-024-07087-4 (PMC11511968; doi:10.1038/s42003-024-07087-4)
Supplement: Supplementary file 6 — Supplementary Data 4 [file 42003_2024_7087_MOESM6_ESM.xlsx]

## Sheet: Legend
Overview of Supplementary Data 4 (multi-tab).
Data 4a. Formulation and calculated chemical composition of the experimental feeds used in the low dose mannan trial. CTR: Control feed, MC1 and MC2: Feed supplemented with 0.2% α-mannan produced by Cargill, MN3: Feed supplemented with 0.2% β-mannan produced at the Norwegian University of Life Sciences.
Data 4b. Formulation and chemical composition of the experimental feeds used in the high dose mannan trial. CTR: Control feed; 4%MN3: Feed supplemented with 4% β-mannan produced at the Norwegian University of Life Sciences.
Data 4c. Growth and biometric traits of Atlantic salmon fed control diet or low dose mannan diets. The data is shown as mean values with standard error of the mean (SEM) (n=10 per tank, triplicate tanks per diet). Statistical analyses were executed through the Wilcoxon test for each parameter and none of the phenotypic parameters exhibited a statistically significant difference when comparing the…
Data 4d: Annotated genes for salmon gut microbiome metabolic features. This table presents a comprehensive list of annotated genes and their corresponding abbreviations related to the selected metabolic features of the salmon gut microbiome. The annotations are derived from genome and metatranscriptome comparisons, focusing on host and dietary carbohydrate depolymerization, glycolysis, tricarboxy…
Data 4e. Differential microbial gene expression analysis in hindgut samples of salmon fed control and experimental diets supplemented with mannans. The table provides the results of DESeq2 analysis, comparing the expression of microbial genes in hindgut samples from salmon fed control diet (CTR) and experimental diets supplemented with 0.2 % inclusion of mannans (MC1, MC2, and MN3). The analysis …
Data 4f. Growth and biometric traits of Atlantic salmon fed control diet or a high dose β-mannan diet (4%MN3). The data are shown as mean values with standard error of the mean (SEM). Statistical analyses were executed through the Wilcoxon test for each parameter and none of the phenotypic parameters exhibited a statistically significant difference when comparing the experimental diet (4%MN3, see…
Data 4g. Gene expression patterns in hindgut and pyloric caeca samples for fish fed a diet supplemented with a high-dose β-mannan (4%MN3). The table shows DESeq2 analysis results, comparing gene expression in either hindgut or pyloric caeca samples from fish fed a diet supplemented with 4% β-mannan diet. The table presents information on both upregulated and downregulated genes, followed by their…
Data 4h. Carbohydrate-Active Enzyme (CAZyme) genes from hindgut content of salmon fed either the control or the 4%MN3 diet. The table shows the expressed genes for CAZymes for all genome in the hindgut from fish fed either a diet supplemented with 4% β-mannan diet or control.
Data 4i. Differential microbial gene expression analysis in hindgut samples of salmon fed control and 4% β-mannan (4%MN3). The table provides the results of DESeq2 analysis, comparing the expression of microbial genes in hindgut samples from salmon fed control diet and experimental diets supplemented with 4% inclusion of β-mannans (4%MN3). The table includes information on both upregulated and do…
Data 4j. Short-Chain Fatty Acids detected in hindgut and pyloric caeca content from fish receiving either a control or a diet supplemented with 4% β-mannan (4%MN3). A total of 10 SCFAs were subjected to analysis, with only 2 compounds detected above the set detection limit. “<LOD” indicates values below the detection limit.

## Sheet: Data 4a
Data 4a
	CTR	MC1	MC2	MN3
	Ingredient (% diet)
Fish Oil	8.6	8.6	8.6	8.6
Vegetable Oil	9.0	9.0	9.0	9.0
Fish meal	32.1	32.1	32.1	32.1
Soya protein concentrate	20.0	20.0	20.0	20.0
Wheat gluten meal	10.0	10.0	10.0	10.0
Sunflower	4.0	4.0	4.0	4.0
Raw wheat	13.5	13.5	13.5	13.5
MC1 mannan		0.2
MC2 mannan			0.2
MN3 β-mannan				0.2
	Chemical composition (%)
Protein	47.3	47.3	47.3	47.3
Fat	21.6	21.6	21.6	21.6
Moisture	5.5	5.5	5.5	5.5
Ash	8.8	8.7	8.7	8.7
Starch	10.4	10.4	10.4	10.4
Gross Energy (MJ/kg)	22.8	22.8	22.8	22.8

## Sheet: Data 4b
Data 4b
	CTR	4% MN3
	Ingredient (% diet)
Fish meal	28.5	28.5
Wheat gluten	9	9
Wheat meal	12	12
Soya protein concentrate	17.68	17.68
Fava bean	5	5
Vitamin mineral premix	0.9	0.9
Lysine HCl	0.5	0.5
DL-methionine	0.8	0.8
Monocalcium phosphate	0.5	0.5
Vit-C35	0.1	0.1
Panaferd pigment	0.56	0.56
Fish oil	11.95	11.95
Rapeseed oil	12.5	12.5
β-mannan		4

## Sheet: Data 4c
Data 4c
Sampling Time	Diet	Body weight (BW) (in g)	Length (in cm)	Gutted weight (in g)	Condition factor	Hepato-somatic index	Cardio-somatic index	Heart weight (in g)	Liver weight (in g)
					(BW/Lenght3 X 100)
T0	start	28.8 ± 0.98	13.27 ± 0.13	25.57 ± 0.84	1.23 ± 0.02	1.18 ± 0.04	0.15 ± 0.03	0.04 ± 0.01	0.34 ± 0.01
T1	CTR	79.68 ± 3.53	17.71 ± 0.3	70.11 ± 3.2	1.39 ± 0.02	1.46 ± 0.07	0.13 ± 0	0.1 ± 0.01	1.15 ± 0.05
	MC1	77.03 ± 2.74	17.74 ± 0.23	68.02 ± 2.51	1.37 ± 0.02	1.5 ± 0.04	0.16 ± 0.04	0.12 ± 0.03	1.15 ± 0.04
	MC2	86.77 ± 3.33	18.4 ± 0.22	76.39 ± 3.07	1.38 ± 0.01	1.46 ± 0.05	0.12 ± 0	0.11 ± 0.01	1.26 ± 0.05
	MN3	74.94 ± 2.63	17.62 ± 0.21	65.55 ± 2.29	1.35 ± 0.01	1.48 ± 0.05	0.13 ± 0	0.09 ± 0.01	1.09 ± 0.05
T2	CTR	123.12 ± 5.7	21.79 ± 0.35	109.93 ± 4.86	1.16 ± 0.02	0.82 ± 0.03	0.15 ± 0	0.19 ± 0.01	1 ± 0.07
	MC1	127.92 ± 5.4	22.4 ± 0.29	116.88 ± 5.08	1.15 ± 0.01	0.79 ± 0.03	0.16 ± 0	0.2 ± 0.01	1.02 ± 0.08
	MC2	113.27 ± 3.4	21.46 ± 0.24	103.33 ± 3.15	1.14 ± 0.02	0.75 ± 0.02	0.17 ± 0.02	0.19 ± 0.02	0.85 ± 0.03
	MN3	120.23 ± 3.64	21.59 ± 0.25	108.48 ± 3.23	1.19 ± 0.02	0.76 ± 0.02	0.15 ± 0	0.17 ± 0.01	0.92 ± 0.04
T3	CTR	211.05 ± 7.34	25.41 ± 0.32	178.9 ± 7.37	1.25 ± 0.01	1.4 ± 0.04	0.17 ± 0.01	0.35 ± 0.01	2.91 ± 0.16
	MC1	201.84 ± 6.34	25.15 ± 0.27	160.93 ± 6.27	1.22 ± 0.01	1.41 ± 0.05	0.17 ± 0	0.32 ± 0.01	2.63 ± 0.12
	MC2	208.84 ± 6.52	25.35 ± 0.28	179.17 ± 7.14	1.24 ± 0.02	1.41 ± 0.05	0.17 ± 0	0.35 ± 0.01	2.92 ± 0.18
	MN3	197.38 ± 5.6	25.05 ± 0.26	164.31 ± 5.54	1.23 ± 0.01	1.38 ± 0.04	0.17 ± 0	0.32 ± 0.01	2.63 ± 0.12

## Sheet: Data 4d
Data 4d
Lactobacillus kitasatonis MAG_1
Enzyme	Path (Fig.)	EC	Gene_id	T2_ctr_tk1_HGm01	T2_ctr_tk1_HGm05	T2_ctr_tk2_HGm01	T2_ctr_tk2_HGm03	T2_ctr_tk2_HGm05	T2_ctr_tk2_HGm07	T2_ctr_tk3_HGm01	T2_ctr_tk3_HGm03	T2_ctr_tk3_HGm05	T2_ctr_tk3_HGm07	T2_mc2_tk1_HGm03	T2_mc2_tk1_HGm05	T2_mc2_tk1_HGm07	T2_mc2_tk2_HGm01	T2_mc2_tk2_HGm03	T2_mc2_tk2_HGm05	T2_mc2_tk2_HGm07	T2_mc2_tk3_HGm01	T2_mc2_tk3_HGm03	T2_mc2_tk3_HGm05	T2_mc2_tk3_HGm07	T3_ctr_tk1_HGm01	T3_ctr_tk1_HGm03	T3_ctr_tk1_HGm05	T3_ctr_tk1_HGm07	T3_ctr_tk2_HGm01	T3_ctr_tk2_HGm03	T3_ctr_tk2_HGm05	T3_ctr_tk2_HGm07	T3_ctr_tk3_HGm01	T3_ctr_tk3_HGm03	T3_ctr_tk3_HGm05	T3_ctr_tk3_HGm07	T3_mc1_tk1_HGm01	T3_mc1_tk1_HGm03	T3_mc1_tk1_HGm05	T3_mc1_tk1_HGm07	T3_mc1_tk2_HGm01	T3_mc1_tk2_HGm03	T3_mc1_tk2_HGm05	T3_mc1_tk2_HGm07	T3_mc1_tk3_HGm01	T3_mc1_tk3_HGm03	T3_mc1_tk3_HGm05	T3_mc1_tk3_HGm07	T2_mc1_tk1_HGm01
Glycolysis
glucokinase	[1]	[EC:2.7.1.2]	Lactobacillus kitasatonis MAG_01_k141_1224620_8	0	0	0	2.12871	0	0	0	0	0	0	0	2.42173	0	0	0	0	0	0	0.487986	1.00568	16.096	0	0	0	0	0	0	0	0	0	0	0	0	0	0	0	0	0	0	0	0	0	0	0	0	0.486546
glucose-6-phosphate isomerase	[2]	[EC:5.3.1.9]	Lactobacillus kitasatonis MAG_01_k141_65025_11	0	20.1248	0	0	0	2.48528	1.86156	2.98336	11.6237	0	11.8153	25.0935	19.8549	6.18545	28.786	5.36657	15.8634	43.9849	62.0144	15.0465	48.6524	25.7537	15.29	0	23.9399	18.0395	12.508	4.57811	10.8841	27.8766	6.41147	21.9486	11.8397	19.7994	7.09828	8.17972	33.9247	18.3828	9.17366	11.1079	15.3741	12.0295	9.77804	12.5223	21.981	25.185
6-phosphofructokinase 1	[3]	[EC:2.7.1.11]
fructose-bisphosphate aldolase, class II	[4]	[EC:4.1.2.13]	Lactobacillus kitasatonis MAG_01_k141_34063_7	0	0	0	0	0	1.19499	1.87027	0	0	0	0	0	0	0	0	0	0	8.49561	2.22093	0	0	1.84021	0	0	0	0	0	0	0	2.08288	0.0011827	3.14251	0	0	0	0	2.30648	0	0	0	0	0	0	6.72394	2.0799	0
fructose-1,6-bisphosphatase I	[5]	[EC:3.1.3.11]
triosephosphate isomerase (TIM)	[6]	[EC:5.3.1.1]	Lactobacillus kitasatonis MAG_01_k141_28349_3	0	9.8846	0	0	7.28406	0	7.49599	12.067	19.9045	2.79267	14.1907	58.4854	14.4304	4.07101	4.83088	1.07044	38.8323	70.9061	83.9797	14.1396	119.227	24.1906	12.6004	3.25637	24.2901	21.6446	18.6908	19.5405	9.00926	17.2798	6.38818	26.3884	12.6517	22.1657	3.50261	4.61333	33.4017	15.9264	11.0315	7.50913	26.1395	13.1027	12.276	16.8664	31.625	20.5942
glyceraldehyde 3-phosphate dehydrogenase	[7]	[EC:1.2.1.12]	Lactobacillus kitasatonis MAG_01_k141_28349_1	0	87.0878	0	15.9956	43.8712	21.4097	30.8773	64.1579	130.136	0	38.0776	158.551	113.276	73.9189	87.6009	7.78365	70.9441	481.605	462.753	115.977	694.398	259.5	79.1906	15.1426	141.566	107.323	46.3184	68.9599	70.3708	202.844	22.2865	186.712	73.318	101.816	52.684	45.066	264.896	55.9869	44.7174	30.2243	91.1003	65.6978	72.1072	68.202	112.531	119.948
phosphoglycerate kinase	[8]	[EC:2.7.2.3]	Lactobacillus kitasatonis MAG_01_k141_28349_2	0	13.4157	0	6.37497	14.8359	2.4848	8.37723	3.97797	35.9267	4.53762	12.8901	80.109	24.8158	10.3086	21.274	4.29321	15.8642	89.8042	93.9968	33.103	145.801	37.589	12.5918	1.06755	12.8914	25.2552	15.188	15.5665	10.8838	38.8309	7.32729	27.6767	11.8394	23.242	7.09797	14.5425	31.9877	15.6264	4.58685	12.9598	31.6522	24.06	14.2219	23.255	24.73	29.0609
2,3-bisphosphoglycerate-independent phosphoglycerate mutase	[9]	[EC:5.4.2.12]
enolase	[10]	[EC:4.2.1.11]	Lactobacillus kitasatonis MAG_01_k141_59486_7	0	25.6282	0	9.7514	16.8697	1.91371	5.80232	29.5093	44.487	0	30.2461	121.522	11.6692	9.68389	27.3399	5.27204	16.2917	210.08	221.307	50.0856	279.076	71.2313	43.3428	0	46.8758	60.6098	17.6111	25.8699	37.785	64.5444	7.21754	85.8326	18.4596	27.9376	17.5071	17.8132	109.356	36.7706	10.2152	13.9785	36.4756	24.698	36.654	20.7235	45.9552	46.7489
pyruvate kinase	[11]	[EC:2.7.1.40]	Lactobacillus kitasatonis MAG_01_k141_21628_10	0	12.9788	0	0	7.17035	2.24533	1.88537	15.2293	39.5083	0	7.74938	47.1998	0	22.1471	12.887	1.06762	5.75778	83.2442	91.5059	24.3893	130.581	56.8428	18.9129	0	20.8248	20.7432	18.6291	5.66171	14.3319	43.4976	7.2784	56.9207	26.0272	25.363	16.4492	5.61142	26.8434	21.9221	17.4931	10.4585	24.2622	22.6933	13.8656	14.1113	21.6923	30.7419
Lactate production
D-lactate dehydrogenase	[29]	[EC:1.1.1.27]	Lactobacillus kitasatonis MAG_01_k141_58500_8	0	36.2032	3.20241	4.27108	1.21262	4.68819	13.1236	15.0945	29.3172	1.86483	24.0398	71.2023	0	20.3389	12.0505	4.28106	19.9087	105.932	101.89	22.2292	121.346	69.7328	43.2036	1.08662	43.0146	40.5834	27.5845	22.3549	41.425	46.8194	11.8611	60.6884	12.6456	23.8562	17.4986	12.0062	90.4506	26.2638	21.1464	12.2134	41.4541	20.6048	14.0177	25.7313	39.1048	36.3136
Galactose metabolism
aldose 1-epimerase	[23]	[EC:5.1.3.3]	Lactobacillus kitasatonis MAG_01_k141_65789_17	0	1.11106	0	0	2.45696	0	0	1.99659	0	0	0	3.87383	0	1.02637	0	0	0	4.58972	3.90205	0	0	2.87578	2.69885	1.07367	0.925404	5.41151	2.67668	0.920744	3.61945	4.01103	0	0	1.81652	0.857909	0.88318	1.82723	0.973801	0.925255	0.918022	0.930296	1.8066	1.85798	0.884655	4.46035	2.76237	0
galactokinase	[24]	[EC:2.7.1.6]	Lactobacillus kitasatonis MAG_01_k141_65789_15	0	0	0	0	0	0	1.86229	2.98531	0	0	4.30057	0	4.95433	2.06027	0	1.07314	0	0	10.6709	0	0	2.86393	4.49724	0	1.8431	9.01963	4.46611	12.8309	0.906643	3.98722	2.74717	5.73375	0	1.72069	5.31951	4.5483	0	3.68069	3.66991	2.77932	0	0.925968	3.55275	6.25831	3.66683	0
UDPglucose--hexose-1-phosphate uridylyltransferase	[25]	[EC:2.7.7.12]	Lactobacillus kitasatonis MAG_01_k141_65789_16	1.14334	0	0	0	0	0	0	2.97571	1.05883	5.41277	0	1.92586	0	5.16983	0	3.22198	0	0	2.89394	4.00598	0	0.950692	3.59711	4.25357	1.83537	0	1.78846	0	5.45068	0.990855	0.916717	5.69431	1.82484	2.58845	2.67017	1.81141	0	9.15091	0.916926	0	9.95578	0	0.891784	0.896049	0.912616	0
UTP--glucose-1-phosphate uridylyltransferase	[26]	[EC:2.7.7.9]	Lactobacillus kitasatonis MAG_01_k141_51140_14	2.31264	1.10718	0	0	4.89634	0	0.934147	2.00093	2.10355	10.1211	1.0836	8.73306	3.65907	5.11879	6.13636	0	30.1038	12.8627	15.6678	1.00679	12.6037	6.72902	10.7968	0	6.49628	3.60758	4.45781	1.84731	5.42201	3.02052	1.82819	4.83373	5.44126	6.85024	5.28538	4.58156	4.88186	7.42987	11.9392	1.86569	6.31898	0	13.2343	8.90749	4.61791	0.975148
CAZymes
GH1 beta-glucosidase (EC 3.2.1.21)		NA	Lactobacillus kitasatonis MAG_01_k141_14474_3	0	0	0	0	9.6638	0	0	0	1.04506	0	0	5.86436	5.96168	0	0	0	0	6.45447	0	0	0	0	3.6009	0	1.87613	3.6074	3.55649	2.80394	2.69783	1.02243	2.73511	0	0	1.70055	0.872504	1.85317	2.95809	3.76764	0.919848	0	6.30338	0	1.74719	2.65763	9.34204	0
GH1 beta-glucosidase (EC 3.2.1.21)		6-phospho-beta-glucosidase [EC:3.2.1.86]	Lactobacillus kitasatonis MAG_01_k141_31628_1	0	0	1.07389	0	0	0	0	0	0	5.41462	0	1.92611	0	2.06758	2.52329	0	0	0.915358	10.6139	0	4.65422	0	0	0	0	0	0.894184	0	1.81673	0	1.83334	4.74678	0	0.862701	0	0	0	1.83066	0.916955	0	0	0.923068	0.891616	0	0	0
GH1 beta-glucosidase (EC 3.2.1.21)		6-phospho-beta-glucosidase [EC:3.2.1.86]	Lactobacillus kitasatonis MAG_01_k141_16545_20	2.28639	0	0	0	0	0	2.78789	1.98362	4.23565	0	0	3.85139	0	2.06817	1.26269	0	0	0	1.92896	1.00143	0	2.85171	3.59709	0	2.75271	4.51005	0.894259	1.82421	2.72551	0	1.83349	3.79542	2.73746	2.58868	1.78032	3.62234	0	2.74482	1.83382	3.68984	5.43057	3.69135	8.02705	0	0.912495	0
GH1 beta-glucosidase (EC 3.2.1.21)		6-phospho-beta-glucosidase [EC:3.2.1.86]	Lactobacillus kitasatonis MAG_01_k141_30595_12	1.14353	0	0	0	0	0	1.85884	4.96014	1.05873	0	2.14061	6.74124	0	6.2029	0	0	0	8.2381	0.964857	2.00315	0	1.90168	5.39569	4.25437	3.67134	9.02007	6.25932	6.38675	3.63351	1.98217	0.916679	5.69582	2.73702	1.72544	3.55968	0.905855	4.8321	0	11.0034	1.84545	6.33525	2.76914	0.891644	8.9597	1.82555	0
GH109 alpha-N-acetylgalactosaminidase (EC 3.2.1.49)		NA	Lactobacillus kitasatonis MAG_01_k141_8393_6	0	0	0	2.13178	0	0	0	2.00428	2.10068	0	0	0	0	0	0	0	0	0	2.94629	0	0	0.963357	2.69949	0	0	0	0	0	1.80553	3.02993	0.913599	4.85116	0.905826	0	0	0	0	2.79423	2.75606	0	0	1.86529	0	1.77949	0	0
GH13 alpha-amylase (EC 3.2.1.1)		pullulanase [EC:3.2.1.41]	Lactobacillus kitasatonis MAG_01_k141_6146_1	0	4.53897	0	0	5.02143	9.12056	0.925803	2.95678	4.25674	12.4479	0	0	7.64508	7.29176	6.44915	1.0757	23.9718	9.12663	20.0344	5.98505	27.0897	10.3721	10.7873	0	7.28072	9.92308	10.7549	9.94254	11.8568	8.81299	11.943	8.42607	9.16622	1.73556	10.7645	12.571	4.79429	8.14633	9.15834	5.48987	12.6959	11.9203	13.4855	10.8008	6.33209	0
GH13 alpha-amylase (EC 3.2.1.1)		glucose-1-phosphate adenylyltransferase [EC:2.7.7.27]	Lactobacillus kitasatonis MAG_01_k141_70401_4	4.55486	0	0	3.17969	0	1.28004	2.78289	0.98884	2.12283	0	2.13063	0	0	6.22607	0	0	10.1868	0	7.6758	0	17.5587	9.46913	6.2938	1.05849	3.65598	3.60821	5.37122	5.449	8.1917	4.92596	4.58836	0.942804	1.8289	3.46084	2.68026	5.41155	1.92534	10.0128	2.7492	4.59443	8.15337	1.84005	2.68583	3.59194	14.5394	1.92519
GH13 alpha-amylase (EC 3.2.1.1)		glucan 1,6-alpha-glucosidase [EC:3.2.1.70]	Lactobacillus kitasatonis MAG_01_k141_58500_16	1.14161	0	3.2235	0	2.48841	0	2.78613	5.94455	6.35876	0	0	4.80967	3.76356	5.17677	1.26717	3.22291	6.49936	19.2111	8.66439	0	31.4921	3.7971	7.19375	0	5.49782	7.2162	6.26214	0.910706	5.45459	0	1.83415	0	8.21861	6.90967	8.91309	4.52144	6.75449	11.8726	2.75019	7.36957	4.52696	3.68737	4.46543	6.27742	1.82231	0.96466
GH2 beta-galactosidase (EC 3.2.1.23)		beta-galactosidase [EC:3.2.1.23]	Lactobacillus kitasatonis MAG_01_k141_34089_1	0	0	0	0	0	0	0	0	2.1216	0	3.19933	0.960902	0	2.0736	0	0	0	0	0	0	0	0	1.79831	0	3.65948	1.80408	2.68492	4.54564	2.72934	4.93265	0	0	0.913965	2.59392	1.78524	0	2.89057	3.64559	0.916522	0	2.71718	0	0.894447	0	0.909634	1.92675
GH2 beta-galactosidase (EC 3.2.1.23)		NA	Lactobacillus kitasatonis MAG_01_k141_65789_8	0	0	0	0	0	0	1.85932	10.9169	0	2.70977	2.14192	0.963396	0	0	1.25999	0	0	1.83104	0	5.00918	0	1.90272	4.49655	0	1.83668	3.608	0.89406	7.3036	5.44884	4.95929	2.74964	4.75081	2.73619	1.72479	1.77893	2.71912	0.966911	1.8319	1.83404	0	2.71476	1.84689	2.67351	4.47853	6.39314	2.89945
GH3 beta-glucosidase (EC 3.2.1.21)		beta-N-acetylhexosaminidase [EC:3.2.1.52]	Lactobacillus kitasatonis MAG_01_k141_21021_1	0	0	0	0	0	0	0	0.994733	1.05647	0	0	0	0	0	0	0	0	0.916467	0.969444	1.00327	0	0	0	0	0	0	3.57335	4.57995	5.4411	0	0.915841	0.954858	1.82114	2.58189	0.886988	1.8184	2.90881	1.83916	0.917411	2.77797	2.71284	1.85122	0.888603	0	0	0
GH31 alpha-glucosidase (EC 3.2.1.20)		NA	Lactobacillus kitasatonis MAG_01_k141_6230_2	1.14247	0	0	0	6.21496	3.78944	0	2.97398	3.17795	0	0	2.88729	0	13.4506	0	1.07415	0	3.66023	0.963673	2.00227	0	0	3.59699	0	1.83398	1.80403	3.57765	1.82293	12.7229	1.97958	3.66758	1.89575	9.12799	3.45306	5.34409	3.61997	2.89679	0.914182	0	0.92188	2.71569	3.68953	3.56975	5.37848	4.55942	0
GH31 alpha-glucosidase (EC 3.2.1.20)		NA	Lactobacillus kitasatonis MAG_01_k141_30686_1	2.26989	4.53323	3.22974	2.11749	2.50745	0	3.7049	2.95902	0	1.78132	1.0614	9.5811	6.35643	1.04075	5.14596	0	0	19.1724	15.2843	5.98788	0	5.663	5.39388	4.21797	4.55493	4.51044	12.544	13.5728	22.7908	5.88354	3.67383	13.1283	6.41284	6.07032	3.58483	2.69653	3.83894	4.53159	8.24368	9.15876	3.62656	6.42356	2.6945	9.89542	7.24426	0
GH32 invertase (EC 3.2.1.26)		NA	Lactobacillus kitasatonis MAG_01_k141_28593_26	1.14334	1.12277	8.59171	5.30653	0	0	0	1.98381	1.05883	3.60852	0	0.962928	0	1.03397	0	0	0	2.74588	8.68183	1.0015	2.32776	4.75344	7.19423	2.12679	2.75306	8.11807	12.5192	4.56115	8.17601	0.990855	1.83343	5.69431	8.21178	4.31408	5.34032	7.24565	1.93255	2.74528	1.83386	5.53546	2.71521	4.61465	2.67535	2.68814	10.0388	1.93181
GH36 alpha-galactosidase (EC 3.2.1.22)		alpha-galactosidase [EC:3.2.1.22]	Lactobacillus kitasatonis MAG_01_k141_63729_5	1.13751	0	3.22732	0	0	0	5.56309	2.96414	0	0	0	0	0	0	0	0	0	0	0.958136	1.99812	0	0.945928	0.899075	0	0.91304	2.70619	0.895458	0	0	0	0	0	0.91498	0	0	0	10.5791	0	1.83252	1.83585	0.906157	0.919273	0	0	0	0.961734
GH4 maltose-6-phosphate glucosidase (EC 3.2.1.122)		maltose-6'-phosphate glucosidase [EC:3.2.1.122]	Lactobacillus kitasatonis MAG_01_k141_4012_8	0	6.72383	8.58743	0	0	0	0	4.96525	1.05787	2.71353	0	4.81961	0	4.13034	0	0	0	11.905	0	1.00222	1.1614	0.952104	8.09406	6.39139	0.919067	5.41194	11.6203	4.56875	4.53899	6.95085	8.24725	10.4654	3.64668	4.30966	7.11045	9.0712	2.90287	7.33527	7.33699	4.61978	0	1.84803	1.78098	1.79066	7.31265	1.93427
GH42 beta-galactosidase (EC 3.2.1.23)		beta-galactosidase [EC:3.2.1.23]	Lactobacillus kitasatonis MAG_01_k141_64732_4	0	0	0	0	0	0	0.927619	0	0	1.7915	0	0	0	0	0	0	0	0	0	0.999549	3.51187	0.946887	1.79823	0	0	0	0	0	0	0	0	1.88552	0.914465	0	0	0	0	0.910219	0.916393	0	0	0	0	2.694	0	0
GH42 beta-galactosidase (EC 3.2.1.23)		NA	Lactobacillus kitasatonis MAG_01_k141_65789_12	0	0	0	0	0	0	0	0	0	0	0	0	0	0	0	0	0	0	3.95492	0	0	1.9363	0	0	0	0	0.88991	1.86213	0.900701	0	0	0	0.903434	0.852222	0	1.84638	0	3.75009	0	1.87828	3.60501	0	0	0	0	0
GH42 beta-galactosidase (EC 3.2.1.23)		NA	Lactobacillus kitasatonis MAG_01_k141_65789_13	2.29128	0	0	0	0	0	0	0	0	0	0	0	0	0	0	0	7.45474	4.57963	0	4.00981	5.80295	1.90514	5.39617	0	3.67809	0	2.68125	0	1.81517	0.99368	1.83249	0	1.82284	5.16983	3.55359	0.907586	4.84035	2.75252	3.66874	1.84883	0	0.924377	1.78013	6.26563	0.914564	0
GH68 levansucrase (EC 2.4.1.10)		NA	Lactobacillus kitasatonis MAG_01_k141_65338_1	0	5.43653	1.06489	1.07044	0	3.42196	0	16.1882	4.16979	2.83451	1.10171	26.467	12.9959	4.04196	15.3911	2.13694	8.59695	57.2552	52.9663	2.02816	72.9817	14.6344	10.8054	0	3.76894	9.01855	7.10526	2.81776	13.4629	18.5194	3.64303	10.9023	3.59831	9.32659	4.34576	9.30786	21.7817	4.73722	4.60189	2.8395	8.09592	6.59511	9.57132	8.83931	10.324	23.7074
Limosilactobacillus mucosae MAG_2
Enzyme	Path (Fig.)	EC	Gene_id	T2_ctr_tk1_HGm01	T2_ctr_tk1_HGm05	T2_ctr_tk2_HGm01	T2_ctr_tk2_HGm03	T2_ctr_tk2_HGm05	T2_ctr_tk2_HGm07	T2_ctr_tk3_HGm01	T2_ctr_tk3_HGm03	T2_ctr_tk3_HGm05	T2_ctr_tk3_HGm07	T2_mc2_tk1_HGm03	T2_mc2_tk1_HGm05	T2_mc2_tk1_HGm07	T2_mc2_tk2_HGm01	T2_mc2_tk2_HGm03	T2_mc2_tk2_HGm05	T2_mc2_tk2_HGm07	T2_mc2_tk3_HGm01	T2_mc2_tk3_HGm03	T2_mc2_tk3_HGm05	T2_mc2_tk3_HGm07	T3_ctr_tk1_HGm01	T3_ctr_tk1_HGm03	T3_ctr_tk1_HGm05	T3_ctr_tk1_HGm07	T3_ctr_tk2_HGm01	T3_ctr_tk2_HGm03	T3_ctr_tk2_HGm05	T3_ctr_tk2_HGm07	T3_ctr_tk3_HGm01	T3_ctr_tk3_HGm03	T3_ctr_tk3_HGm05	T3_ctr_tk3_HGm07	T3_mc1_tk1_HGm01	T3_mc1_tk1_HGm03	T3_mc1_tk1_HGm05	T3_mc1_tk1_HGm07	T3_mc1_tk2_HGm01	T3_mc1_tk2_HGm03	T3_mc1_tk2_HGm05	T3_mc1_tk2_HGm07	T3_mc1_tk3_HGm01	T3_mc1_tk3_HGm03	T3_mc1_tk3_HGm05	T3_mc1_tk3_HGm07	T2_mc1_tk1_HGm01
Glycolysis
glucokinase	[1]	[EC:2.7.1.2]	Limosilactobacillus mucosae MAG_02_k141_1224620_8	0	0	0	2.12871	0	0	0	0	0	0	0	2.42173	0	0	0	0	0	0	0.487986	1.00568	16.096	0	0	0	0	0	0	0	0	0	0	0	0	0	0	0	0	0	0	0	0	0	0	0	0	0.486546
glucose-6-phosphate isomerase	[2]	[EC:5.3.1.9]	Limosilactobacillus mucosae MAG_02_k141_353355_5	0	2.24216	0	0	0	0	0	0	0.529034	0	0	0	0	0	0	0	0	0	0	0	0	0.475907	0	0	0.459392	0	1.78789	0.913437	0.907932	0	0.916435	0	0	0.431055	0.444535	0.453414	0	0.916532	0.45854	0	0.45241	0	0.445381	1.34322	0.456888	0
6-phosphofructokinase 1	[3]	[EC:2.7.1.11]
fructose-bisphosphate aldolase, class II	[4]	[EC:4.1.2.13]
fructose-1,6-bisphosphatase I	[5]	[EC:3.1.3.11]
triosephosphate isomerase (TIM)	[6]	[EC:5.3.1.1]	Limosilactobacillus mucosae MAG_02_k141_1037358_12	0	2.19513	0	0	0	0	0.468618	0	0	0	1.63839	1.95025	3.60343	0.508636	0	0.53517	0	7.82877	4.44927	0	3.40397	1.9363	0	0	0.467374	0.450929	0.88991	0	1.8014	3.05179	0.912474	0.978235	0	2.55666	0	0	5.89689	0.937526	1.37905	0.469574	0.901254	0.936308	0	1.33118	0.930691	0
glyceraldehyde 3-phosphate dehydrogenase	[7]	[EC:1.2.1.12]	Limosilactobacillus mucosae MAG_02_k141_1037358_10	0	7.78462	0	7.44776	11.0669	1.22207	3.73043	7.4829	21.607	1.37144	8.63409	33.8787	35.0339	11.811	21.6685	3.21734	9.84129	72.0398	105.737	12.0618	166.388	18.1997	16.6423	1.07275	14.7954	15.7837	1.78481	9.65978	10.4096	25.0422	1.82984	28.3505	9.54062	18.0253	4.86084	4.5645	24.3281	7.3947	6.42545	4.18321	9.93801	3.71378	6.63964	9.37046	10.5806	25.7627
phosphoglycerate kinase	[8]	[EC:2.7.2.3]	Limosilactobacillus mucosae MAG_02_k141_1037358_11	2.29463	0.558951	0	2.12503	0.618123	3.10537	0	0.994532	4.22654	0	1.61136	5.30862	0	0	0	1.07329	0	1.37458	9.69106	3.51102	22.5853	0.953937	2.24854	0	1.38129	1.80394	1.3401	0.457865	0.906963	2.98721	0.457952	3.81781	1.36605	0.860783	0.887201	1.81791	7.27029	0.919263	2.0637	2.31437	4.97384	2.31356	0.888826	1.3416	1.37396	3.39059
2,3-bisphosphoglycerate-independent phosphoglycerate mutase	[9]	[EC:5.4.2.12]
enolase	[10]	[EC:4.2.1.11]	Limosilactobacillus mucosae MAG_02_k141_1037358_13	0	6.16196	0	2.65476	6.19514	6.25376	1.86016	6.45584	8.99081	0	5.89684	34.2238	13.7003	11.8726	15.7099	2.68411	4.19203	33.8858	44.9585	4.51043	48.1844	12.856	4.94642	0	8.73292	8.11791	8.04438	6.3977	5.90013	11.4226	2.29078	10.9447	5.60094	11.6344	6.22049	4.08291	30.002	4.12718	5.50292	1.84829	5.88061	8.31745	8.01283	4.92378	6.39993	19.3461
pyruvate kinase	[11]	[EC:2.7.1.40]	Limosilactobacillus mucosae MAG_02_k141_605722_2	0	12.3432	0	10.6147	11.1692	8.79874	23.2388	20.8374	22.2292	3.61148	8.56534	58.7572	36.2198	22.7379	22.6939	3.2217	42.7971	125.415	186.293	20.0344	226.806	40.8987	18.255	0	35.3345	26.1581	16.9883	16.4286	15.7168	31.7284	7.33283	25.644	8.2097	31.4014	14.2347	20.8413	58.0015	7.32523	12.8378	6.46105	29.8641	9.23266	22.2846	17.0207	42.0012	31.8874
Acetate formation
pyruvate dehydrogenase E1 component	[27]	[EC:1.2.4.1]	Limosilactobacillus mucosae MAG_02_k141_1579959_1	0	0	0	0	0	0	0	0	0	0	0	0	0	0	0	0	0	7.32636	0	0	0	0	0	0	0.919141	0	0	0	0	1.98618	0	0	1.82326	0	1.77748	0	4.83846	0	0.917135	0	2.7142	0	1.78084	1.79058	0	0
Lactate production
D-lactate dehydrogenase	[29]	[EC:1.1.1.27]	Limosilactobacillus mucosae MAG_02_k141_494380_5	0	0	0	0	0	0	0	0	0	0	0	0	0	0	0	0	0	0	0	0	0	0	0	0	0	0	0	0	0	0	0	0	1.81652	1.71582	0	3.65444	0	0	0	0	0	0	0	0	0	0
Xylose metabolism
xylose isomerase	[36]	[EC:5.3.1.5]	Limosilactobacillus mucosae MAG_02_k141_1078272_11	0	2.24173	0	0	0	0	0	0	0	0	0.53586	0	0	1.5491	0	0	0	2.2893	11.1134	1.50321	11.0358	2.85587	0.89933	0	1.37839	0	0	0	0	0.496378	0.458199	0	0	1.29303	0	0.906969	2.90245	0.458359	0	0	0	1.84781	0.890626	0	0	1.45051
xylulokinase	[37]	[EC:2.7.1.17]	Limosilactobacillus mucosae MAG_02_k141_1078272_12	0	0	1.61118	0	0.621236	0	0	0	0	0	0	0	0	0	0	0	0	0	0	0	0	0	0	0	1.37593	0	2.68301	0	0	0.495119	0	0	0	0.431537	0.445208	0	1.93177	0.914567	0	0	1.35775	0	0	1.79251	0	0
Galactose metabolism
aldose 1-epimerase	[23]	[EC:5.1.3.3]	Limosilactobacillus mucosae MAG_02_k141_170296_1	0	0	0	0	0	0	0	4.19539	2.02728	0	0	0	0	0	0	0	0	0	0	0	1.0562	0	0	0	0	0	0	0	0	0	0	0	0	0	0	0	6.22026	0	0	0	0	0	0	0	0.991545	0
galactokinase	[24]	[EC:2.7.1.6]
UDPglucose--hexose-1-phosphate uridylyltransferase	[25]	[EC:2.7.7.12]
phosphoglucomutase	[26]	[EC:5.4.2.2]	Limosilactobacillus mucosae MAG_02_k141_296777_8	0	0	0	0	1.2455	1.27108	0.928368	0	3.1809	0	0	1.44212	0	1.03609	0.634889	0	5.10244	3.65826	4.80844	0.500194	9.34158	1.42279	0.899184	1.06059	0.457787	0.451017	0	0.454952	0	1.97522	0.917264	1.41821	0.456791	2.59255	0.891975	2.25885	1.44632	2.2808	0.458313	0.920462	1.35834	0	0.446888	3.14004	0.910384	0
CAZymes
GH120 beta-xylosidase (EC 3.2.1.37) [GH120]			Limosilactobacillus mucosae MAG_02_k141_1715091_2	0	0	0	0	0	0	0	0	0	0	0	1.92033	0	0	0	0	0	0	2.8778	0.999481	0	0.94676	0.899108	1.05829	1.82769	0.902055	2.68573	4.54	1.82053	0	0	0	1.82906	0	1.78713	0.901771	0	6.37039	0.916379	0.918735	3.62387	2.75971	0	0	0	0
GH13 alpha-amylase (EC 3.2.1.1)			Limosilactobacillus mucosae MAG_02_k141_356613_1	0	0	0	0	0	0	0	0	0	0	0	0	0	0	0	0	0	0	0	0	3.46848	0	0	0	0	0	0	0	0	0	0	0	0	0	0	0	3.88204	0	0.917545	0	0	0	0	0	0	0
GH2 beta-galactosidase (EC 3.2.1.23)			Limosilactobacillus mucosae MAG_02_k141_1523954_15	2.27899	1.12755	0	0	0	0	0	0	0	0	0	5.76432	0	0	0	0	0	0	0	0	0	2.84265	1.79829	0	0.914616	0.902045	0	0.908852	0	0	0.917508	0	0	4.32403	0	0.90256	0	0	3.66595	0.919509	0.905784	1.84103	0.894687	0	0	0.96315
GH3 beta-glucosidase (EC 3.2.1.21)			Limosilactobacillus mucosae MAG_02_k141_895355_1	0	0	1.07546	0	0	0	0	0	0	0	0	0	0	0	0	0	0	0	2.39811	0.499737	0	0	0	0	0	2.70617	0	0	0	0	0	0	0.914542	0.865318	0	0	0	0.91004	0	0	0	0.919897	0	3.59229	0.454269	0
GH31 alpha-glucosidase (EC 3.2.1.20)			Limosilactobacillus mucosae MAG_02_k141_406220_2	0	0	0	0	0	0	0	0	2.12454	0.893725	0	0	0	0	2.55975	0	0	0	0	0.998925	0	0	0.899059	1.05688	0	2.7062	4.47763	0.906833	7.28618	0.983332	0	0	1.83024	0.866002	0	0	0	3.63466	0.916226	2.75301	0.906216	0	0	0.898626	1.81486	2.88452
GH32 invertase (EC 3.2.1.26)			Limosilactobacillus mucosae MAG_02_k141_869275_1	0	1.11347	0	0	0	0	0.932184	0	2.10926	0	0	0	7.3917	0	0	0	0	1.83478	0	1.00468	0	0	0.899544	1.07152	0	2.70581	0.892641	3.67586	0.905605	1.00026	0	0	0.909122	0.858926	2.65379	2.73586	2.91669	0.923125	0	0	2.711	0.927726	0.886126	0	2.75724	0
GH32 invertase (EC 3.2.1.26)			Limosilactobacillus mucosae MAG_02_k141_953798_4	0	1.12277	0	0	0	0	0.464676	0	0.529415	0	0	0	0	0	0	0	0	6.40704	3.37626	0.500747	2.32776	0.475344	0	0	1.37653	0	0	0	0	0	0	0	1.36863	0.862814	0	0	0.966276	0	0	0	0.905069	2.30732	0.445892	0.448024	0	0.965899
GH42 beta-galactosidase (EC 3.2.1.23)			Limosilactobacillus mucosae MAG_02_k141_895355_3	1.70808	0	0	0	0	0	0	0	0	0	0	0	0	0	0	0	0	0	0	0	0	0	0	0	0	0	0	0	0	0	0	0	0	0	0	0	0	0	0	0	0	0	0	0	0	0
GH42 beta-galactosidase (EC 3.2.1.23)			Limosilactobacillus mucosae MAG_02_k141_1037358_25	0	0	0	0	0	0	0	0	0	0	0	0	0	0	0	0	0	0	0	0	0	0	1.34866	0	1.37081	2.70616	0.895236	0	0.910256	0	0	0	0.914516	0.432646	0.446769	0	0.481276	0	0	0	0	0.459963	0.895397	0.898049	1.36288	0
GH43 beta-xylosidase (EC 3.2.1.37)			Limosilactobacillus mucosae MAG_02_k141_1730057_8	0	0	0	0	0	0	0	0	0	0	0	1.92326	0	0	0	0	0	0	0	0	0	0	0	0	0	0	0	0	0	0.988086	1.83436	0.945997	0	1.72796	0	0	1.92903	0	0	0	0.905489	0.92151	0	0.896989	1.82142	4.82142
GH43 beta-xylosidase (EC 3.2.1.37)			Limosilactobacillus mucosae MAG_02_k141_353355_8	0.576662	0	0	0	0	0	0	0	0	1.83185	0	0	0	0	0	0	0	0	0	0	0	0	0	0	0	0	0	0	0	0	0	0	0	0	0	0	1.46106	0	0	0	0	0	0	0	0	0
GH5 endo-beta-1,4-glucanase / cellulase (EC 3.2.1.4)			Limosilactobacillus mucosae MAG_02_k141_1730057_7	0	0	6.41435	0	0	0	0	0	0	0	0	0	0	0	0	0	0	0	0	0	0	0	0	0	0	0	0	0	0	0	0	0	0	0.854656	1.75725	0	0	0	0	0	0	0	0.879938	0	0	0
GH51 endoglucanase (EC 3.2.1.4)			Limosilactobacillus mucosae MAG_02_k141_204951_1	0	3.32459	0	0	0	0	0	0	0	0	0	2.90951	0	0	0	0	0	0	0	0	0	0	0	0	0	0	0	0	0	0	0	0	0	0	0	0	0	0	0	0	0	0	0	0	0	0
GH8 chitosanase (EC 3.2.1.132)			Limosilactobacillus mucosae MAG_02_k141_1469515_2	0	0	0	0	0	0	0	0	0	0	0	0	0	0	0	0	0	0	0	0	8.83088	0	0	0	0	0	0	0	0	0	0	0	0	0	0	0	1.00221	0	0	0	0	0	0	0	0	0
Glutamicibacter sp. S15_bc15
Enzyme	Path (Fig.)	EC	Gene_id	T2_ctr_tk1_HGm01	T2_ctr_tk1_HGm05	T2_ctr_tk2_HGm01	T2_ctr_tk2_HGm03	T2_ctr_tk2_HGm05	T2_ctr_tk2_HGm07	T2_ctr_tk3_HGm01	T2_ctr_tk3_HGm03	T2_ctr_tk3_HGm05	T2_ctr_tk3_HGm07	T2_mc2_tk1_HGm03	T2_mc2_tk1_HGm05	T2_mc2_tk1_HGm07	T2_mc2_tk2_HGm01	T2_mc2_tk2_HGm03	T2_mc2_tk2_HGm05	T2_mc2_tk2_HGm07	T2_mc2_tk3_HGm01	T2_mc2_tk3_HGm03	T2_mc2_tk3_HGm05	T2_mc2_tk3_HGm07	T3_ctr_tk1_HGm01	T3_ctr_tk1_HGm03	T3_ctr_tk1_HGm05	T3_ctr_tk1_HGm07	T3_ctr_tk2_HGm01	T3_ctr_tk2_HGm03	T3_ctr_tk2_HGm05	T3_ctr_tk2_HGm07	T3_ctr_tk3_HGm01	T3_ctr_tk3_HGm03	T3_ctr_tk3_HGm05	T3_ctr_tk3_HGm07	T3_mc1_tk1_HGm01	T3_mc1_tk1_HGm03	T3_mc1_tk1_HGm05	T3_mc1_tk1_HGm07	T3_mc1_tk2_HGm01	T3_mc1_tk2_HGm03	T3_mc1_tk2_HGm05	T3_mc1_tk2_HGm07	T3_mc1_tk3_HGm01	T3_mc1_tk3_HGm03	T3_mc1_tk3_HGm05	T3_mc1_tk3_HGm07	T2_mc1_tk1_HGm01
Glycolysis
glucokinase	[1]	[EC:2.7.1.2]
glucose-6-phosphate isomerase	[2]	[EC:5.3.1.9]
6-phosphofructokinase 1	[3]	[EC:2.7.1.11]
fructose-bisphosphate aldolase, class II	[4]	[EC:4.1.2.13]	Glutamicibacter sp. S15_bc15_contig_1_0_673	0	0.55621	2.14272	0	3.69008	0	0	0	0	4.11258	0	0	0	0	0	0	0	0	0	0	0	0	0	1.07245	0	0	0	0	0	0	0	0	0	0	0	0	0	0	0	0	0	0	0	0	0	0
fructose-1,6-bisphosphatase I	[5]	[EC:3.1.3.11]
triosephosphate isomerase (TIM)	[6]	[EC:5.3.1.1]
glyceraldehyde 3-phosphate dehydrogenase	[7]	[EC:1.2.1.12]	Glutamicibacter sp. S15_bc15_contig_1_0_2197	0	0	0	0	0	0	0	0	0	0	0	0	0	0	0	0	0	0	0	0	12.2196	0	0	0	0	0	0	0	0	0	0	0	0	0	0	0	0	0	0	0	0	0	0	0	0	0
phosphoglycerate kinase	[8]	[EC:2.7.2.3]
2,3-bisphosphoglycerate-independent phosphoglycerate mutase	[9]	[EC:5.4.2.12]
enolase	[10]	[EC:4.2.1.11]	Glutamicibacter sp. S15_bc15_contig_1_0_1204	0	0	2.1463	0	0	0	0	0	0	0	0	0	0	0	0	0	0	0	0	0	0	0	0	0	0	0	0	0	0.907455	0.497055	0	3.81061	0	0	0	0	0	0	0	0	0	0	0	0	0	0
pyruvate kinase	[11]	[EC:2.7.1.40]	Glutamicibacter sp. S15_bc15_contig_1_0_2696	0.571386	0	0	0	0	0	0	0	1.05915	0	0	0	0	0	0	0	11.1534	0	0	0	0	0	0	0	0	0	0	0	0	0	0	0	0	0	0	0	0	0	0	0	0	0	0	0	0	0
Acetate and TCA cycle
ferredoxin/flavodoxin---NADP+ reductase	[12]	[EC:1.18.1.2 1.19.1.1]	Glutamicibacter sp. S15_bc15_contig_1_0_2583	0	0	0	0	0	0	0	0	0	0	0	0	0	0	0	0	0	0	0	0	0	0	0	0	0	0	0	0	0	0	0	0	0	0	0	0	0	0	0	0	0	0	0	0	0	0
dihydrolipoamide dehydrogenase	[13]	[EC:1.8.1.4]	Glutamicibacter sp. S15_bc15_contig_1_0_2789	0	0	0	0	0	0	0	0	0	0	0	0	0	0	0.629582	0	5.5851	0	0	0	0	0	0	0	0	0	0	0	0	0	0	0	0	0	0	0	0	0	0	0	0	0	0	0	0	0
acetyl-CoA synthetase	[14]	[EC:6.2.1.1]	Glutamicibacter sp. S15_bc15_contig_1_0_3248	0	0	0	0	0	0	0	0	0	0	0	0	0	0	0	0	0	0	1.43952	0	0	0	0	0	0	0	0	0	0	0	0	0	0	0	0	0	0	0	0	0	0	0	0	0	0	0
succinyl-CoA synthetase beta subunit	[15]	[EC:6.2.1.5]	Glutamicibacter sp. S15_bc15_contig_1_0_1039	0	0	0	0	0	0	0	0	0	0	3.22503	0	0	0	0	0	0	0	0	0	0	0	0	0	0	0	0	0	0	0	0	0	0	0	0	0	0	0	0	0	0	0	0	0	0	0
succinyl-CoA synthetase alpha subunit		[EC:6.2.1.5]	Glutamicibacter sp. S15_bc15_contig_1_0_1040	0	0	0	0	1.22425	0	0	0	0.525919	7.35933	3.25041	0	0	0	1.2276	0	2.82191	5.97172	0	0	5.72977	0	0.449866	0	0	1.80379	0.445794	0	0	0	0	0	0	0	0	0	0	0	0	0	0	0	0	0	0	0
succinate dehydrogenase / fumarate reductase, iron-sulfur subunit	[16]	[EC:1.3.5.1 1.3.5.4]	Glutamicibacter sp. S15_bc15_contig_1_0_1186	0	0	0	1.06697	0	0	0.936407	0	2.09688	0	0	0	0	0.509519	0	0.535353	1.41868	0	0	0	5.68799	0	0	0	0	0	0	0	0	0	0	0	0	0	0	0	0	0	0	0	0	0	0	0	0	0
citrate synthase	[17]	[EC:2.3.3.1]	Glutamicibacter sp. S15_bc15_contig_1_0_2934	0	0	4.29272	6.37249	7.42929	0	0	0	0	0.905641	0	0	0	0	0	0.536772	0	6.86998	0	0	0	0.476386	0	0	0	0	0	0	0	0	0	2.38128	0	0.430753	0	0	0	0.917767	0	0	1.8092	0	0	0	0	0
malate dehydrogenase (quinone)	[18]	[EC:1.1.5.4]	Glutamicibacter sp. S15_bc15_contig_1_0_1974	0	0	0	0	0	0	0	0	0	0	0	0	0	0	0	0	0	0	0	0	0	0	0	0	0	0	0	0	0	0	0	0	0	0	0	0	0	0	0	0	0	0	0	0	0	0
fumarate hydratase, class I	[19]	[EC:4.2.1.2]	Glutamicibacter sp. S15_bc15_contig_1_0_3304	1.71127	0	0	0	0.622641	0	1.85685	0	0	0	0.53376	0	3.76923	0	0	0	2.78354	0	0	0	0	1.42298	0	0	0	0	0.447377	0	0	0	0	0.472839	0	0	0	0	0	0	0	0	0	0	0	0	0	0
fumarate hydratase, class II	[20]	[EC:4.2.1.2]	Glutamicibacter sp. S15_bc15_contig_1_0_1228	0	0	1.61081	0	0	0	0	0	0	0	0	0	0	0	0	0	0	0	0	0	0	0	0	0	0	0	0	0	0	0	0	0	0	0	0	0	0	0	0	0	0	0	0	0	0	0
CAZymes
GH3 beta-glucosidase (EC 3.2.1.21)			Glutamicibacter sp. S15_bc15_contig_1_0_613	0	0	0	0	0	0	0	0	0	0	0	0	0	0	0	0	0	0	0	0	0	0	0	0	0	0	0	0	0	0	0	0	0	0	0	0	0	0	0	0	0	0	0	0	0	0
Cetobacterium_A sp. NWS_MAG_09
Enzyme	Path (Fig.)	EC	Gene_id	T2_ctr_tk1_HGm01	T2_ctr_tk1_HGm05	T2_ctr_tk2_HGm01	T2_ctr_tk2_HGm03	T2_ctr_tk2_HGm05	T2_ctr_tk2_HGm07	T2_ctr_tk3_HGm01	T2_ctr_tk3_HGm03	T2_ctr_tk3_HGm05	T2_ctr_tk3_HGm07	T2_mc2_tk1_HGm03	T2_mc2_tk1_HGm05	T2_mc2_tk1_HGm07	T2_mc2_tk2_HGm01	T2_mc2_tk2_HGm03	T2_mc2_tk2_HGm05	T2_mc2_tk2_HGm07	T2_mc2_tk3_HGm01	T2_mc2_tk3_HGm03	T2_mc2_tk3_HGm05	T2_mc2_tk3_HGm07	T3_ctr_tk1_HGm01	T3_ctr_tk1_HGm03	T3_ctr_tk1_HGm05	T3_ctr_tk1_HGm07	T3_ctr_tk2_HGm01	T3_ctr_tk2_HGm03	T3_ctr_tk2_HGm05	T3_ctr_tk2_HGm07	T3_ctr_tk3_HGm01	T3_ctr_tk3_HGm03	T3_ctr_tk3_HGm05	T3_ctr_tk3_HGm07	T3_mc1_tk1_HGm01	T3_mc1_tk1_HGm03	T3_mc1_tk1_HGm05	T3_mc1_tk1_HGm07	T3_mc1_tk2_HGm01	T3_mc1_tk2_HGm03	T3_mc1_tk2_HGm05	T3_mc1_tk2_HGm07	T3_mc1_tk3_HGm01	T3_mc1_tk3_HGm03	T3_mc1_tk3_HGm05	T3_mc1_tk3_HGm07	T2_mc1_tk1_HGm01
Glycolysis
glucokinase	[1]	[EC:2.7.1.2]
glucose-6-phosphate isomerase	[2]	[EC:5.3.1.9]	Cetobacterium_A sp. NWS_MAG_00009-contigs_c_000000672595_1	0	0	0	0	0	0	0	0	0	0	0	0	0	0	0	0	0	4.5889	0	0	0	0	0	0	0	3.60769	0	0	1.81015	0	1.82973	0	0	4.29101	2.65078	0	0	0	0	0	0	0	0	1.78462	0	0
6-phosphofructokinase 1	[3]	[EC:2.7.1.11]
fructose-bisphosphate aldolase, class II	[4]	[EC:4.1.2.13]
fructose-1,6-bisphosphatase I	[5]	[EC:3.1.3.11]	Cetobacterium_A sp. NWS_MAG_00009-contigs_c_000000878530_2	0	0	0	0	0	0	0	0	0	0	0	0	0	0	0	0	0	0	0	0	0	0	0.899131	0	1.8287	0	0	0	1.82005	0.985733	0.917581	0	0	0	0	0	0	0	0	0	0	0	0	0	0	0
fructose-1,6-bisphosphatase I	[5]	[EC:3.1.3.11]	Cetobacterium_A sp. NWS_MAG_00009-contigs_c_000000762369_4	0	0	0	0	0	0	0	0	0	0	0	1.9355	0	0	0	0	0	0	0	0	0	0.95758	0	0	1.84884	0	0	0	0.905316	0	0	0	0	0.858529	0	0	0	0	0.917883	3.71724	1.80704	0.928218	0	0	4.59874	0
triosephosphate isomerase (TIM)	[6]	[EC:5.3.1.1]
glyceraldehyde 3-phosphate dehydrogenase	[7]	[EC:1.2.1.12]	Cetobacterium_A sp. NWS_MAG_00009-contigs_c_000000578988_2	0	0	0	0	0	0	0	0	0	0	0	0	0	0	0	0	0	0	0	0	0	0	0	0	0	0	0	0	0	0	0	0	0	0	0	0	0	0	0	0	0	0	0	1.7847	0	0
phosphoglycerate kinase	[8]	[EC:2.7.2.3]	Cetobacterium_A sp. NWS_MAG_00009-contigs_c_000000578988_3	0	0	0	0	0	0	0	0	0	0	0	0	0	0	0	0	0	0	0	2.00645	0	1.90817	0	0	0	1.80394	0	0	0.906897	0.995958	0	6.68285	0.91062	0	0	0	0	0	0	0	0	0.925534	0.888692	1.78865	0.916126	0
2,3-bisphosphoglycerate-independent phosphoglycerate mutase	[9]	[EC:5.4.2.12]	Cetobacterium_A sp. NWS_MAG_00009-contigs_c_000000559925_1	0	4.49017	0	0	0	0	0	0	0	0	0	0	0	0	0	0	0	6.40743	0	0	0	3.80337	0.899283	0	0.917837	0.902007	2.68258	0.912396	0	0.991085	1.83335	0	0.91234	1.72544	2.66976	0.905855	0	0	2.75084	3.6909	1.81007	0.923048	1.78329	0.89597	0.912776	0
enolase	[10]	[EC:4.2.1.11]	Cetobacterium_A sp. NWS_MAG_00009-contigs_c_000000140298_1	0.858925	0	0	0	0	0	0	0	1.04064	4.195	0	0	0	0	0	0	0	0	0	0	0	0	0	0	0	1.0637	0	0	0	1.08851	0	0	0	0	0.960118	0	0	0	4.29583	0	1.02636	0	3.93167	0	0	0
enolase	[10]	[EC:2.7.1.40]	Cetobacterium_A sp. NWS_MAG_00009-contigs_c_000000264108_2	0	0	0	1.06372	0	0	0	0	0	0	0	2.9025	0	0	0	0	0	0	0	0	0	0	0	0	0	0	0	0	0	1.00069	1.83017	0	0	0	4.42178	0	4.86249	0	0	0	0	0	0.885875	0	0	0
pyruvate kinase	[11]		Cetobacterium_A sp. NWS_MAG_00009-contigs_c_000000264108_1	0	0	0	0	0	0	0	0	0	0	0	0	0	0	1.25313	0	0	0	0	0	0	0	1.79879	0	0	2.70593	1.78709	0	4.53609	0	1.83208	8.58167	1.82199	0.861133	0.88769	0	2.90651	0	0	4.62603	2.71339	0	0	0.894684	0	0.968248
Acetate and formate production
pyruvate ferredoxin oxidoreductase alpha subunit	[21]	[EC:1.2.7.1]	Cetobacterium_A sp. NWS_MAG_00009-contigs_c_000001122792_2	0	0	0	0	2.47454	0	0	1.98809	0	5.4395	0	0	0	0	0	0	0	0	0	0	0	1.90667	0.899391	2.13366	0.920268	2.70593	0	1.83016	0	0	0	0	0	0.861159	0	0	0	0	0.917294	0.925159	0	3.69984	1.77874	0.894704	1.8307	0
pyruvate-ferredoxin/flavodoxin oxidoreductase		[EC:1.2.7.1]	Cetobacterium_A sp. NWS_MAG_00009-contigs_c_000000818612_1	0	0	0	0	3.72435	0	0	0	0	0	5.35173	0	0	0	0	0	0	2.74607	0	1.00159	0	0	2.69786	0	0	0.902008	0	0	0	0	0	0	0	1.7254	0	0	0	3.66131	0	2.76827	0	1.84614	4.45808	0.895955	0.912806	0
pyruvate-ferredoxin/flavodoxin oxidoreductase		[EC:1.2.7.1]	Cetobacterium_A sp. NWS_MAG_00009-contigs_c_000000133456_1	0	0	0	0	0	0	0.927645	0	1.06139	5.37508	0	0	0	0	0	0	0	0	0	0	0	1.89388	1.79823	0	0	0.902055	5.37118	0	0	0.985237	2.75299	0	0	0	2.68019	0	0	0	2.74921	0	0	3.68019	1.7905	0.89797	1.81749	0
formate C-acetyltransferase	[22]	[EC:2.3.1.54]	Cetobacterium_A sp. NWS_MAG_00009-contigs_c_000000652432_2	0	0	0	0	0	0	0	0	0	0	0	0	0	0	0	0	0	0	0	0	0	0.945923	0	0	2.73908	0.902062	1.79092	0	0.910655	0	0	0	1.82997	1.73169	0	0	2.88518	2.72695	0	0.917916	0	0	0	0	0.907687	0
Galactose catabolism
D-galactose 1-epimerase	[23]	[EC:5.1.3.3]
galactokinase	[24]	[EC:2.7.1.6]
UDPglucose--hexose-1-phosphate uridylyltransferase	[25]	[EC:2.7.7.12]	Cetobacterium_A sp. NWS_MAG_00009-contigs_c_000000646369_1	0	0	0	0	0	0	0	0	0	0	0	0	0	0	0	1.07329	0	0	0	2.0063	0	0	0	0	0	1.80394	0	0	0	0	0	0	0.910698	0	0.887201	0	1.93874	0	0	0	0	0.925425	0	0	0	0
phosphoglucomutase	[26]	[EC:5.4.2.2]
CAZymes
Lacto-N-biose phosphorylase N-terminal TIM barrel domain [PF09508.12]; Lacto-N-biose phosphorylase central domain [PF17385.4]			Cetobacterium_A sp. NWS_MAG_00009-contigs_c_000000067872_1	0	0	0	1.06411	0	0	0	0	1.05374	0	0	0	0	1.02667	0	0	0	0	0	0	0	0.958269	0	0	0.92509	0	0	0	2.71502	0	0	0	0	0	0	0	0	0	0	0	0	0	0	0	0	0
methyl-galactoside transport system substrate-binding protein			Cetobacterium_A sp. NWS_MAG_00009-contigs_c_000001066702_2	0	0	0	0	0	0	0	0	0	0	0	0	0	0	0	0	0	0	0	0	0	0	0	0	0	0	0	0	0	0	0	0	0	0	0	0	0	0	0	0	0	0	0	0	0	0
Pseudomonas_E yamanorum MAG_02
Enzyme	Path (Fig.)	EC	Gene_id	T2_ctr_tk1_HGm01	T2_ctr_tk1_HGm05	T2_ctr_tk2_HGm01	T2_ctr_tk2_HGm03	T2_ctr_tk2_HGm05	T2_ctr_tk2_HGm07	T2_ctr_tk3_HGm01	T2_ctr_tk3_HGm03	T2_ctr_tk3_HGm05	T2_ctr_tk3_HGm07	T2_mc2_tk1_HGm03	T2_mc2_tk1_HGm05	T2_mc2_tk1_HGm07	T2_mc2_tk2_HGm01	T2_mc2_tk2_HGm03	T2_mc2_tk2_HGm05	T2_mc2_tk2_HGm07	T2_mc2_tk3_HGm01	T2_mc2_tk3_HGm03	T2_mc2_tk3_HGm05	T2_mc2_tk3_HGm07	T3_ctr_tk1_HGm01	T3_ctr_tk1_HGm03	T3_ctr_tk1_HGm05	T3_ctr_tk1_HGm07	T3_ctr_tk2_HGm01	T3_ctr_tk2_HGm03	T3_ctr_tk2_HGm05	T3_ctr_tk2_HGm07	T3_ctr_tk3_HGm01	T3_ctr_tk3_HGm03	T3_ctr_tk3_HGm05	T3_ctr_tk3_HGm07	T3_mc1_tk1_HGm01	T3_mc1_tk1_HGm03	T3_mc1_tk1_HGm05	T3_mc1_tk1_HGm07	T3_mc1_tk2_HGm01	T3_mc1_tk2_HGm03	T3_mc1_tk2_HGm05	T3_mc1_tk2_HGm07	T3_mc1_tk3_HGm01	T3_mc1_tk3_HGm03	T3_mc1_tk3_HGm05	T3_mc1_tk3_HGm07	T2_mc1_tk1_HGm01
Glycolysis
glucokinase	[1]	[EC:2.7.1.2]	Pseudomonas_E yamanorum MAG_02_k141_556_9	0	0	0	0	0	0	0	0	0	0	1.08126	0	0	0	0	0	0	0	0	0	0	0	1.7993	0	0	0	0	0.921666	0	0	0	0	0	0	0	0	0	0	0	0	0	0	0	0	0	0
glucose-6-phosphate isomerase	[2]	[EC:5.3.1.9]	Pseudomonas_E yamanorum MAG_02_k141_2533_1	0.570609	0.562703	5.9104	0	1.24476	0	2.78569	0	0	9.89138	2.13582	0	0	1.03567	1.90243	0	0	0	0.481135	2.50152	4.66777	0.474477	1.79841	0	0	0	1.34201	0	2.27312	1.48237	0.917155	4.2578	0	0.863914	0	0	3.37617	0	2.75006	0	2.7164	0.460797	0	0	3.6433	0
6-phosphofructokinase 1	[3]	[EC:2.7.1.11]
fructose-bisphosphate aldolase, class II	[4]	[EC:4.1.2.13]	Pseudomonas_E yamanorum MAG_02_k141_3489_4	1.70349	0	0	0	0	0	0	0	0	0	0	3.64596	0	0	0	0	0	0	0	0	0	0	0	0	0	0	2.9874	0	0	0	0	0	0	0	0	0	0	0	0	0	0	0	0	0	0	0
fructose-1,6-bisphosphatase I	[5]	[EC:3.1.3.11]	Pseudomonas_E yamanorum MAG_02_k141_1992_3	0	0	0	0	1.19349	0	0	1.01598	0	0	0	0	0	0	0	0	0	1.97366	0	0	0	0	0	0	0	0	0	0	0	0	0	1.00049	0	0	0	1.87269	0.154761	0	0	0	0	0	0	0	0	0
triosephosphate isomerase (TIM)	[6]	[EC:5.3.1.1]
glyceraldehyde 3-phosphate dehydrogenase	[7]	[EC:1.2.1.12]	Pseudomonas_E yamanorum MAG_02_k141_556_7	0	0	9.64045	0	0	0	11.193	0	0	0	5.39828	25.1725	0	5.13375	1.23719	0	0.937582	0.917809	5.84976	2.01062	14.9624	3.83276	0	1.07315	0	0.901922	2.67698	0	0	3.00646	0.914846	6.73087	0	5.14893	0	1.82642	0	0	0	4.64953	0	0.928685	0	0	0.920375	4.86225
glyceraldehyde 3-phosphate dehydrogenase		[EC:1.2.1.12]	Pseudomonas_E yamanorum MAG_02_k141_362_18	4.57336	0	0	0.151616	4.96709	0	0	0	0	0	0	9.62928	0	0.295419	0	0	11.1591	0	1.44697	0	0	0	0.899277	0	0.917684	0	0	0	0	6.93597	0	1.89811	0	2.58845	0.890056	0	2.89882	0.915091	0.916926	0	0	0.131847	0.891784	0	1.82524	0
phosphoglycerate kinase	[8]	[EC:2.7.2.3]	Pseudomonas_E yamanorum MAG_02_k141_773_1	1.2026	0	0	3.24368	0	0.984513	0.961874	0	0	0	0	0	0	0	0	0	0	18.8259	0	0	0	0	0	1.13299	0	0	3.52228	0	0	0	0	3.20665	0	0	0	0	5.16507	0	4.63319	0	0	0	0.838399	0	0.987971	1.02818
phosphoglycerate kinase		[EC:2.7.2.3]	Pseudomonas_E yamanorum MAG_02_k141_3489_1	0	0	24.2446	0	0	0	4.77261	2.06906	0	0	2.2733	1.00127	0	0	0	0	25.6395	0	0	0	0	0	0	0	0	0	1.76343	1.93883	0	0	0	8.33228	0	0	0	0.960747	12.2209	0	0	0	1.78597	0	0	0	0	0
2,3-bisphosphoglycerate-independent phosphoglycerate mutase	[9]	[EC:5.4.2.12]	Pseudomonas_E yamanorum MAG_02_k141_3249_6	0.571301	0	4.83387	3.71379	1.2428	1.89385	0	0	0.52962	2.70335	0	1.92501	11.2687	0	1.26436	0	3.25258	1.37264	0.963821	0	6.40717	1.18796	0.449626	0	0	1.80403	0	0	0	0	0	2.37013	0	1.72639	0	0.905099	0	0	0.916843	0.460992	0.452605	0	0	0.448178	0.455998	0
enolase	[10]	[EC:4.2.1.11]	Pseudomonas_E yamanorum MAG_02_k141_1340_18	0	0	13.9515	1.06206	0	0	0	1.98712	0	0	0	11.5723	7.46514	0	3.76591	0	0.932011	0	0	0	0	0	0.899365	0	0.919683	0	0	0	1.81502	0.993925	0	0	0.911334	0	0	0	1.93645	1.83543	0	0	0	0	3.55967	0	0.914733	4.83843
pyruvate kinase	[11]	[EC:2.7.1.40]	Pseudomonas_E yamanorum MAG_02_k141_2387_45	0	0.748391	14.7986	3.18405	0	0.314664	0.929407	2.97601	0	24.9582	1.07027	1.92602	0	1.03385	0	0	31.6217	3.66133	0.964816	3.00467	0	0	0	0	0.458901	1.80401	0.894199	0	0	0	0	3.79702	0	1.29411	0	2.71748	2.89917	6.40676	0	2.76808	0	0	0	1.79197	0.912746	3.86402
Acetate formation
ferredoxin/flavodoxin---NADP+ reductase	[12]	[EC:1.18.1.2 1.19.1.1]	Pseudomonas_E yamanorum MAG_02_k141_2779_47	0	0	3.20456	0	0	0	1.87296	0	0	0	0	0	2.41122	0	0	0	7.56762	2.30118	0	0	7.96142	0	1.79995	0	0	0	0	0	0	0	0	0	0.904268	0	0	0	0	0.935427	0	0	1.80321	0	0	0	0	0
pyruvate dehydrogenase E1 component	[27]	[EC:1.2.4.1]	Pseudomonas_E yamanorum MAG_02_k141_216_3	0	0	7.308	0	0	0.258564	0	0.98701	0	1.0095	1.59368	0	0	0	1.92525	0	1.45993	0	1.91279	0	0	0	2.24754	0	1.36769	0	0	0	0.911245	0	0	0	0.228917	0	0	0	0	0	0	0	0	0	0	0	0	0
pyruvate dehydrogenase E1 component		[EC:1.2.4.1]	Pseudomonas_E yamanorum MAG_02_k141_3399_1	0	0	0	0	0	0	0	0	0	0	0	0	0	0	0	0	6.56365	1.83567	0	0	0	0	0	0	0	0	0	0	0	1.00227	0	0	0	0	0	0	0.973496	0	0	0	0	0	1.76988	0	0	0
pyruvate dehydrogenase E1 component		[EC:1.2.4.1]	Pseudomonas_E yamanorum MAG_02_k141_1290_1	0	0	0	0	2.47216	2.48327	5.58521	0	2.11313	0	0	0	0	0	0	0	19.6001	0	0	3.0096	0	0	0	0	0	0	0	0	0	0	0	0	0	0	0	0	0	0	0.917393	4.62923	0	0	0	0	0	0
pyruvate dehydrogenase E2 component (dihydrolipoamide acetyltransferase)	[28]	[EC:2.3.1.12]	Pseudomonas_E yamanorum MAG_02_k141_216_2	0.570676	0	9.67121	1.0607	0.622281	0	0	0	1.05994	6.44685	6.9423	3.36626	0.627575	1.03556	0.633949	0	0.464133	13.1265	1.92485	0	0	0	1.34881	2.12257	0	0	0	0	0.454597	0	0	1.41955	0.456643	1.29576	0	0	0.964729	0.913013	1.8334	0	1.81088	1.84336	0	0	0	0
acetyl-CoA synthetase	[14]	[EC:6.2.1.1]	Pseudomonas_E yamanorum MAG_02_k141_512_30	1.70854	0	1.0753	1.58999	1.24787	0.639315	1.8555	1.97809	0	0.896222	0.532816	0	0	0.518717	0.637281	0	16.3869	4.57053	4.3192	0	0	0	0	0.529409	0	0	0.447569	0.454219	0.455037	1.97114	0	0	0.457156	0.865053	0	0	1.92583	0	0.458217	0	0.905873	1.84044	0	0	2.72692	3.85125
TCA cycle
succinyl-CoA synthetase alpha subunit	[15]	[EC:6.2.1.5]	Pseudomonas_E yamanorum MAG_02_k141_365_2	0	1.10238	0	0	0	0	0	0	0	0	0	4.86353	0	0	0	0	1.88843	1.83977	0	0	0	0	0	0	0	0	0	0	0	0	0	0	0	1.70851	0	0	0	0	0	0	0	0	0	0	0	1.95622
succinate-semialdehyde dehydrogenase / glutarate-semialdehyde dehydrogenase		[EC:1.2.1.16 1.2.1.79 1.2.1.20]	Pseudomonas_E yamanorum MAG_02_k141_1993_5	2.29511	1.11761	19.3081	9.56325	3.70776	0	4.65457	2.98407	1.0565	13.619	10.7449	25.0988	1.24008	6.18376	6.25294	5.36624	71.3166	11.005	3.8775	2.0065	24.3155	0	2.69828	0	5.5263	4.50985	0	0	2.72062	4.98015	0.915851	12.4121	0	1.72132	0	2.72745	5.25081	0	15.1002	6.48157	0.904292	2.77672	0	5.36582	0.91618	3.87564
malate dehydrogenase (quinone)	[18]	[EC:1.1.5.4]	Pseudomonas_E yamanorum MAG_02_k141_1234_1	4.58161	0	31.1265	0	23.539	1.25034	5.5807	0	0	0.904963	7.50576	3.85641	18.6788	0	6.28263	2.14726	13.043	1.83172	1.93392	0	2.32187	1.90475	0	0	2.75799	1.80398	2.6814	0	0	4.96691	0	14.2777	0	0	0	0	0	0	2.75148	0.924222	0.90469	0	0	0	0.914356	0
malate dehydrogenase (quinone)		[EC:1.1.5.4]	Pseudomonas_E yamanorum MAG_02_k141_362_43	1.14138	0.5626	24.543	0	1.86679	0	0	0	0	4.94694	0	1.92361	0	0	1.26782	0	0	0	3.36859	0	1.1667	1.89818	0	0	0	0.451014	0.447321	0	0	0	0	0	0.45664	0.431914	0.445738	0.904103	1.44712	0	0	0	0.452717	0	0	0	0	0
fumarate hydratase, class I	[19]	[EC:4.2.1.2]	Pseudomonas_E yamanorum MAG_02_k141_2387_48	1.14264	2.24728	19.3352	10.6109	1.24276	0	2.78727	0.991437	2.11844	0	1.14493	0.962524	3.75598	0	5.05705	0	1.9103	12.8114	3.85544	1.0012	34.9467	0	0	0	1.83425	0	0	0	2.72614	0	0	2.8443	0	0	0.945505	0	7.05162	0	0	1.84403	0	5.53492	2.67694	0.906717	0	5.79237
fumarate hydratase, class II	[20]	[EC:4.2.1.2]	Pseudomonas_E yamanorum MAG_02_k141_2020_17	3.44717	0	1.07361	0	0	0.627133	0	0	0	4.06673	3.74958	2.40897	0	0	0.629522	0	7.44706	5.03587	0	0.980078	0.581114	0	0	0	0.459304	0	0	0	5.90211	0	0	2.85185	0	0.431113	0.889222	0	1.45076	0	0	0.461749	0	2.30914	0	0.895567	0	0
Lactate production
D-lactate dehydrogenase	[29]	[EC:1.1.1.28]	Pseudomonas_E yamanorum MAG_02_k141_2472_2	0	2.22235	9.63938	5.321	4.91446	0	0	0	0	5.49216	7.56044	0	0	0	1.23616	0	0	0.917915	2.9262	0	0	0.958508	0.899611	0	0	0	0.892247	0	0	0	0	1.92417	0	0	0	0	0	1.85029	0.91801	0	0	0.928929	0	0	0	0.972728
Fucose metabolism
L-fucose dehydrogenase	[30]		Pseudomonas_E yamanorum MAG_02_k141_2225_3	2.32612	0	0	1.06714	4.86128	2.35958	0	0	0	4.64724	0	0	22.8903	0	0	1.07061	35.0123	11.9676	0.986842	0	0	0	0	0	0	0	0	1.85919	0	4.06076	0.912794	0	0	0	0.876336	0	0.981607	0	0.919171	3.75168	0	0.935266	1.75512	0	0	0
L-fuconolactonase	[31]	[EC:3.1.1.-]	Pseudomonas_E yamanorum MAG_02_k141_2225_4	1.15886	0	11.7622	0	0	0	0	0	3.15101	7.38913	0	0	0	0	0	0	0	7.35557	0	0	0	0	0	0	0	0	0	0	0	0	0	7.76186	0	0	0	0	3.91338	0	0	0	0	0	0.880492	0.889743	0	0
L-fuconate dehydratase	[32]	[EC:4.2.1.68]	Pseudomonas_E yamanorum MAG_02_k141_2225_5	5.73024	0	6.43878	14.8698	0	0	0	0	0	11.7761	6.43752	8.6803	0	1.03182	1.25474	3.22054	53.1342	3.66416	8.70913	1.00262	13.9202	3.81159	0	0	2.75953	4.50991	0.893666	3.65844	0.907436	5.96504	2.74848	3.81089	0.911245	0	0	0	2.90514	0	0.917235	0	0	4.62313	0	0	3.65961	3.87132
2,4-didehydro-3-deoxy-L-rhamnonate hydrolase	[33]	[EC:3.7.1.26]	Pseudomonas_E yamanorum MAG_02_k141_2225_6	2.31772	0	9.6236	7.46126	3.66225	0	0	2.00428	1.05033	2.77093	15.2074	21.3792	0	0	0	0	15.0858	28.5029	6.87466	9.0705	6.85427	2.89007	4.49915	0	0.930065	0.901882	1.78211	0.92589	2.70829	11.1098	0.913599	4.85116	0.905826	0	1.75833	0.918388	0	3.72563	1.83738	2.80434	1.80453	0	1.76098	0	3.7029	12.7005
2-keto-3-deoxy-L-fuconate dehydrogenase	[34]	[EC:1.1.1.-]	Pseudomonas_E yamanorum MAG_02_k141_2225_7	2.33079	0	6.40442	1.06784	4.84935	1.17123	0	0	0	0	0	11.706	0	6.10066	0	2.14046	41.7219	0	0	2.02102	0	2.90608	0	0	0	0	0	0	0	2.03619	0	0.979156	0	0	0	0	3.93333	0	2.75831	0	0	0	0	0	1.86251	0
MFS transporter, FHS family, L-fucose permease			Pseudomonas_E yamanorum MAG_02_k141_76_11	1.19199	0	13.7654	0	2.3571	0	0	0	0	3.88865	6.72682	0	0	0.996937	0	0	0	0	0	0	0	0	0	0	0	0	0	0	0	0	0	0	0	0	0	0	3.01618	0	1.84446	0	0	0	0	0	0	0
Galactose metabolism
aldose 1-epimerase	[23]	[EC:5.1.3.3]	Pseudomonas_E yamanorum MAG_02_k141_350_4	0	0	0	0	0	0	0	0	0	0	0	0	0	0	0	0	13.0801	0	0	0	0	0	0	0	0	0	0	0	0	0	0	3.82467	0	0	0	0	0	0	0	0	0	0	0	0	0	1.93928
galactokinase	[24]	[EC:2.7.1.6]
UDPglucose--hexose-1-phosphate uridylyltransferase	[25]	[EC:2.7.7.12]
phosphoglucomutase	[26]	[EC:5.4.2.2]
CAZymes
GH109 alpha-N-acetylgalactosaminidase (EC 3.2.1.49)			Pseudomonas_E yamanorum MAG_02_k141_2798_1	0	0	0	0	0	0	0	0	0	0	0	0	0	0	3.70848	0	0	0	0	0	0	0	0	0	0	0	0	0	0	0	0	0	0	0	0	0	0	0	0	0	0	0	0	0	0	0
GH109 alpha-N-acetylgalactosaminidase (EC 3.2.1.49)			Pseudomonas_E yamanorum MAG_02_k141_2671_2	2.30449	0	2.67812	4.78799	0	0	0.466321	1.99556	0	0	0	0	0	0	0	0	7.9674	0	0	0	0	0.957955	0	1.60927	0	0	0	0	0	0	1.37236	2.4029	0	0	0	0	1.4598	1.38665	0	0.929677	0	0	0.885217	0	0.920135	0.972247
GH3 beta-glucosidase (EC 3.2.1.21)			Pseudomonas_E yamanorum MAG_02_k141_362_14	5.76121	1.11198	14.9975	3.19199	2.45906	2.44337	0.932644	0	4.2158	7.31536	5.3968	15.4882	0	7.1888	0	2.14486	0	0	7.79711	1.00519	0	0	0.899589	0	2.77436	1.80385	0	5.52036	0	8.01442	0	9.61162	0	0	0	0	0	0	0	0.929677	0.903437	1.85701	2.65565	0.892386	9.20135	8.75022
GH33 sialidase or neuraminidase (EC 3.2.1.18)			Pseudomonas_E yamanorum MAG_02_k141_1480_14	0	0	0	0	0	0	2.32604	0	0	0	0	0	0	2.06339	0	0	0	0	0	0	0	0	0	0	0	0	0.446817	0	0	0	0	1.4294	0	0.430677	0	0	0.48425	0	1.37588	0	0	0	0	0	1.37255	0
GH50 beta-agarase (EC 3.2.1.81). [GH50]			Pseudomonas_E yamanorum MAG_02_k141_1011_2	0	0	0	0	0	0	0	0	0	0	0	9.70413	0	1.02366	0	0	13.172	0	0	0	0	0.961394	0	0	0	2.70568	0	0	0	0	0	0	0	0	0	0	5.85882	0	0	0	0	0	0	0.890695	0	0
GH74 endoglucanase (EC 3.2.1.4)			Pseudomonas_E yamanorum MAG_02_k141_708_2	1.15091	0	9.64484	0	3.694	4.90854	0	0	0	0	0	0	0	0	0	0	0	15.5953	0	0	20.7574	0	0	1.07143	0	0	3.57063	0	2.7169	0	1.83034	0	0	0	0	0	2.91649	0	1.83557	0	0	0	0.886185	0	0.919009	2.91389
Sphingomonas sp. MAG_01
Enzyme	Path (Fig.)	EC	Gene_id	T2_ctr_tk1_HGm01	T2_ctr_tk1_HGm05	T2_ctr_tk2_HGm01	T2_ctr_tk2_HGm03	T2_ctr_tk2_HGm05	T2_ctr_tk2_HGm07	T2_ctr_tk3_HGm01	T2_ctr_tk3_HGm03	T2_ctr_tk3_HGm05	T2_ctr_tk3_HGm07	T2_mc2_tk1_HGm03	T2_mc2_tk1_HGm05	T2_mc2_tk1_HGm07	T2_mc2_tk2_HGm01	T2_mc2_tk2_HGm03	T2_mc2_tk2_HGm05	T2_mc2_tk2_HGm07	T2_mc2_tk3_HGm01	T2_mc2_tk3_HGm03	T2_mc2_tk3_HGm05	T2_mc2_tk3_HGm07	T3_ctr_tk1_HGm01	T3_ctr_tk1_HGm03	T3_ctr_tk1_HGm05	T3_ctr_tk1_HGm07	T3_ctr_tk2_HGm01	T3_ctr_tk2_HGm03	T3_ctr_tk2_HGm05	T3_ctr_tk2_HGm07	T3_ctr_tk3_HGm01	T3_ctr_tk3_HGm03	T3_ctr_tk3_HGm05	T3_ctr_tk3_HGm07	T3_mc1_tk1_HGm01	T3_mc1_tk1_HGm03	T3_mc1_tk1_HGm05	T3_mc1_tk1_HGm07	T3_mc1_tk2_HGm01	T3_mc1_tk2_HGm03	T3_mc1_tk2_HGm05	T3_mc1_tk2_HGm07	T3_mc1_tk3_HGm01	T3_mc1_tk3_HGm03	T3_mc1_tk3_HGm05	T3_mc1_tk3_HGm07	T2_mc1_tk1_HGm01
Glycolysis
glucokinase	[1]	[EC:2.7.1.2]
glucose-6-phosphate isomerase	[2]	[EC:5.3.1.9]	Sphingomonas sp. MAG_01_k141_1421585_6	0	0	0	0	0	0	0	0	0	0	0	0	0	0	0	0	0	4.19972	0	0	0	0	0	0	0	0	0	0	0	0	0	0	0	0	0	0	0	0	0	0	0	0	0	0	0	0
6-phosphofructokinase 1	[3]	[EC:2.7.1.11]
fructose-bisphosphate aldolase, class II	[4]	[EC:4.1.2.13]	Sphingomonas sp. MAG_01_k141_302947_7	0	0	0	0	0	0	0	0	0	0	0.541282	0	0	0	0.614926	0	0	2.29623	0	0	0	0	0	0	0	0	0	0	0	0	0	0	0	0	0	0	0	0	0	0	0	0	0	0	0	0
fructose-1,6-bisphosphatase I	[5]	[EC:3.1.3.11]
triosephosphate isomerase (TIM)	[6]	[EC:5.3.1.1]	Sphingomonas sp. MAG_01_k141_805310_8	0	0	0	0	0	0	0	0	0	0	0	0	3.602	0	0	0	6.16104	2.30272	0	1.01033	0	0	0	0	0	0	0	0	0	0	0	0	0	0	0	0	0	0	0	0	0	0	0	0	0	0
glyceraldehyde 3-phosphate dehydrogenase	[7]	[EC:1.2.1.12]	Sphingomonas sp. MAG_01_k141_302947_1	0	0	3.13759	0	0	0	0.963653	2.09567	0	0	0	0	0	0	0	0	0	0	0	0	0	0	0	0	0	0	0	0	0	0	0	0	0	0	0	1.96326	0	0	0.92751	2.97334	0.89057	0	0.837308	0	0	0
phosphoglycerate kinase	[8]	[EC:2.7.2.3]	Sphingomonas sp. MAG_01_k141_302947_3	0	0	0	0	0	0	0	0	0	0	0	0	0	0	0	0	0	0	0	0	0	0	0	0	0	0	0	0	0	0	0	0	0	0	0	0	0	0	0	0	0	0	0	0	0	2.90621
2,3-bisphosphoglycerate-independent phosphoglycerate mutase	[9]	[EC:5.4.2.12]	Sphingomonas sp. MAG_01_k141_1548411_4	0	0	0	1.06921	0	0	0	0	0	0	0	0	0	0	0	0	0	0	0	0	0	0	1.35041	0	0	0	0	0	0	1.53573	0	0	0.45067	0	0	0	0	0	0	0	0	0	0	0	0	3.44709
enolase	[10]	[EC:4.2.1.11]
pyruvate kinase	[11]	[EC:2.7.1.40]	Sphingomonas sp. MAG_01_k141_1680477_3	0	0	0	1.06134	6.20806	1.25882	0	0	0.529384	2.70685	0	7.22245	0	0.516938	3.15491	0	0.930014	2.74598	1.92955	0	0	0	0	0	0.458889	0	0.894206	0	0	4.45947	0	7.11901	0	0	0	0	0	0	0	0	0	0	0	0	0	3.38093
Acetate and formate production
pyruvate dehydrogenase E1 component	[27]	[EC:1.2.4.1]	Sphingomonas sp. MAG_01_k141_1297404_1	0	0	5.89123	0	0	0	0	0	0	0	1.07975	3.38881	0	0.513339	0	0	2.34415	0	0	0	0	0	0	0	0	0.450961	0	0	0	2.50568	0	0.480842	0	0.858108	0	0.913292	4.86748	0.924838	0	0	0	0	0.88494	0	0	0
pyruvate dehydrogenase E2 component (dihydrolipoamide acetyltransferase)	[28]	[EC:2.3.1.12]	Sphingomonas sp. MAG_01_k141_1044043_7	0	0	0	0	0	0	0	0	0	0	0	0	0	0	0	0	0	0	0	0	0	0	0	0	0	0	0	0	0	0	0	0	0	0	0	0	0	0	0	0	0	0	0	0	0	0
dihydrolipoamide dehydrogenase		[EC:1.8.1.4]	Sphingomonas sp. MAG_01_k141_1044043_4	0.572122	0.560831	5.36843	0	0	0	0	0	0	0	0	0	0	0	0	0	2.32669	0	0	5.00936	2.90646	0	0	0	0	0	1.78808	0.913025	0.908108	0.495981	0	0	0	0	0	0.453222	0	0	0	0	1.80981	1.38524	0	0	0.456689	0
dihydrolipoamide dehydrogenase		[EC:1.8.1.4]	Sphingomonas sp. MAG_01_k141_1266040_1	0	0	0	0	0	0	0	0	0	0	0	0	0	2.06481	0	0	0	0	0	0	0	0	0	0	0	0	0	0	0	0	0	0	0	0	1.77728	0	0	0	0	0	0	0	0	0	0	0
TCA cycle
succinyl-CoA synthetase alpha subunit	[15]	[EC:6.2.1.5]	Sphingomonas sp. MAG_01_k141_1667028_5	0	0	0	0	3.69501	0	3.37229	0	0	0	0	0	0	11.3102	0	0	0	13.7595	3.46064	0	0	0	0	0	0	0	0	0	0	0	0	0	0	0	0	0	0	0	0	0	0	0	0	0	0	0
succinyl-CoA synthetase alpha subunit	[15]	[EC:6.2.1.5]	Sphingomonas sp. MAG_01_k141_1677948_6	0	0	0	1.06256	0	0	2.54584	0	0	0.907852	0	0	0	0	0	0	0	0	3.87723	0	0	0	0	0	0	0	0	0	0	0	0	0	0	0	0	0	0	0	0	0	0	2.77661	0	0	3.66451	0
succinate dehydrogenase / fumarate reductase, iron-sulfur subunit		[EC:1.3.5.1 1.3.5.4]	Sphingomonas sp. MAG_01_k141_1667028_1	0	0	0	0	0	0	0	0	0	0	0	0	0	0	0	0	0	0	0	0	0	0	0	0	0	0	0	0	0	0	0	0	0	0	0	0	0	0	0	0	1.77877	0	0	0	0	0
citrate synthase		[EC:2.3.3.1]	Sphingomonas sp. MAG_01_k141_950455_2	0	0	0	0	0	0	0	0	0	0	0	0	0	0	0	0	0	0	0	0	0	0	0	0	1.83912	0.450993	0	0.45715	0	0	0	1.42836	0	0.861612	0	0	0	0	0	0	0	0	1.33504	0.447537	0	0
malate dehydrogenase (quinone)	[18]	[EC:1.1.5.4]	Sphingomonas sp. MAG_01_k141_945140_3	0	0	0	0	0	0	0	0	0	0	0	0	0	0	1.26999	0	0	2.28636	0	0	0	0	0	0	0	0	0	0	0	0	0	0	0	0	0	0	0	0	0	2.30101	0	0	0.446916	0	0	0
fumarate hydratase, class I	[19]	[EC:4.2.1.2]	Sphingomonas sp. MAG_01_k141_821337_8	0	0	0	0	0	0	0	0	0	0	0	0	0	0	0	0	0	2.29408	0	0	0	0	0	0	0	0	0	0	0	0	0	0	0	0	0	0	0	0	0	0	0	0	0	0	0	0
fumarate hydratase, class II	[20]	[EC:4.2.1.2]	Sphingomonas sp. MAG_01_k141_1666462_2	0	0	18.8804	0	0	0	0	1.39191	0	0	0	0	0	0	0	0	0	0	11.589	0	0	0	1.79862	0	0	0	0	0	4.54039	0	0	0	0	0	0	0	0	0.916124	0	2.43606	0.904889	0	0	0	0	0
Mannose metabolism
mannose PTS system EIIA component		[EC:2.7.1.191]	Sphingomonas sp. MAG_01_k141_1289628_6	0	0	0	0	0	0	0	0	0	0	0	0	0	0	0	0	0	0	0	0	0	0	0	0	0	0	0	1.47903	0	0	0	0	0	0	0	0	0	0	0	0	0	0	0	0	0	0
mannose-6-phosphate isomerase	[35]	[EC:5.3.1.8]	Sphingomonas sp. MAG_01_k141_488330_4	0	0	0	0	0	0	0	0	0	0	0	0	0	0	0	0	0	0	0	0	0	0	0	0	0	0	0	0	0	0	0	0	0	0	0	0	0	0	0	0	0	0	0	0	0	0
Fucose metabolism
L-fucose dehydrogenase	[30]
L-fuconolactonase	[31]	[EC:3.1.1.-]	Sphingomonas sp. MAG_01_k141_487266_3	0	0	0	0	0	0	0	0	0	0	0	0	0	0	0	0	0	0	0	0	0	0	0	0	0	0	0	0	0	0	0	0	0	0	0	0	0	0	0	0	0	0	0	0	0	0
L-fuconate dehydratase	[32]	[EC:4.2.1.68]
2,4-didehydro-3-deoxy-L-rhamnonate hydrolase [EC:3.7.1.26]	[33]	[EC:3.7.1.26]	Sphingomonas sp. MAG_01_k141_106532_6	0	0	0	0	0	0	0	0	0	0	0	0	0	0	0	0	0	0	0	0	0	0	0	0	0	0	0	0	0	0	0	0	0	0	0	0	0	1.86154	0	0	0	0	0	0	0	0
2-keto-3-deoxy-L-fuconate dehydrogenase	[34]	[EC:1.1.1.-]
Xylose metabolism
xylose isomerase	[36]	[EC:5.3.1.5]	Sphingomonas sp. MAG_01_k141_334562_4	0	0	0	0	0	0	0	0	0	0	0	0	0	0	0	0	0	1.8318	0	0	0	0	0	0	0	0	0	0	0	0	0	0	0	0	0	0	0	0	0	0	0	0	0	0	0	0
xylulokinase	[37]	[EC:2.7.1.17]	Sphingomonas sp. MAG_01_k141_334562_5	0	0	0	0	0	0	0	0	0	0	0	0	0	0	0	0	0	4.57682	0	0	0	0	0	0	0	0	0	0	0	0	0	0	0	2.58804	0	0	0	0	0	0	0	0	0	0	0	0
Propionate formation
methylmalonyl-CoA mutase	[38]	[EC:5.4.99.2]	Sphingomonas sp. MAG_01_k141_328376_2	0	0.564932	6.99223	2.64894	3.12456	0.642461	0	0	0	5.3661	2.66052	0	6.32198	1.03855	1.27854	0.537506	11.1022	7.30978	0	0.99912	0	2.36512	3.14678	0.52868	0	0	1.34314	3.17532	0	2.45974	0	0.941378	0	0.865767	0	0.901058	0	0.454573	0	0.91804	0.453065	0.459679	0	1.34765	0.45391	0
methylmalonyl-CoA/ethylmalonyl-CoA epimerase	[39]	[EC:5.1.99.1]	Sphingomonas sp. MAG_01_k141_328376_3	0	0	0	0	0	0	0	0	0	0	0	0	0	0	0	0	0	0	0	0	0	0	0	0	0	0	0	0	0	0	0	0	0	0	0	0	0	0	0	0	0	0	0	0	0	0
propionyl-CoA carboxylase beta chain	[40]	[EC:6.4.1.3 2.1.3.15]	Sphingomonas sp. MAG_01_k141_328376_6	1.14535	0	0	1.06192	0	1.25055	0	8.93912	0	0	6.43321	23.1379	1.24537	3.0971	0	0	0	6.41092	0	2.00467	0	0	0	0	0	0	0	2.742	3.63077	0	0	0	0	1.72357	0	1.8147	1.93568	1.8344	0	0	0	0	0	0	0	3.86935
2-oxoisovalerate dehydrogenase E1 component alpha subunit	[41]	[EC:1.2.4.4]	Sphingomonas sp. MAG_01_k141_1208308_1	0	0	0	0	0	0	0	0	0	0	0	0	0	0	0	0	0	0	0	0	0	0	0	0	0	0	0	0	0	0	0	0	0	0	0	0	0	0	0	0	0	0	0	0	0	0
2-oxoisovalerate dehydrogenase E1 component beta subunit		[EC:1.2.4.4]	Sphingomonas sp. MAG_01_k141_1208308_2	0	0	0	0	0	0	0	0	0	0	0	0	0	0	0	0	0	17.4291	0	1.00457	0	0	0	0	0	0	0	0	0	0	0	0	0	0	0	0	0	0	0	0	0	0	0	0	0	0
2-oxoisovalerate dehydrogenase E2 component (dihydrolipoyl transacylase)	[42]	[EC:2.3.1.168]	Sphingomonas sp. MAG_01_k141_1208308_3	0	0	0	0	0	0	0	0	0	0	3.75038	0	0	0.516439	0	0	0	0	0	0	0	0	0	0	0	0	0	0	0	6.94775	0	0	0.455911	0	0	0	0	0	0	0	0	0	0	0	0	0
2-oxoisovalerate dehydrogenase E2 component (dihydrolipoyl transacylase)		[EC:2.3.1.168]	Sphingomonas sp. MAG_01_k141_1208308_3	0	0	0	0	0	0	0	0	0	0	3.75038	0	0	0.516439	0	0	0	0	0	0	0	0	0	0	0	0	0	0	0	6.94775	0	0	0.455911	0	0	0	0	0	0	0	0	0	0	0	0	0
acetate kinase	[43]	[EC:2.7.2.1]
CAZymes
GH1 bet+RC:R[26]Ca-glucosidase (EC 3.2.1.21)			Sphingomonas sp. MAG_01_k141_578859_4	0	0	0	0	0	0	0	0	0	0	0	0	0	0	0	0	0	3.19797	0	0	0	0	0	0	0	0	0	0	0	0	0	0	0	0	0	0	0	0	0	0	0	0	0	0	0	0
GH109 alpha-N-acetylgalactosaminidase (EC 3.2.1.49)			Sphingomonas sp. MAG_01_k141_1630886_10	0	0	0	0	0	0	0	0	0	1.82291	0	0	0	0	0	0	0	0	0	0	0	0	0	0	0	0	0	0	0	0	0	0	0	0	0	0	0	0	0	0	0	0	0	0	0	0
GH109 alpha-N-acetylgalactosaminidase (EC 3.2.1.49)			Sphingomonas sp. MAG_01_k141_1640292_2	0	0	0	0	0	0	0	0	0	0	0	0	0	0	0	0	0	0	0	0	0	0	0	0	0	0	0	0	0	0	0	0	0	0	0	0	0	0	0	0	0	0	0	0	0	0
GH109 alpha-N-acetylgalactosaminidase (EC 3.2.1.49)			Sphingomonas sp. MAG_01_k141_1582791_2	0	0	0	0	0	0	0	0	0	0	0	0	0	0	0	0	0	0	0	0	0	0	0	0	0	0	0	0	0	0	0	0	0	0	0	0	0	0	0	0	0	0	0	0	0	0
GH125 exo-alpha-1,6-mannosidase (EC 3.2.1.-) [GH125]			Sphingomonas sp. MAG_01_k141_993913_2	0	0	0	0	0	0	0	0	0	1.35289	0	0	0	0	0	0	0	0	0	0	0	0	0	0	0	0	0	0	0	0	0	0	0	0	0	0	0	0	0	0	0	0	0	0	0	0
GH130 beta-1,4-mannosylglucose phosphorylase (EC 2.4.1.281)			Sphingomonas sp. MAG_01_k141_625965_2	0	0	0	0	0	0	0	0	0	0	0	1.44961	0	0	0	0	0	0	0	0	12.1303	0	0	0	0	0	0	0	0	0	0	0	0	0	0	0	0	0	0	0	0	0	0	0	0	0
GH130 beta-1,4-mannosylglucose phosphorylase (EC 2.4.1.281)			Sphingomonas sp. MAG_01_k141_784979_7	0	0	0	0	0	0	0	0	0	0	0	0	0	0	0	0	0	0	0	0	0	0	0	0	0	0	0	0	0	0	0	0	0	0	0	0	0	0	0	0	0	0	0	0	0	0
GH141 alpha-L-fucosidase (EC 3.2.1.51)			Sphingomonas sp. MAG_01_k141_1582791_3	0	0	0	0	0	0	0	0	0	0	0	0	0	0	0	0	0	0	0	0	0	0	0	0	0	0	0	0	0	0	0	0	0	0	0	0	0	0	0	0	0	0	0	0	0	0
GH15 glucoamylase (EC 3.2.1.3)			Sphingomonas sp. MAG_01_k141_33384_3	0	0	0	0	0	0	0	0	0	0	0	0	0	0	0	0	0	0	0	0	0	0	0	0	0	0	0	0	0	0	0	0	0	0	0	0	0	0	0	0	0	0	0	0	0	0
GH15 glucoamylase (EC 3.2.1.3)			Sphingomonas sp. MAG_01_k141_1680402_4	0	0	0	0	0	0	0	0	0	0	0	0	0	0	0	0	0	1.37158	0	0	0	0	0	0	0	0.45102	1.34238	0.45467	0	0	0	0	0	1.72903	0	0	0	0	1.83311	0	0	0	0	0	0	0
GH2 beta-galactosidase (EC 3.2.1.23)			Sphingomonas sp. MAG_01_k141_857083_4	0	0	0	0	0	0	0	0	0	0	0	0	0	0	0	0	9.2313	0	0	0	0	0	0	0	0	0	0	0	0	0	0	0	0	0	0	0	0	0	0	0	0	0	0	0	0	0
GH2 beta-galactosidase (EC 3.2.1.23)			Sphingomonas sp. MAG_01_k141_116419_3	0	0	0	0	0	0	0	0	0	0	0	0	0	0	0	0	0	1.37014	0	0	0	0	0	0	0	0	0	0	0	0	0	0	0	0	0	0	0	0	0	0	0	0	0	0	0	0
GH20 beta-hexosaminidase (EC 3.2.1.52)			Sphingomonas sp. MAG_01_k141_454511_3	0	0	0	0	0	0	0	0	0	2.6807	0	0	0	0	0	0	0	1.82713	0	0	0	0	0	0	0	0	0	0	0	0	0	0	0	0	0	0	0	1.36282	0	0	0	0	0	0	0	0
GH3 beta-glucosidase (EC 3.2.1.21)			Sphingomonas sp. MAG_01_k141_294810_6	0	0	0	0	0	0	0	0	0	0	0	0	0	0	0	0	0	2.29452	0	0.502655	0	0	0	0	0	0	0	0	0	0	0	0	0	0	0	0	0	0	0	0	0	0	0	0	0	0
GH3 beta-glucosidase (EC 3.2.1.21)			Sphingomonas sp. MAG_01_k141_1667033_11	0	0	0	0	0	0	0	0	0	0	0	0	0	0	0	0	0	0	0	0	0	0	0	0	0	2.25516	0	0	0	0	0	0	0	0	0	0	0	0	0	0	0	0	0	0	0	0
GH3 beta-glucosidase (EC 3.2.1.21)			Sphingomonas sp. MAG_01_k141_184640_2	0	0	0	0	0	0	0	0	0	0	0	1.9173	0	0	0	0	0	6.84923	0	0	0	0	0	0	0	0	0	0	0	0	0	0	0	0	0	0	0	0	0	0	0	0	0	0	0	0
GH30 endo-beta-1,4-xylanase (EC 3.2.1.8)			Sphingomonas sp. MAG_01_k141_1544446_3	0	0	0	0	0	0	0	0	0	0	0	0	0	0	0	0	0	1.83047	0	0	0	0	0	0	0	0	0	0	0.454265	0	0	1.89751	0	0	0	0	0	0	0	0	0	0	0	0	0	0
GH31 alpha-glucosidase (EC 3.2.1.20)			Sphingomonas sp. MAG_01_k141_1620688_3	0	0	0	0	0	0	0	0	0	0	0	0	0	0	0	0	0	0	0	0	0	0	0	0	0	0	0	0	0	0	0	0	0	0	0	0	0	0	0	0	0	0	0	0	0	0
GH31 alpha-glucosidase (EC 3.2.1.20)			Sphingomonas sp. MAG_01_k141_1133803_6	0	0	0	0	0	0	0	0	0	0	0	0	0	0	0	0	0	0	0	0	0	0	0	0	0	0	0	0	0	0	0	0	0	0	0	0	0	2.72018	0	0	0	0	0	0	0	0
GH33 sialidase or neuraminidase (EC 3.2.1.18)			Sphingomonas sp. MAG_01_k141_830437_1	0	0	0	2.12871	0	0	0	0	0	0	0	0	0	0	0	0	0	0	0	0	0	0	0	0	0	0	0	0	0	0	0	0	0	0	0	0	0	1.38853	0.459033	0	0	0	0	0.445953	0	0
GH35 beta-galactosidase (EC 3.2.1.23)			Sphingomonas sp. MAG_01_k141_1064461_1	0	0	0	0	0	0	0	0	0	0	0	0	0	0	0	0	0	0	0	0	0	0	0	0	0	0	0	0	0	0	0	0	0	0	0	0	0	0	0	0	0	0	0	0	0	0
GH35 beta-galactosidase (EC 3.2.1.23)			Sphingomonas sp. MAG_01_k141_693435_1	0	0	5.34359	0	0	0	0	0	0	0	0	0	0	0	0	0	0	0	0	0	0	0	0	0	0	0	0	0	0	0	0	0	0	0	0	0	0	0	0	0	0	0	0	0	0	0
GH35 beta-galactosidase (EC 3.2.1.23)			Sphingomonas sp. MAG_01_k141_86996_3	0	0	0	0	0	0	0	0	0	0	0	0	0	0	0	0	0	3.20192	0	0	0	0	0	0	0	0	0	0	0	0	0	0	0	0	0	0	0	0	0	0	0	0	0	0	0	0
GH39 alpha-L-iduronidase (EC 3.2.1.76)			Sphingomonas sp. MAG_01_k141_1424219_3	0	0	0	0	0	0	0	0	0	0	0	0	0	0	1.26798	0	0	3.20158	0	0	0	0	0	0	0	0	0	0	0	0	0	0	0	0	0	0	0	0	0	0	0	0	0	0	0	0
GH42 beta-galactosidase (EC 3.2.1.23)			Sphingomonas sp. MAG_01_k141_487266_1	0	0	0	0	0	0	0	0	0	0	0	0	0	0	0	0	0	0	0	0	0	0	0	0	0	0	0	0	0	0	0	0	0	0	0	0	0	0	0	0	0	0	0	0	0	0
GH43 beta-xylosidase (EC 3.2.1.37)			Sphingomonas sp. MAG_01_k141_1372689_5	0	0	0	0	0	0	0	0	0	0	0	0	0	0	1.24368	0	0	3.66859	0	0	0	0	0	0	0	0	0	0	0	0	0	0	0	0	0	0	0	0	0	0	0	0	0	0	0	0
GH43 beta-xylosidase (EC 3.2.1.37)			Sphingomonas sp. MAG_01_k141_729766_3	0	0	0	0	0	0	0	0	0	0	0	0	0	0	0	0	0	0	0	0	0	0	0	0	0	0	0	0	0	0	0	0	0	0	0	0	0	0	0	0	0	0	0	0	0	0
GH43 beta-xylosidase (EC 3.2.1.37)			Sphingomonas sp. MAG_01_k141_86996_5	0	0	0	0	0	0	0	0	0	0	0	0	0	0	0	0	0	2.74701	0	0	0	0	0	0	0	0	0	0	0	0	0	0	0	0	0	0	0	0	0	0	0	0	0	0	0	0
GH51 endoglucanase (EC 3.2.1.4)			Sphingomonas sp. MAG_01_k141_1371937_1	0	0	0	0	0	0	0	0	0	0	0	0	0	0	0	0	0	2.74487	0	0	0	0	0	0	0	0	0	0	0	0	0	0	0	0	0	0	0	0	0	0	0	0	0	0	0	0
GH51 endoglucanase (EC 3.2.1.4)			Sphingomonas sp. MAG_01_k141_729766_6	0	0	0	0	0	0	0	0	0	0	0	0	0	0	0	0	0	0	0	0	0	0	0	0	0	0	0	0	0	0	0	0	0	0	0	0	0	0	0	0	0	0	0	0	0	1.93338
GH55 exo-beta-1,3-glucanase (EC 3.2.1.58)			Sphingomonas sp. MAG_01_k141_204004_2	0	0	0	0	0	0	0	0	0	0	0	0	0	0	0	0	0	0	0	0	0	0	0	0	0	0	0	0	0	0	0	0	0	0	0	0	0	0	0	0	0	0	0	0	0	0
GH55 exo-beta-1,3-glucanase (EC 3.2.1.58)			Sphingomonas sp. MAG_01_k141_1559237_7	0	0	0	0	0	0	0	0	0	0	0	0	0	0	0	0	0	0	0	0	0	0	0	0	0	0	0	0	0	0	0	0	0	0	0	0	0	0	0	0	0	0	0	0	0	0
GH55 exo-beta-1,3-glucanase (EC 3.2.1.58)			Sphingomonas sp. MAG_01_k141_1559237_12	0	0	0	0	0	0	0	0	0	0	0	0	0	0	0	0	2.77559	16.4471	0	0	0	0	0	0	0	0	0	0	0	0	0	0	0	0	0	0	0	0	0	0	0	0	0	0	0	0
GH67 alpha-glucuronidase (EC 3.2.1.139)			Sphingomonas sp. MAG_01_k141_290999_2	0	0	0	0	0	0	0	0	0	0	0	0	0	0	0	0	0	3.65555	0	0	0	0	0	0	0	2.70617	0	0	0	0	0	0	0	0	0	0	0	0	0	1.83702	0	0	0	0	0	0
GH74 endoglucanase (EC 3.2.1.4)			Sphingomonas sp. MAG_01_k141_99359_3	0	0	0	0	0	0	0	0	0	0	0	0	0	0	0	0	0	0	0	0	0	0	0	0	0	0	0	0	0	0	0	0	0	0	0	0	0	0	0	0	0	0	0	0	0	0
GH9 endoglucanase (EC 3.2.1.4)			Sphingomonas sp. MAG_01_k141_1582791_4	0	0	0	0	0	0	0	0	0	0	0	0	0	0	0	0	0	2.7402	0	0	0	0	0	0	0	0	0	0	0	0	0	0	0	1.29957	0	0	0	0	0	0	0	0	0	0	0	0
GH97 glucoamylase (EC 3.2.1.3)			Sphingomonas sp. MAG_01_k141_1471076_5	0	0	0	0	0	0	0	0	0	0	0	0	0	0	0	0	0	0	0	0	0	0	0	0	0	0	0	0	0	0	0	0	0	0	0	0	0	0	0	0	0	0	0	0	0	0
Serratia liquefaciens S38_bc38
Enzyme	Path (Fig.)	EC	Gene_id	T2_ctr_tk1_HGm01	T2_ctr_tk1_HGm05	T2_ctr_tk2_HGm01	T2_ctr_tk2_HGm03	T2_ctr_tk2_HGm05	T2_ctr_tk2_HGm07	T2_ctr_tk3_HGm01	T2_ctr_tk3_HGm03	T2_ctr_tk3_HGm05	T2_ctr_tk3_HGm07	T2_mc2_tk1_HGm03	T2_mc2_tk1_HGm05	T2_mc2_tk1_HGm07	T2_mc2_tk2_HGm01	T2_mc2_tk2_HGm03	T2_mc2_tk2_HGm05	T2_mc2_tk2_HGm07	T2_mc2_tk3_HGm01	T2_mc2_tk3_HGm03	T2_mc2_tk3_HGm05	T2_mc2_tk3_HGm07	T3_ctr_tk1_HGm01	T3_ctr_tk1_HGm03	T3_ctr_tk1_HGm05	T3_ctr_tk1_HGm07	T3_ctr_tk2_HGm01	T3_ctr_tk2_HGm03	T3_ctr_tk2_HGm05	T3_ctr_tk2_HGm07	T3_ctr_tk3_HGm01	T3_ctr_tk3_HGm03	T3_ctr_tk3_HGm05	T3_ctr_tk3_HGm07	T3_mc1_tk1_HGm01	T3_mc1_tk1_HGm03	T3_mc1_tk1_HGm05	T3_mc1_tk1_HGm07	T3_mc1_tk2_HGm01	T3_mc1_tk2_HGm03	T3_mc1_tk2_HGm05	T3_mc1_tk2_HGm07	T3_mc1_tk3_HGm01	T3_mc1_tk3_HGm03	T3_mc1_tk3_HGm05	T3_mc1_tk3_HGm07	T2_mc1_tk1_HGm01
Glycolysis
glucokinase	[1]	[EC:2.7.1.2]
glucose-6-phosphate isomerase	[2]	[EC:5.3.1.9]	Serratia liquefaciens S38_bc38_contig_1_0_3360	0	0	0	0	0	0	0	0	0	0	0	0	0	0	0	0	0	0	0	0	0	0	0	0	0	0	0	0	0	0	0	0	0	0	0	0	0	0	0	0	0	0	0	0	0	0
6-phosphofructokinase 1	[3]	[EC:2.7.1.11]	Serratia liquefaciens S38_bc38_contig_1_0_3061	0	0	0	0	0	0	0	0	0	0	0	0	0	0	0	0	0	0	0	0	0	0	0	0	0	0	0	0	0	0	0	0	0	0	0	0	0	0	0	0	0	0	0	0	0	0
fructose-bisphosphate aldolase, class II	[4]	[EC:4.1.2.13]	Serratia liquefaciens S38_bc38_contig_1_0_3799	0	0	0	0	1.23222	0	0	0	0	0	0	0	0	0	0	0	0	0	0	0	0	0	0	0	0	0	0	0	0	0	0	0	0	0	0	0	0	0	0	0	0	0	0	0	0	0
fructose-1,6-bisphosphatase I	[5]	[EC:3.1.3.11]	Serratia liquefaciens S38_bc38_contig_1_0_2563	0	0	0	0	0	0	0	0	0	0	0	0	0	0	0	0	0	0	0	0	0	0	0	0	0	0	0	0	0	0	0	0	0	0	0	0	0	0	0	0	0	0	0	0	0	0
fructose-1,6-bisphosphatase I		[EC:3.1.3.11]	Serratia liquefaciens S38_bc38_contig_1_0_3069	0	0	0	0	0	0	0	0	0	0	0	0	0	0	0	0	0	0	0	0	0	0	0	0	0	0	0	0	0	0	0	0	0	0	0	0	0	0	0	0	0	0	0	0	0	1.45837
triosephosphate isomerase (TIM)	[6]	[EC:5.3.1.1]	Serratia liquefaciens S38_bc38_contig_1_0_3063	0	0	0	0	0	0	0	0	0	0	0	0	0	0	0	0	0	0	0	0	0	0	0	0	0	0	0	0	0	2.03138	0	0	0.451973	0	0	0	0	0	0	0	0	0	0	0	0	0
glyceraldehyde 3-phosphate dehydrogenase	[7]	[EC:1.2.1.12]	Serratia liquefaciens S38_bc38_contig_1_0_124	0	0	5.35551	0	0	0	0	0	0	0	0	0	0	0	0	0	0	0	0	0	0	0	0	0	0	0	0	0	0	0	0	0	0	0	0	0	0	0	0	0	0	0	0	0	0	0
phosphoglycerate kinase	[8]	[EC:2.7.2.3]	Serratia liquefaciens S38_bc38_contig_1_0_3798	0	0.558385	0	2.65699	0	0	0.465585	1.49272	0	0	0	0	0	0	0	0	0	6.8748	0	0	0	0.477348	0	0	0	0	0.446603	0	0.453308	1.49533	0.91571	0	0	0	0	0	0	0	0	0	0	0	0	0	0	1.4541
2,3-bisphosphoglycerate-independent phosphoglycerate mutase	[9]	[EC:5.4.2.12]	Serratia liquefaciens S38_bc38_contig_1_0_3048	0.571201	0	0	0	0	1.26344	0.929005	0	0	0	0	11.5487	4.38395	0	1.26491	0	0	0	0	1.50166	11.6522	0	0	0	0	0	0	0	0	2.47427	0	0	0.912829	0.431649	0	0.904939	0.482773	0	0	1.38274	0	0.461171	1.78497	0.448219	0	0
enolase	[10]	[EC:4.2.1.11]
pyruvate kinase	[11]	[EC:2.7.1.40]	Serratia liquefaciens S38_bc38_contig_1_0_79	0	0	3.22165	0	0	0	0	0	0	3.60998	0	0	0	0	0	0	0	1.37305	0	0	0	0	0	0	0	0	0.894177	0	0	0	0	9.96877	0	0	0	0	0	0	0	0	0	0	0	0	0	0
pyruvate kinase		[EC:2.7.1.40]	Serratia liquefaciens S38_bc38_contig_1_0_685	0	0	0	0	1.24085	0	0	0	0	0	0	0	0	0	0	0	0	0	0	0	0	0	0	0	0	0	0	0	0	0	0	0	0	0	0	0	0	0	0	0	0	0	0	0	0	0
Chitin metabolism
N-acetylglucosamine kinase	[44]	[EC:2.7.1.59]	Serratia liquefaciens S38_bc38_contig_1_0_855	4.6307	0	0	0	0	0	0	0	0	0	0	0	2.43328	0	0	0	16.0119	0	0	0	0	0	0	0	0	0	0	0	0	0	0	0	0	0	0	0	0	0	0	0	0	0	0	0	0	0
N-acetylglucosamine-6-phosphate deacetylase	[45]	[EC:3.5.1.25]	Serratia liquefaciens S38_bc38_contig_1_0_1754	0	0	0	0	0	0	0	0	0	0	0	0	0	0	0	0	0	0	0	0	0	0	0	0	0	0	0	0	0	0	0	0	0	0	0	0	0	0	0	0	0	0	0	0	0	0
glutamine---fructose-6-phosphate transaminase (isomerizing)	[46]	[EC:2.6.1.16]	Serratia liquefaciens S38_bc38_contig_1_0_2944	0	0	0	0	3.11664	0	0.928063	0	0	3.58952	0	0	0	0	0	0	0	0	0	0	0	0	0	0	0	0	0	0	0	0	0	0	0	0	0	0	0	0	2.74959	0	0	0	0	0	0	0
Acetate and formate formation
pyruvate dehydrogenase E1 component	[27]	[EC:1.2.4.1]	Serratia liquefaciens S38_bc38_contig_1_0_3733	0	0	0	0	0	0	0	0	0	0	0	0	0	0	1.92551	0	0	0	0	1.49757	0	0	0	0	0	0	0	0	0	0	0	0	0	0	0	0	0	0	0	0	0	0	0	0	0	0
pyruvate dehydrogenase E2 component (dihydrolipoamide acetyltransferase)	[28]	[EC:2.3.1.12]	Serratia liquefaciens S38_bc38_contig_1_0_3734	0	0	0	1.59021	0	0	0	0	0	4.9329	0	1.4411	0	0	0	0	0	0	0	0	0	0	0	0	0	0	0	0	0	0	0	0	0	1.29719	0	0	0.963299	0	0	0	0	0	0	0	0	0
pyruvate dehydrogenase E2 component (dihydrolipoamide acetyltransferase)		[EC:2.3.1.12]	Serratia liquefaciens S38_bc38_contig_1_0_3734	0	0	0	1.59021	0	0	0	0	0	4.9329	0	1.4411	0	0	0	0	0	0	0	0	0	0	0	0	0	0	0	0	0	0	0	0	0	1.29719	0	0	0.963299	0	0	0	0	0	0	0	0	0
acetyl-CoA synthetase	[14]	[EC:6.2.1.1]	Serratia liquefaciens S38_bc38_contig_1_0_2643	0	0	0	0	0	0	0	0	0	2.68858	0	0	0	0	0	0	0.463156	1.37115	0	0	6.43583	0	0	0	0	0	0	0	0	0	0	0	0	0	0	0	0	0	0	0	1.81175	0	0	0	0	2.407
formate C-acetyltransferase	[47]	[EC:2.3.1.54]	Serratia liquefaciens S38_bc38_contig_1_0_1250	0	0	0	0	0	0	0	0	0	0	0	0	0	0	0	0	0	0	0	0	0	0	0	0	0	0	0	0	0	0	0	0	0	0	0	0	0	2.27197	0	0	0	0	0	0.449289	0	0
TCA cycle
succinyl-CoA synthetase alpha subunit	[15]	[EC:6.2.1.5]	Serratia liquefaciens S38_bc38_contig_1_0_1714	0	0	0	0	0	0	2.33648	0	0	0	0	0	0	0	0	0	0	1.37864	0	0	0	0	0	0	0	0	0	0	0	0	0	0	0	0	0	0	0	0	0	0	0	0	0	0	0	0
succinyl-CoA synthetase alpha subunit		[EC:6.2.1.5]	Serratia liquefaciens S38_bc38_contig_1_0_1715	0	0	0	0	0	0	0	0	0	0	0	0	0	0	0	0	9.80659	0	0	0	0	0	0	0	0	0	1.78644	0	0	1.99361	0	0	0	0	0	0	0	0	0	0	0	0	0	0	0	0
succinate-semialdehyde dehydrogenase / glutarate-semialdehyde dehydrogenase		[EC:1.2.1.16 1.2.1.79 1.2.1.20]	Serratia liquefaciens S38_bc38_contig_1_0_324	0	0	0	0	0	0	0	0	0	0	0	4.81574	0	0	1.26121	0	0	0	0	0	0	0	0	0	0	0	0	0	0	0	0	0	0	0	0	0	0	0	0	0	0	0	0	0	0	0
malate dehydrogenase (quinone)	[18]	[EC:1.1.5.4]	Serratia liquefaciens S38_bc38_contig_1_0_1379	0	0	0	0	0	0	0	0	0	0	0	0	0	0	0	0	1.85582	0	1.44291	0	0	0.474358	0	0	1.83151	0.902033	0.447369	0	0	0	0	0	0	0.864064	0.445904	0	0	0	0	0	0	2.30353	0	0	0.910577	0
malate dehydrogenase (quinone)		[EC:1.1.5.4]	Serratia liquefaciens S38_bc38_contig_1_0_4273	1.70599	0	0	0	0	0	1.39067	0.987918	0	0	0	0	0	0	0	0	0	0	0	0	0	0	0	0	0	0	0	0	0	0	0	0	0	0	0	0	0	0	0	0	0	0	0	0	0	1.4424
fumarate hydratase, class I	[19]	[EC:4.2.1.2]	Serratia liquefaciens S38_bc38_contig_1_0_3724	0	0	0	0	0	0	0	0	0	0	0	0	0	0	0	0	0	0	0	0	0	0	0	0	0	0	1.34196	0.455254	0	0	0	0	0	0	0	0	0	0	0	0	0	0	0	0	0	1.44675
fumarate hydratase, class II	[20]	[EC:4.2.1.2]	Serratia liquefaciens S38_bc38_contig_1_0_596	0	0	0	0	0	0	0	0	0	0	0	0	0	0	0	0	0	0	0	0	0	0	0	0	0	0	0	0	0	0	0	0	0	0	0	0	0	0	0	0	0	0	0	0	0	0
citrate synthase		[EC:2.3.3.1]	Serratia liquefaciens S38_bc38_contig_1_0_1722	0	0	0	0	3.71506	0	0	0	0	0	0	0	0	0	0	0	0	0	0	0	0	0	0	0	0	0	0	0	0	0	0	0	0	0	0	0	0	0	0	0	0	0	0	0	0	0
Xylose metabolism
xylose isomerase	[36]	[EC:5.3.1.5]	Serratia liquefaciens S38_bc38_contig_1_0_2847	0	0	0	0	0	0	0	0	0	0	0	0	0	0	0	0	0	0	0	0	0	0	0	0	0	0	0	0	0	0	0	0	0	0	0	0	0	0	0	0	0	0	0	0	0	0
xylulokinase	[37]	[EC:2.7.1.17]	Serratia liquefaciens S38_bc38_contig_1_0_2848	0	0.561294	0	0	0	1.25866	0	0	0	0	0	0	0	0	0	0	0	0	0	0	0	1.42622	0	0	0	0	0.447099	0	0	0	0	0	0	0	0	0	0	0	0	0	0	0	0	0	0	0
Fucose metabolism
MFS transporter, FHS family, L-fucose permease			Serratia liquefaciens S38_bc38_contig_1_0_2360	0	0	8.58293	0	1.23681	3.73161	0	0	0	0	0	0	0	0	0	0	0	0	0	0	0	0	0	0	0	0	0	0	0	0	0	0	0	0	0	0	0	0	0	0	3.61765	0	0	0	0	0
L-fucose dehydrogenase	[30]		Serratia liquefaciens S38_bc38_contig_1_0_2363	0	0	0	0	2.44384	0	0	0	0	0	0	0	0	0	0	0	0	0	0	0	0	0	0	0	0	0	0	0	0	0	0	0	0	0	0	0	0	0	0	0	0	0	0	0	0	0
L-fuconolactonase	[31]	[EC:3.1.1.-]	Serratia liquefaciens S38_bc38_contig_1_0_2364	0	0	0	0	0	0	0	0	0	0	0	3.8579	0	0	0	0	3.72872	0	0	0	0	0	0	0	0	0	3.12783	0	0.453718	0	0	0	0	0	1.33216	0	0	0	0	0	0	0	0	0	0	0
L-fuconate dehydratase	[32]	[EC:4.2.1.68]	Serratia liquefaciens S38_bc38_contig_1_0_2365	0	0	0	1.59884	0	0	0	0	0	0	0	0	0	0	0	0	0	0	0	0	0	0	0	0	0	0	0	0	0	0	0	0	0	0	0	0	0	0	0	0	0	0	0	0	0	1.95392
2,4-didehydro-3-deoxy-L-rhamnonate hydrolase	[33]	[EC:3.7.1.26]	Serratia liquefaciens S38_bc38_contig_1_0_2365	0	0	0	1.59884	0	0	0	0	0	0	0	0	0	0	0	0	0	0	0	0	0	0	0	0	0	0	0	0	0	0	0	0	0	0	0	0	0	0	0	0	0	0	0	0	0	1.95392
2-keto-3-deoxy-L-fuconate dehydrogenase	[34]	[EC:1.1.1.-]
CAZymes
CE9 N-acetylglucosamine 6-phosphate deacetylase (EC 3.5.1.25)			Serratia liquefaciens S38_bc38_contig_1_0_1754	0	0	0	0	0	0	0	0	0	0	0	0	0	0	0	0	0	0	0	0	0	0	0	0	0	0	0	0	0	0	0	0	0	0	0	0	0	0	0	0	0	0	0	0	0	0
GH1 beta-glucosidase (EC 3.2.1.21)			Serratia liquefaciens S38_bc38_contig_1_0_370	0	0	0	0	0	0	1.85896	0	0	0	0	0	0	0	0	0	0	2.28847	0	0	0	0	0	0	0	0	0	0	0	0	0	0	0	0	0	0	0	0	0	0	0	0	0	0	0	0
GH1 beta-glucosidase (EC 3.2.1.21)			Serratia liquefaciens S38_bc38_contig_1_0_2422	0	0	0	0	0	0	0	0	0	0	0	0	0	0	0	0	0	0	0	0	0	0	0	0	0	0	0	0	0	0	0	0	0	0	0	0	0	0	0	0	0	0	0	0	0	0
GH1 beta-glucosidase (EC 3.2.1.21)			Serratia liquefaciens S38_bc38_contig_1_0_2824	0	0	1.07372	0	0	0	0	0	0	0	0	0	0	0	0	0	0	2.28877	0	0	0	0	0	0	0	0	0	0	0	0	0	0	0	0	0	0	1.45032	0	0	0	0	0	0	0	0	0
GH109 alpha-N-acetylgalactosaminidase (EC 3.2.1.49)			Serratia liquefaciens S38_bc38_contig_1_0_290	0	0	0	0	0	0	0	0	0	0	0	0	0	0	0	0	0	0	0	0	0	0	0	0	0	0	0	0	0	0	0	0	0	0	0	0	0	0	0	0	0	0	0	0	0	0
GH109 alpha-N-acetylgalactosaminidase (EC 3.2.1.49)			Serratia liquefaciens S38_bc38_contig_1_0_1519	0	0	0	0	0	0	0	0	0	0	0	0	0	0	0	0	0	0	0	0	0	0	0	0	0	0	0	0	0	0	0	0	0	0	0	0	0	0	0	0	0	0	0	0	0	0
GH109 alpha-N-acetylgalactosaminidase (EC 3.2.1.49)			Serratia liquefaciens S38_bc38_contig_1_0_3185	0	0	0	0	0	0	0	0	0	0	0	0	0	0	0	0	0	0	0	0	0	0	0	0	0	0	0	0	0	0	0	0	0	0	0	0	0	0	0	0	0	0	0	0	0	0
GH129 alpha-N-acetylgalactosaminidase (EC 3.2.1.49)			Serratia liquefaciens S38_bc38_contig_1_0_4796	1.13777	0	0	0	0	0	0	0	0	0	0	0	0	0	0	0	0	0	0	0	0	0	0	0	0	0	0	0	0	0	0	0	0	0	0	0	0	0	0	0	0	0	0	0	0	0
GH18 chitinase (EC 3.2.1.14)			Serratia liquefaciens S38_bc38_contig_1_0_2813	0	0	0	0	0	0	0	0	0	0	0	0	0	0	0	0	0	0	0	0	0	0	0	0	0	0	0	0	0	0	0	0	0	0	0	0	0	0	0	0	0	0	0	0	0	0
GH18 chitinase (EC 3.2.1.14)			Serratia liquefaciens S38_bc38_contig_1_0_4269	0	1.1233	0	0	0	0	0.464597	0	0	0	0	1.44402	0	0	0	0	0	0	0	0	16.303	0	0	0	0.458673	0.451006	0	0	0	1.48549	0	0	0	0	0	0	0	0	0	0	0	0	0	0	0	0.96559
GH2 beta-galactosidase (EC 3.2.1.23)			Serratia liquefaciens S38_bc38_contig_1_0_4649	0	0	0	0	0	0	0	0	0	0	0	0	0	0	0	0	0	0	0	0	2.94099	0	0	0	0	0	0	0	0	0	0	0	0	0	0	0.449351	0	0	0.457972	0.915737	0	0	0	0	1.81077	0
GH20 beta-hexosaminidase (EC 3.2.1.52)			Serratia liquefaciens S38_bc38_contig_1_0_2490	0	0	13.9828	1.58954	0	1.92461	0	0	0	0	0	5.27942	0	0	3.19343	0	0	1.82767	2.87621	0	0	0	0	0	0	0	0	0	0	0	0	0	0	0	0	0	1.92432	0	0	0	0.453027	0	0	0	0	1.44318
GH3 beta-glucosidase (EC 3.2.1.21)			Serratia liquefaciens S38_bc38_contig_1_0_986	0	0	0	1.0638	0	0	0	0	0	0	0	0	0	0	0	0	0	0	0	0	0	0	0	0	0	0	0	0	0	0	0	0	0	0	0	0	0	0	0	0	0	0	0	0	0	0
GH3 beta-glucosidase (EC 3.2.1.21)			Serratia liquefaciens S38_bc38_contig_1_0_1596	0.568624	0	0	0	0	1.28681	0	0	0	0	6.38271	0	0	0	0	0	0	0	0	0	7.62275	0	0	0	0	0	0	0	0	0	0	0	0	0	0	0	0	0	0	0	0	0	0	0	0	0
GH31 alpha-glucosidase (EC 3.2.1.20)			Serratia liquefaciens S38_bc38_contig_1_0_4140	2.27391	0	5.37974	0	0	0	0	1.48151	0	0	0	0	0	0	0.640283	0	0	0.913532	1.43627	0	0	0	0	0	0	0	0	0	0	0	0	0	0	0	0	1.35073	0	0	0	0	0.906263	0	0.896615	0	0	0
GH32 invertase (EC 3.2.1.26)			Serratia liquefaciens S38_bc38_contig_1_0_795	0	0	0	0	0	0	0	0	0	0	0	0	0	0	0	0	0	0	0	0	0	0	0	0	0	0	0	0	0	0	0	0	0	0	0	0	0	0	0	0	0	0	0	0	0	0
GH4 maltose-6-phosphate glucosidase (EC 3.2.1.122)			Serratia liquefaciens S38_bc38_contig_1_0_349	0	0	0	0	0	0	0	0	0	0	0	0	0	0	0	0	0	0	0	0	0	0	0	0	0	0	0	0	0	0	0	0	0	0	0	0	0	0	0	0	0	0	0	0	0	0
GH4 maltose-6-phosphate glucosidase (EC 3.2.1.122)			Serratia liquefaciens S38_bc38_contig_1_0_852	0	0	0	0	0	0	0	0	0	0	0	0	0	0	0	0	0	0	0	0	0	0	0	0	0	0	0	0	0	0	0	0	0	0	0	0	0	0	0	0	0	0	0	0	0	0
GH4 maltose-6-phosphate glucosidase (EC 3.2.1.122)			Serratia liquefaciens S38_bc38_contig_1_0_3257	0	0	0	0	0	0	0	0	0	0	0	0	0	0	0	0	0	0	0	0	0	0	0	0	0	0	0	0	0	0	0	0	0	0	0	0	0	0	0	0	0	0	0	0	0	3.86989
GH77 amylomaltase or 4-alpha-glucanotransferase (EC 2.4.1.25) [GH77]			Serratia liquefaciens S38_bc38_contig_1_0_3216	0	0	3.22662	0	0	0	0	0	0	0	0	0	0	0	0	0	0	0	0	0	0	0	0	0	0	0	0	0	0	0	0	0	0	0	0	0	0	0	0	0	0	0	0	0	0	0
GH8 chitosanase (EC 3.2.1.132)			Serratia liquefaciens S38_bc38_contig_1_0_2800	0	0	0	0	0	0	0	0	0	0	0	0	5.56041	0	0	0	0	0	1.4572	0	0	0	0	0	0	0	0	0	0	0	0	0	0	0	0	0	3.39854	0	0	0	0	0	0	0	0	0
GH94 cellobiose phosphorylase (EC 2.4.1.20)			Serratia liquefaciens S38_bc38_contig_1_0_4467	0	0	0	0	0	0	0	0	0	0	0	0	0	0	0	0	0	0	0	0	0	0	0	0	0	0	0	0	0	0	0	0	0	0	0	0	0	0	0	0	0	0	0	0	0	0
Photobacterium sp. A22_bc66
Enzyme	Path (Fig.)	EC	Gene_id	T2_ctr_tk1_HGm01	T2_ctr_tk1_HGm05	T2_ctr_tk2_HGm01	T2_ctr_tk2_HGm03	T2_ctr_tk2_HGm05	T2_ctr_tk2_HGm07	T2_ctr_tk3_HGm01	T2_ctr_tk3_HGm03	T2_ctr_tk3_HGm05	T2_ctr_tk3_HGm07	T2_mc2_tk1_HGm03	T2_mc2_tk1_HGm05	T2_mc2_tk1_HGm07	T2_mc2_tk2_HGm01	T2_mc2_tk2_HGm03	T2_mc2_tk2_HGm05	T2_mc2_tk2_HGm07	T2_mc2_tk3_HGm01	T2_mc2_tk3_HGm03	T2_mc2_tk3_HGm05	T2_mc2_tk3_HGm07	T3_ctr_tk1_HGm01	T3_ctr_tk1_HGm03	T3_ctr_tk1_HGm05	T3_ctr_tk1_HGm07	T3_ctr_tk2_HGm01	T3_ctr_tk2_HGm03	T3_ctr_tk2_HGm05	T3_ctr_tk2_HGm07	T3_ctr_tk3_HGm01	T3_ctr_tk3_HGm03	T3_ctr_tk3_HGm05	T3_ctr_tk3_HGm07	T3_mc1_tk1_HGm01	T3_mc1_tk1_HGm03	T3_mc1_tk1_HGm05	T3_mc1_tk1_HGm07	T3_mc1_tk2_HGm01	T3_mc1_tk2_HGm03	T3_mc1_tk2_HGm05	T3_mc1_tk2_HGm07	T3_mc1_tk3_HGm01	T3_mc1_tk3_HGm03	T3_mc1_tk3_HGm05	T3_mc1_tk3_HGm07	T2_mc1_tk1_HGm01
Glycolysis
glucokinase	[1]	[EC:2.7.1.2]
glucose-6-phosphate isomerase	[2]	[EC:5.3.1.9]	Photobacterium sp. A22_bc66_cluster_001_consensus_111	0	0	0	0	0	0	0	0	0	0	0	0	0	0	0	0	0	0	0	0	0	0	1.79841	0	0.916075	0.902025	0	0	0	0	0	3.7853	0.913303	0.863855	2.67455	0.904056	0	0	0	2.7629	1.81089	1.84333	0.893301	0	0	0
6-phosphofructokinase 1	[3]	[EC:2.7.1.11]	Photobacterium sp. A22_bc66_cluster_001_consensus_559	0	0	0	0	0	0	0	0	0	0	0	0	0	0	0	0	0	1.83634	0	0	0	0	0	0	0	0	0	0.921477	0	0	0	5.78016	0	1.715	0	0	0	1.06564	0	0	0	0.929511	1.02942	0.891736	0	0
fructose-bisphosphate aldolase, class II	[4]	[EC:4.1.2.13]	Photobacterium sp. A22_bc66_cluster_001_consensus_855	0	0	0	0	0	0	0	0	0	0	0	0	0	0	0	0	0	0	0	0	0	0	0	0	0	0	0	0	0	0	0	0	0	0	0	0	0	0	0	0	0	0	0	0	0	0
fructose-1,6-bisphosphatase I	[5]	[EC:3.1.3.11]	Photobacterium sp. A22_bc66_cluster_001_consensus_59	0	0	0	0	0	0	0	0	0	0	0	0	0	0	0	0	0	0	0	0	0	0	0	0	0	0	0	0	4.52605	0	0	0	0	0	0	0	0	0	0	0	0	0	0	0	0	0
triosephosphate isomerase (TIM)	[6]	[EC:5.3.1.1]	Photobacterium sp. A22_bc66_cluster_001_consensus_560	0	0	0	0	0	0	0	0	0	0	0	0	0	0	0	0	0	0	0	0	0	0	0	0	0.0532621	0	0.0445097	0	4.11025	0	0	0	0.102978	0	0	0	0	0	0	0	0	0	0	0	0	0
glyceraldehyde 3-phosphate dehydrogenase	[7]	[EC:1.2.1.12]	Photobacterium sp. A22_bc66_cluster_001_consensus_1343	0	0	0	0	0	0	0	0	0	0	0	0	0	0	0	0	0	0	0	0	0	0	0	0	0	0	0	0	0	0	0	0	0	0	0	0	0	0.925045	0	0	0	0	0	1.7843	0	0
glyceraldehyde 3-phosphate dehydrogenase		[EC:1.2.1.12]	Photobacterium sp. A22_bc66_cluster_001_consensus_1729	0	0	0	0	0	0	0	0	0	0	0	0	0	0	0	0	0	0	0	0	0	0	0	0	0	0	0	1.84062	0	0	0	0	0	0	0	0	0	0	0	0	0	0	0	0	0	0
phosphoglycerate kinase	[8]	[EC:2.7.2.3]	Photobacterium sp. A22_bc66_cluster_001_consensus_854	0	0	0	0	0	0	0	0	0	0	0	0	0	0	0	0	0	0	0	0	0	0	0	0	0	0	0	0	2.71985	0	0	0	0	0	0	0	0	0	0	0	0	0	0	0	0	0
2,3-bisphosphoglycerate-independent phosphoglycerate mutase	[9]	[EC:5.4.2.12]	Photobacterium sp. A22_bc66_cluster_001_consensus_549	0	0	0	0	3.7291	0	0	0	0	0	0	0	0	0	0	0	0	0	0	0	0	0	0	0	0	0	0	0	0	0	0	0	0	0	0	0	0	0	0	0	0	0	0	0	0	0
2,3-bisphosphoglycerate-independent phosphoglycerate mutase	[9]	[EC:5.4.2.12]	Photobacterium sp. A22_bc66_cluster_002_consensus_978	0	0	0	0	0	0	0	0	0	0	0	0	0	0	0	0	0	0	0	0	0	0	0	0	0	0	0	0	0	0	0	0	0	0	0	0	0	0	0	0	0	0	0	0	0	0
enolase	[10]	[EC:4.2.1.11]	Photobacterium sp. A22_bc66_cluster_001_consensus_897	0	0	0	0	0	0	0	0	0	0	0	0	0	0	0	0	0	0	0	0	0	0.0254376	0	0	0	0	0	1.82851	0	0	0	0	0	0	0	0	0	0	1.83438	2.77324	0	0	0	0	0	0
pyruvate kinase	[11]	[EC:2.7.1.40]	Photobacterium sp. A22_bc66_cluster_001_consensus_1510	0	0	0	0	0	0	0	0	0	0	0	0	0	0	0	0	0	0	0	1.00159	0	0	0	0	0	0	0	0	0	0	0	0	0	0	0	0	0	0	0	0	0	0	0	0	0	0
Chitin metabolism
N-acetylglucosamine kinase	[44]	[EC:2.7.1.59]	Photobacterium sp. A22_bc66_cluster_001_consensus_2046	0	0	0	0	0	0	0	0	0	0	0	0	0	0	0	0	0	0	0	1.00667	0	0	0	0	0	0	0	0	0	0	0	0	0	0	0	0	0	0	0	0	0	0	0	0	0	0
N-acetylglucosamine-6-phosphate deacetylase	[45]	[EC:3.5.1.25]	Photobacterium sp. A22_bc66_cluster_001_consensus_2941	0	0	0	0	0	0	0	0	0	0	0	0	0	0	0	0	0	1.83361	0	0	0	0	0	0	0	0.901956	0.893081	0	0.906394	0	2.74677	0	0	0	0	0	4.85281	0	0.917553	0	0.904056	0	0.887693	0.89377	0	0
N-acetylglucosamine-6-phosphate deacetylase		[EC:3.5.1.25]	Photobacterium sp. A22_bc66_cluster_002_consensus_320	0	0	0	0	0	0	0	0	0	0	0	0	0	0	0	0	0	0	0	0	0	0	0	0	0	0	0	0	0	0	0	0	0	0	0	0	0	0	1.83511	0	0	0	0	0	0	0
N-acetylglucosamine-6-phosphate deacetylase		[EC:3.5.1.25]	Photobacterium sp. A22_bc66_cluster_002_consensus_731	0	0	0	0	0	0	0	0	0	0	0	0	0	0	0	0	0	0	0	0	0	0	0	0	0	0	0	0	0	0	0	0	0	0	0	0	0	0	0	0	0	0	0	0	0	0
glutamine---fructose-6-phosphate transaminase (isomerizing)	[46]	[EC:2.6.1.16]	Photobacterium sp. A22_bc66_cluster_001_consensus_341	2.27966	0	0	0	0	0	3.71218	0	0	3.58928	0	0	0	0	0	0	0	0	0	1.00003	0	0	1.79831	0	1.82977	2.70613	1.78994	1.81829	0	0	1.83488	4.72155	4.5698	1.72926	1.78521	2.70851	0	0.911423	1.83305	0.919776	0.905723	1.84145	0	0.897513	0	0
Acetate and formate formation
pyruvate-ferredoxin/flavodoxin oxidoreductase	[21]	[EC:1.2.7.1 1.2.7.-]	Photobacterium sp. A22_bc66_cluster_001_consensus_1932	0	0	0	0	0	0	0	0	0	0	0	0	0	0	0	0	0	0	0	0	0	0	1.79788	0	0.910014	0	0	0	1.82421	0	0	0	0	0	1.79424	0	1.91756	0	0	0	0	0	0	0	0	0
acetyl-CoA synthetase	[14]	[EC:6.2.1.1]	Photobacterium sp. A22_bc66_cluster_002_consensus_1730	0	0	0	0	0	0	0	0	0	0	0	0	0	0	0	0	0	0	0	0	0	0	0	0	0	0	0	0	0	0	0	0	0	0	0	0	0	0	0	0	0	0	0	0	0	0
formate C-acetyltransferase	[47]	[EC:2.3.1.54]	Photobacterium sp. A22_bc66_cluster_001_consensus_1154	0	0	0	0	0	0	0	0	0	0	0	0	0	0	0	0	0	0	0	0	0	0	0	0	0	0	0	0	0	1.96702	0.91796	0	0	0	0	0	0	0	0	0	0	1.83831	0	0	0	3.84643
TCA cycle
succinate dehydrogenase / fumarate reductase, flavoprotein subunit	[16]	[EC:1.3.5.1 1.3.5.4]	Photobacterium sp. A22_bc66_cluster_001_consensus_2923	0	0	0	0	0	0	0	0	0	0	0	0	0	0	0	0	0	0	0	0	0	0	1.79835	0	0	0	0.894858	0	0	0	0	0	0	0	0	0	0	0	0	0	1.81125	0	0	0	0	0
succinate dehydrogenase / fumarate reductase, cytochrome b subunit		[EC:1.3.5.1 1.3.5.4]	Photobacterium sp. A22_bc66_cluster_001_consensus_2925	0	0	0	0	0	0	0	0	0	0	0	0	0	0	0	0	0	0	0	0	0	0	0	0	0	0	0	1.00748	0	0	0	0	0	0	0	0	0	0	0	0	0	0	0	0	0	0
fumarate hydratase, class I	[19]	[EC:4.2.1.2]	Photobacterium sp. A22_bc66_cluster_001_consensus_1532	0	0	0	0	0	0	0	0	0	0	0	1.92524	0	0	0	0	0	0	0	3.00382	0	0	0.89926	0	0.91726	0	0.894343	0	0	0	0	0	1.82531	0	0	0	0	0	0	0	0	0	0	0	0	0
fumarate hydratase, class II	[20]	[EC:4.2.1.2]	Photobacterium sp. A22_bc66_cluster_002_consensus_1485	0	0	0	0	0	0	0	0	0	0	0	0	0	0	0	0	0	0	0	0	0	0	0	0	0	0	0	0	0	0	0	0	0	0	0	0	0	0	0	0	0.904881	0	1.78203	0	0.913487	0
CAZymes
CE4 acetyl xylan esterase (EC 3.1.1.72)			Photobacterium sp. A22_bc66_cluster_002_consensus_638	0	0	0	0	0	0	0	0	0	0	0	0	0	0	0	0	0	0	0	0	0	0	0	0	0	1.8041	0	0	0.910094	0	0	0	0	0	0	0	0	0	0	0	0	0	0	0	0	0
CE9 N-acetylglucosamine 6-phosphate deacetylase (EC 3.5.1.25)			Photobacterium sp. A22_bc66_cluster_001_consensus_2941	0	0	0	0	0	0	0	0	0	0	0	0	0	0	0	0	0	1.83361	0	0	0	0	0	0	0	0.901956	0.893081	0	0.906394	0	2.74677	0	0	0	0	0	4.85281	0	0.917553	0	0.904056	0	0.887693	0.89377	0	0
CE9 N-acetylglucosamine 6-phosphate deacetylase (EC 3.5.1.25)			Photobacterium sp. A22_bc66_cluster_002_consensus_320	0	0	0	0	0	0	0	0	0	0	0	0	0	0	0	0	0	0	0	0	0	0	0	0	0	0	0	0	0	0	0	0	0	0	0	0	0	0	1.83511	0	0	0	0	0	0	0
CE9 N-acetylglucosamine 6-phosphate deacetylase (EC 3.5.1.25)			Photobacterium sp. A22_bc66_cluster_002_consensus_731	0	0	0	0	0	0	0	0	0	0	0	0	0	0	0	0	0	0	0	0	0	0	0	0	0	0	0	0	0	0	0	0	0	0	0	0	0	0	0	0	0	0	0	0	0	0
GH1 beta-glucosidase (EC 3.2.1.21)			Photobacterium sp. A22_bc66_cluster_001_consensus_3175	0	0	0	0	0	0	0	0	0	0	0	0	0	0	0	0	0	0	0	0	0	0	0	0	0	0	0	0	0	0	0	0	0	2.58793	0	0	0	0	0	0	0	2.76943	0	0	0	0
GH105 unsaturated rhamnogalacturonyl hydrolase (EC 3.2.1.172)			Photobacterium sp. A22_bc66_cluster_002_consensus_728	0	0	0	0	0	0	0	0	0	0	0	0	0	0	0	0	0	0	0	0	0	0	0	0	0	0	0	0	0	0	0	0	0	0	0	0	0	0	0	0	0	0	0	0	0	0
GH149 beta-1,3-glucan phosphorylase (EC 2.4.1.97) [GH149]			Photobacterium sp. A22_bc66_cluster_002_consensus_1469	0	0	0	0	0	0	0	1.97149	0	0	0	0	0	0	0	0	0	0	0	0	0	0	0	0	0	0	0	0	0	0	0	0	0	0	0	0	0	0	0	0	0	0	0	0	0	0
GH154 beta-glucuronidase (3.2.1.31)			Photobacterium sp. A22_bc66_cluster_002_consensus_722	0	0	0	0	0	0	0	0	0	0	0	0	0	0	0	0	0	0	0	0	0	0	0	0	0	0	0	0	0	0	0	0	0	0	0.890318	0	0	0	0	0	0	0	0	3.58479	0	0
GH18 chitinase (EC 3.2.1.14)			Photobacterium sp. A22_bc66_cluster_001_consensus_1276	0	0	0	0	0	0	0	0	0	0	0	0	0	0	0	0	0	0	0	0	0	0	0	0	0	0	0	0	0	0	0	0	0	0	0	0	0	1.8136	0	0	0	0	0	0	0	0
GH18 chitinase (EC 3.2.1.14)			Photobacterium sp. A22_bc66_cluster_001_consensus_1736	0	0	0	0	0	0	0	0	0	0	0	0	0	0	0	1.07403	0	0	0	0	0	0	0	0	0	0	0	0	0	0	0	0	0	0	0	0	0	0	0	0	0	0	0	0	0	0
GH18 chitinase (EC 3.2.1.14)			Photobacterium sp. A22_bc66_cluster_001_consensus_1787	0	0	0	0	0	0	0	0	0	0	0	0	0	0	0	0	0	4.57299	0	0	0	0	0	0	0	0	0	0	0	0	0	0	0	0	0	0	0	0	0	0	0	0	0	0	0	0
GH18 chitinase (EC 3.2.1.14)			Photobacterium sp. A22_bc66_cluster_001_consensus_1806	0	0	7.52907	0	0	0	0	0	0	0	0	0	0	0	0	0	0	0	0	0	0	0	0	0	0	0	0	0	0	0	0	0	0	0	0	0	0	0	0	0	0	0	0	0	0	0
GH19 chitinase (EC 3.2.1.14)			Photobacterium sp. A22_bc66_cluster_001_consensus_1807	0	0	0	0	0	0	0	0	0	0	0	0	0	0	0	0	0	0	0	0	0	0	0	0	0	0	0	0	0	0	0	0	0	0	0	0	0	0	0	0	0	0	0	0	0	0
GH2 beta-galactosidase (EC 3.2.1.23)			Photobacterium sp. A22_bc66_cluster_001_consensus_2588	0	0	0	0	0	0	0	0	0	0	0	0	0	0	0	0	0	0	0	0	0	0	0	0	0	0	0	1.81454	3.64232	0	0	0	0	0	0	0	0	0	0	0	0	0	0	0	0	0
GH2 beta-galactosidase (EC 3.2.1.23)			Photobacterium sp. A22_bc66_cluster_001_consensus_3431	0	0	0	0	0	0	0	0	0	0	0	0	0	0	0	0	0	0	0	0	0	0	1.79809	0	0	1.80414	0	0	0	0	0	0	2.74605	0	0	0	0	0	0	0	0	0	0	0	0	0
GH2 beta-galactosidase (EC 3.2.1.23)			Photobacterium sp. A22_bc66_cluster_002_consensus_1220	0	1.13354	0	0	0	0	0	0	0	0	0	0	0	0	0	0	0	0	0	0	0	0	0	0	0	0	0	0	0	0	0	0	0	0	0	0	0	0	0	0	0	0	0	0	0	0
GH20 beta-hexosaminidase (EC 3.2.1.52)			Photobacterium sp. A22_bc66_cluster_001_consensus_2674	0	0	0	0	0	0	0	0	0	0	0	0	0	0	0	0	0	0	0	0	0	0	0	0	0	0	0	0	0	0	0	0	0	0	0	0	0	0	0	0	0	0	0	0	0	0
GH20 beta-hexosaminidase (EC 3.2.1.52)			Photobacterium sp. A22_bc66_cluster_001_consensus_2938	0	0	0	0	0	0	0	2.96087	0	0	0	0	0	0	1.28375	0	0	1.82646	0	0	0	0	0	0	0	0.902078	0.895807	0	1.82255	0	0	0	0	0	0	4.49801	0.960456	0	0	0	0	0	0	0	1.81263	0
GH20 beta-hexosaminidase (EC 3.2.1.52)			Photobacterium sp. A22_bc66_cluster_001_consensus_3408	0	0	0	0	0	0	0	0	0	0	0	0	0	0	0	0	0	0	0	0	0	0	0	0	0	0	0	0	0	0	0	0	0	0	0	0	0	0	0	0	0	0	0	0	0	0
GH3 beta-glucosidase (EC 3.2.1.21)			Photobacterium sp. A22_bc66_cluster_002_consensus_1474	0	0	0	0	0	0	0	0	0	0	0	0	0	0	0	0	0	0	0	0	0	0	0	0	0	0	0	0	0	0	0	0	0	0	0	0	0	0	0	0	0	0	0	0	0	0
GH30 endo-beta-1,4-xylanase (EC 3.2.1.8)			Photobacterium sp. A22_bc66_cluster_002_consensus_1476	0	0	0	0	0	0	0	0	0	0	0	0	0	0	0	0	0	0	0	0	0	0	0	0	0	0	0	0	0	0	0	0	0	0	0	0	0	0	0	0	0	0	0	0	0	0
GH31 alpha-glucosidase (EC 3.2.1.20)			Photobacterium sp. A22_bc66_cluster_002_consensus_1494	0	0	0	0	0	0	0	0	0	3.57717	0	0	0	0	0	0	0	0	0	0	0	0	0	0	0	0	0	0	0	0	0	0	0	0	0	0	0	0	0	0	0	0	0	0	0	0
GH36 alpha-galactosidase (EC 3.2.1.22)			Photobacterium sp. A22_bc66_cluster_002_consensus_865	0	0	0	0	0	0	0	0	0	0	0	6.72899	0	0	0	0	0	0	0	0	0	0	0	0	0	0	0	0	0	0	0	0	0	0	0	0	1.92808	0	0	0	0	0	0	0	0	0
GH36 alpha-galactosidase (EC 3.2.1.22)			Photobacterium sp. A22_bc66_cluster_002_consensus_1222	0	0	0	0	0	0	0	0	0	0	0	0	0	0	0	0	0	0	0	0	0	0	0	0	0	0	0	0	0	0	0	0	0	0	0	0	0	0	0	0	0	0	0	0	0	0
GH4 maltose-6-phosphate glucosidase (EC 3.2.1.122)			Photobacterium sp. A22_bc66_cluster_001_consensus_3415	0	0	0	0	0	0	0	0	0	0	0	0	0	0	0	0	0	0	0	0	0	0	0	0	0	0	0	0	0	0	0	0	0	0	0	0	0	0	0	0	0	0	0	0	0	0
GH4 maltose-6-phosphate glucosidase (EC 3.2.1.122)			Photobacterium sp. A22_bc66_cluster_002_consensus_871	0	0	0	0	0	0	0	0	0	0	0	0	0	0	0	0	0	0	0	0	0	0	0	0	0	0	2.68178	0	0	0	0	0	0	0	0	0	0	0	0	0	0	0	0	0	0	0
GH78 alpha-L-rhamnosidase (EC 3.2.1.40)			Photobacterium sp. A22_bc66_cluster_002_consensus_1506	0	0	0	0	0	0	0	0	0	0	3.18595	0	0	0	0	0	0	0	0	0	0	0	0	0	0	0	1.79177	0	0	0	0	0	0	0	0	0	0	0	0	0	0	0	0	0	0	0
GH8 chitosanase (EC 3.2.1.132)			Photobacterium sp. A22_bc66_cluster_001_consensus_2021	0	0	0	0	0	0	0	0	0	0	0	0	0	0	0	0	0	0	0	0	0	0	1.79898	0	0	0	0	0	0	0	0	0	0	0	0	0	0	0	0	0	0	0	0	0	0	0
GH9 endoglucanase (EC 3.2.1.4)			Photobacterium sp. A22_bc66_cluster_001_consensus_2587	0	0	0	0	0	0	0	0	0	0	0	0	0	0	0	0	0	0	0	0	0	0	0	0	0	0	0	0	0	0	0	0	0	0	0	0	0	0	0	0	0	0	0	0	0	0
GH9 endoglucanase (EC 3.2.1.4)			Photobacterium sp. A22_bc66_cluster_001_consensus_3406	0	0	0	0	0	1.27152	0	0	0	0	0	0	0	0	0	0	0	0	0	0	0	0	0	0	0	0	0	0	1.81897	0	0	0	0	0	0	0	0	0	0	0	0	0	0	0	0	0
GH94 cellobiose phosphorylase (EC 2.4.1.20)			Photobacterium sp. A22_bc66_cluster_001_consensus_3409	0	0	0	0	0	0	0	0	0	0	0	4.79587	0	0	0	0	0	0	0	0	0	0	0	0	0	1.80414	0	0	0.910921	0	0	0	0	0	0	0	0	0	0	0	0	0	0	0	0	0
Paraburkholderia fungorum MAG_7
Enzyme	Path (Fig.)	EC	Gene_id	T2_ctr_tk1_HGm01	T2_ctr_tk1_HGm05	T2_ctr_tk2_HGm01	T2_ctr_tk2_HGm03	T2_ctr_tk2_HGm05	T2_ctr_tk2_HGm07	T2_ctr_tk3_HGm01	T2_ctr_tk3_HGm03	T2_ctr_tk3_HGm05	T2_ctr_tk3_HGm07	T2_mc2_tk1_HGm03	T2_mc2_tk1_HGm05	T2_mc2_tk1_HGm07	T2_mc2_tk2_HGm01	T2_mc2_tk2_HGm03	T2_mc2_tk2_HGm05	T2_mc2_tk2_HGm07	T2_mc2_tk3_HGm01	T2_mc2_tk3_HGm03	T2_mc2_tk3_HGm05	T2_mc2_tk3_HGm07	T3_ctr_tk1_HGm01	T3_ctr_tk1_HGm03	T3_ctr_tk1_HGm05	T3_ctr_tk1_HGm07	T3_ctr_tk2_HGm01	T3_ctr_tk2_HGm03	T3_ctr_tk2_HGm05	T3_ctr_tk2_HGm07	T3_ctr_tk3_HGm01	T3_ctr_tk3_HGm03	T3_ctr_tk3_HGm05	T3_ctr_tk3_HGm07	T3_mc1_tk1_HGm01	T3_mc1_tk1_HGm03	T3_mc1_tk1_HGm05	T3_mc1_tk1_HGm07	T3_mc1_tk2_HGm01	T3_mc1_tk2_HGm03	T3_mc1_tk2_HGm05	T3_mc1_tk2_HGm07	T3_mc1_tk3_HGm01	T3_mc1_tk3_HGm03	T3_mc1_tk3_HGm05	T3_mc1_tk3_HGm07	T2_mc1_tk1_HGm01
Glycolysis
glucokinase	[1]	[EC:2.7.1.2]	Paraburkholderia fungorum MAG_07_k141_433574_1	0	0	0	0	0	0	0	0	0	0	0	0	0	0	0	0	0	0	0	0	0	0	0	0	0	0	0	0	0	0	0	0	0	0	0	0	0	0	0	0	0	0	0	0	0	0
glucose-6-phosphate isomerase	[2]	[EC:5.3.1.9]	Paraburkholderia fungorum MAG_07_k141_604_213	0	0	0	0	1.24421	0	0	0	0	0	0	0	0	0	0	0	0	0	0	0	0	0	0	0	0	0	0	0	0	1.64789	0	0	0	0	0	0	0	0	0	0	0	0	0	0	0	0
6-phosphofructokinase 1	[3]	[EC:2.7.1.11]
fructose-bisphosphate aldolase, class II	[4]	[EC:4.1.2.13]	Paraburkholderia fungorum MAG_07_k141_88657_25	0	0	0	0	0	0	0	0	0	0	0	0	0	0	0	0	0	0	0	0	0	0	0	0	0	0	0	0	0	0	0	0	0	0	0	0	0	0	0	0	0	0	0	0	0	0
fructose-bisphosphate aldolase, class II		[EC:4.1.2.13]	Paraburkholderia fungorum MAG_07_k141_207382_211	0	0	0	0	0	0	0	0	0	0	0	0	0	0	0	0	0	0	0	0	0	0	0	0	0	0	0	0	0	0	0	0	0	0	0	0	0	0	0	0	0	0	0	0	0	0
fructose-1,6-bisphosphatase I	[5]	[EC:3.1.3.11]	Paraburkholderia fungorum MAG_07_k141_77903_25	0	0	0	0	0	0	0	0	0	0	0	0	0	0	0	0	0	0	0	0	0	0	0	0	0	0	0	0	0	0	0	0	0	0	0	0	0	0	0	0	0	0	0	0	0	0
triosephosphate isomerase (TIM)	[6]	[EC:5.3.1.1]	Paraburkholderia fungorum MAG_07_k141_491478_41	0	0	0	0	0	0	0	0	0	0	0	0	0	0	0	0	0	0	0	0	0	0	0	0	0	0	0	0	0	0	0	0	0	0	0	0	0	0	0	0	0	0	0	0	0	0
glyceraldehyde 3-phosphate dehydrogenase	[7]	[EC:1.2.1.12]	Paraburkholderia fungorum MAG_07_k141_207382_92	0	0	0	0	0	0	0	0	0	0	0	0	0	0	0	0	0	0	0	0	0	0	0	0	0	0	0	0	0	0	0	0	0	0	0	0	0	0	0	0	0	0	0	0	0	0
phosphoglycerate kinase	[8]	[EC:2.7.2.3]	Paraburkholderia fungorum MAG_07_k141_207382_209	0	0	0	0	0	0	0	0	0	0	0.306549	0.964476	0	0	0	0	0	0.916036	0	0	4.14292	0	0	0	0	0	0	0	0	0	0	0	0	0	0	0	0	0	0	0	0	0	0	0	0	0
2,3-bisphosphoglycerate-independent phosphoglycerate mutase	[9]	[EC:5.4.2.12]
enolase	[10]	[EC:4.2.1.11]	Paraburkholderia fungorum MAG_07_k141_365479_319	0	0	0	0	0	0	0	0	0	0	0	0	0	0	0	0	2.9827	0.183202	0	0.802063	0	0	0	0	0	0	0	0	0	0	0	0	0	0	0	0	0	0	1.10067	0	0	0	0	0	0	0
pyruvate kinase	[11]	[EC:2.7.1.40]	Paraburkholderia fungorum MAG_07_k141_207382_210	0	0	0	0	0	0	0	0	0	0	0	0	0	0	0	0	0	0	0	0	0	0	0	0	0	0	0	0	0	0	0	0	0	0	0	0	0	0	0	0	0	0	0	0	0	0
Acetate and formate production
pyruvate dehydrogenase E1 component	[27]	[EC:1.2.4.1]	Paraburkholderia fungorum MAG_07_k141_365479_207	0	0	0	0	0	0	0	0	0	0	0	0	0	0	0	0	3.50982	6.02718	0.573735	0.399336	0	0	0	0	0	0	0	0	0	0	0	0	0	0	0	0	0	0	0	0	0.181296	1.65274	0	0.359688	0	0
pyruvate dehydrogenase E2 component (dihydrolipoamide acetyltransferase)	[28]	[EC:2.3.1.12]	Paraburkholderia fungorum MAG_07_k141_365479_208	0	0	0	0	0	1.01508	0	0	0	0	0.640726	2.5004	0	0.414276	0	0	0	0.9147	0	0	0	0	0	0	0	0	0	0	0	0	0	0	0	0	0	0	0	0	0	0	0	0	0	0	0	0
acetyl-CoA synthetase	[14]	[EC:6.2.1.1]	Paraburkholderia fungorum MAG_07_k141_604_229	0	0	0	0	0	0	0	0	0	0	0	2.24155	0	0	0	0	0	1.82841	0	1.33313	0	0	0	0	0	0	0	0	0	0	0	0	0	0	0	0	0	0	0	0	0	0	0	0	0	0
TCA cycle
succinyl-CoA synthetase alpha subunit	[15]	[EC:6.2.1.5]	Paraburkholderia fungorum MAG_07_k141_207382_194	0	0	0	0	0	0	0	0	0	0	0	0	0	0	0	0	0	0	0	0	0	0	0	0	0	0	0	0	0	0	0	0	0	0	0	0	0	0	0	0	0	0	0	0	0	0
succinyl-CoA synthetase alpha subunit		[EC:6.2.1.5]	Paraburkholderia fungorum MAG_07_k141_207382_195	0	0	2.44526	0	0.524158	0	0	0	0	0	1.23935	0	2.95774	0	0.175032	0	0	0	0.280039	0.287748	1.14471	0	0	0	0	0	0	0	0	0	0	0	0	0	0	0	0	0	0	0	0	0	0	0	0	0
succinate-semialdehyde dehydrogenase / glutarate-semialdehyde dehydrogenase		[EC:1.2.1.16 1.2.1.79 1.2.1.20]	Paraburkholderia fungorum MAG_07_k141_268716_7	0.162897	0	5.68167	0	0.178011	0	0.132602	0.141411	0.151505	0	0.762096	0.411931	1.43749	0.29612	0	0.460517	4.76935	0	0	0	0	0	0	0	0	0	0	0	0	0	0	0	0	0	0	0	0.413097	1.56324	0	0	0.129377	0.789433	0	0	0	0
succinate dehydrogenase / fumarate reductase, iron-sulfur subunit	[16]	[EC:1.3.5.1 1.3.5.4]	Paraburkholderia fungorum MAG_07_k141_268716_8	0.83453	0	2.43768	0.458023	1.20864	0	0.13408	0.288029	0	0	0.156574	0.558335	0	0	0	0	0	1.31703	1.70198	0	0	0	0	0	0	0	0	0	0	0	0	0	0	0	0	0	0	0	0	0	0	0	0	0	0	0
citrate synthase		[EC:2.3.3.1]	Paraburkholderia fungorum MAG_07_k141_355608_378	0	0	0	0	0	0	0	0	0	0	0	0	0	0	0	0	0	0	0	0	0	0	0	0	0	0	0	0	0	0	0	0	0	0	0	0	0	0	0	0	0	0	0	0	0	0
fumarate hydratase, class I	[19]	[EC:4.2.1.2]	Paraburkholderia fungorum MAG_07_k141_262022_35	0	0	2.68545	0	0.31069	0	0.929091	0.743578	0.52961	0	0	0	0	0	1.26426	0	2.09101	2.28775	0	0	0	0	0	0	0	0	0	0	0	0	0	0	0	0	0	0.226282	0	0	0	0	0	1.15311	0	0.448171	0	0.965396
fumarate hydratase, class II	[20]	[EC:4.2.1.2]	Paraburkholderia fungorum MAG_07_k141_290059_137	0	0	0	0	0	0	0	0	0	0	0.305989	0.825768	3.03151	0.147616	0	0	0	0	0.689689	0	0	0	0	0	0	0	0	0	0	0	0	0	0	0	0	0	0	0	0	0	0	0	0	0	0	0
Galactose catabolism
aldose 1-epimerase	[23]	[EC:5.1.3.3]	Paraburkholderia fungorum MAG_07_k141_268716_132	0	0	0	0	0	0	0	0	0	0	0	0	0	0	0	0	1.47017	0	0	0	0	0	0	0	0	0	0	0	0	0	0	0	0	0	0	0	0	0	0	0	0	0	0	0	0	0
galactokinase	[24]	[EC:2.7.1.6]
UDPglucose--hexose-1-phosphate uridylyltransferase	[25]	[EC:2.7.7.12]
phosphoglucomutase	[26]	[EC:5.4.2.2]
Xylose metabolism
xylose isomerase	[36]	[EC:5.3.1.5]	Paraburkholderia fungorum MAG_07_k141_268716_134	0	0	0	0	0	0	0	0	0	0	0	0	0	0	0	0	0	0	0	0	0	0	0	0	0	0	0	0	0	0	0	0	0	0	0	0	0	0	0	0	0	0	0	0	0	0
xylulokinase	[37]	[EC:2.7.1.17]	Paraburkholderia fungorum MAG_07_k141_103940_18	0	0	0	0	0	0	0	0	0	0	0	0	0	0	0	0	0	0	0	0	0	0	0	0	0	0	0	0	0	0	0	0	0	0	0	0	0	0	0	0	0	0	0	0	0	0
D-xylose transport system substrate-binding protein			Paraburkholderia fungorum MAG_07_k141_268716_135	0	0	0	0	0	0	0	0	0	0	0	0	0	0	0	0	0	0	0	0	0	0	0	0	0	0	0	0	0	0	0	0	0	0	0	0	0	0	0	0	0	0	0	0	0	0
D-xylose transport system ATP-binding protein		[EC:7.5.2.10]	Paraburkholderia fungorum MAG_07_k141_268716_136	0	0	0	0	0	0	0	0	0	0	0	0	0	0	0	0	0	0	0	0	0	0	0	0	0	0	0	0	0	0	0	0	0	0	0	0	0	0	0	0	0	0	0	0	0	0
D-xylose transport system permease protein			Paraburkholderia fungorum MAG_07_k141_268716_137	0	0	0	0	0	0	0	0	0	0	0	0	0	0	0	0	0	0	0	0	0	0	0	0	0	0	0	0	0	0	0	0	0	0	0	0	0	0	0	0	0	0	0	0	0	0
CAZymes
GH1 beta-glucosidase (EC 3.2.1.21)		beta-glucosidase [EC:3.2.1.21]	Paraburkholderia fungorum MAG_07_k141_273912_24	0	0	0	0	0	0	0	0	0	0	0	0	0	0	0	0	0	0	0	0	0	0	0	0	0	0	0	0	0	0	0	0	0	0	0	0	0	0	0	0	0	0	0	0	0	0
GH109 alpha-N-acetylgalactosaminidase (EC 3.2.1.49)		NA	Paraburkholderia fungorum MAG_07_k141_97741_13	0	0	0	0	0	0	0	0	0	0	0	0	0	0	0	0	0	0	0	0	0	0	0	0	0	0	0	0	0	0	0	0	0	0	0	0	0	0	0	0	0	0	0	0	0	0
GH109 alpha-N-acetylgalactosaminidase (EC 3.2.1.49)		scyllo-inositol 2-dehydrogenase (NADP+) [EC:1.1.1.371]	Paraburkholderia fungorum MAG_07_k141_10765_43	0	0	0	0	0	0	0	0	0	0	0	0	0	0	0	0	0	0	0	0	0	0	0	0	0	0	0	0	0	0	0	0	0	0	0	0	0	0	0	0	0	0	0	0	0	0
GH133 amylo-alpha-1,6-glucosidase (EC 3.2.1.33)		NA	Paraburkholderia fungorum MAG_07_k141_284739_93	0	0	0	0	0	0	0	0	0	0	0	0	0	0	0	0	0	0	0	0	0	0	0	0	0	0	0	0	0	0	0	0	0	0	0	0	0	0	0	0	0	0	0	0	0	0
GH15 glucoamylase (EC 3.2.1.3)		alpha,alpha-trehalase [EC:3.2.1.28]	Paraburkholderia fungorum MAG_07_k141_491478_128	0	0	0	0	0	0	0	0	0	0	0	0	0	0	0.25463	0	0	0	1.15244	0.19998	0	0	0	0	0	0	0	0	0	0	0	0	0	0	0	0	0	0	0	0	0	0	0	0	0	0
GH2 beta-galactosidase (EC 3.2.1.23)		beta-mannosidase [EC:3.2.1.25]	Paraburkholderia fungorum MAG_07_k141_266193_186	0	0	0	0	0	0	0	0	0	0	0	0	0	0	0	0	0	0	0	0	0	0	0	0	0	0	0	0	0	0	0	0	0	0	0	0	0	0	0	0	0	0	0	0	0	0
GH28 polygalacturonase (EC 3.2.1.15)		NA	Paraburkholderia fungorum MAG_07_k141_407482_69	0	0	0	0	0	0	0	0	0	0	0.425707	1.72746	0	0	0	0	0	0.365496	0.575013	0	0	0	0	0	0	0	0	0	0	0	0	0	0	0	0	0	0	0	0	0	0	0	0	0	0	0
GH3 beta-glucosidase (EC 3.2.1.21)		beta-N-acetylhexosaminidase [EC:3.2.1.52]	Paraburkholderia fungorum MAG_07_k141_290059_85	0	0	0	0	0	0	0	0	0	0	0.771112	0	0	0	0	0	0	0	1.25338	0.14361	0	0	0	0	0	0	0	0	0	0	0	0	0	0	0	0	0	0	0	0	0	0	0	0	0	0
GH31 alpha-glucosidase (EC 3.2.1.20)		NA	Paraburkholderia fungorum MAG_07_k141_355608_351	0	0	0	0	0	0	0	0	0	0	0	0	0	0	0	0	0	0	0	0	0	0	0	0	0	0	0	0	0	0	0	0	0	0	0	0	0	0	0	0	0	0	0	0	0	0
GH33 sialidase or neuraminidase (EC 3.2.1.18)		NA	Paraburkholderia fungorum MAG_07_k141_17221_61	0	0	0	0	0	0	0	0	0	0	0	0	0	0	0	0	0	0	0	0	0	0	0	0	0	0	0	0	0	0	0	0	0	0	0	0	0	0	0	0	0	0	0	0	0	0
GH39 alpha-L-iduronidase (EC 3.2.1.76)		polysaccharide biosynthesis protein PslG	Paraburkholderia fungorum MAG_07_k141_222559_26	0	0	0	0	0	0	0	0	0	0	0	0	0	0	0	0	0	0	0	0	0	0	0	0	0	0	0	0	0	0	0	0	0	0	0	0	0	0	0	0	0	0	0	0	0	0
GH42 beta-galactosidase (EC 3.2.1.23)		beta-galactosidase [EC:3.2.1.23]	Paraburkholderia fungorum MAG_07_k141_164011_61	0	0	0	0	0	0	0	0	0	0	0	0	0	1.03768	0	0	0	0	0	0	0	0	0	0	0	0	0	0	0	0	0	0	0	0	0	0	0	0	0	0	0	0	0	0	0	0
GH63 processing alpha-glucosidase (EC 3.2.1.106)		NA	Paraburkholderia fungorum MAG_07_k141_284739_92	0	0	0	0	0	0	0	0	0	0	0.15172	1.91692	0	0	0	0	0	0	0	0	0	0	0	0	0	0	0	0	0	0	0	0	0	0	0	0	0	0	0	0	0	0	0	0	0	0
GH8 chitosanase (EC 3.2.1.132)		endoglucanase [EC:3.2.1.4]	Paraburkholderia fungorum MAG_07_k141_273912_78	0	0	0	0	0	0	0	0	0	0	0	0	0	0	0	0	0	0	0	0	0	0	0	0	0	0	0	0	0	0	0	0	0	0	0	0	0	0	0	0	0	0	0	0	0	0
[truncated: 68 more columns]

## Sheet: Data 4e
Data 4e
Life stages	Diet	Regulation	Total number of DEGs	Adjusted p-value	Function (KEGG)
T1	MC1	Up	10	0.02935471	NA
				2.60842E-10	NA
				0.000247279	NA
				1.3134E-07	NA
				0.03084333	NA
				0.002833896	NA
				0.03084333	NA
				0.000908995	NA
				5.78511E-10	NA
				0.03861913	NA
		Down	15	0.03084333	DNA polymerase bacteriophage-type [EC:2.7.7.7]
				4.58725E-09	large subunit ribosomal protein L22
				0.02935471	ribonuclease HI [EC:3.1.26.4]
				0.009793868	NA
				0.02343102	holliday junction DNA helicase RuvB [EC:3.6.4.12]
				0.04006343	probable pyridine nucleotide-disulfide oxidoreductase
				0.04497814	two-component system, OmpR family, sensor histidine kinase CiaH [EC:2.7.13.3]
				0.02343102	cellobiose PTS system EIIC component
				0.03861913	polar amino acid transport system ATP-binding protein [EC:7.4.2.1]
				0.002833896	tRNA nucleotidyltransferase (CCA-adding enzyme) [EC:2.7.7.72 3.1.3.- 3.1.4.-]
				0.03084333	competence protein ComEC
				0.04006343	NA
				0.04006343	carbamoyl-phosphate synthase large subunit [EC:6.3.5.5]
				0.01002973	MFS transporter, OPA family, phosphoglycerate transporter protein
				0.03084333	protein deglycase [EC:3.5.1.124]
	MC2	Up	14	2.37941E-10	NA
				1.28735E-05	NA
				6.50E-21	NA
				1.96242E-10	NA
				3.49E-13	NA
				0.007978077	NA
				0.001752388	NA
				2.30915E-05	NA
				6.65E-11	NA
				4.93764E-07	NA
				0.01040585	NA
				2.62716E-08	NA
				1.28E-16	NA
				0.007978077	LuxR family transcriptional regulator, maltose regulon positive regulatory protein
		Down	10	0.005757053	NA
				0.01088995	NA
				0.02085721	excinuclease ABC subunit C
				0.007978077	NA
				0.03278023	NA
				0.007428544	DNA-directed RNA polymerase subunit beta [EC:2.7.7.6]
				0.02085721	NA
				0.009920068	NA
				0.01019239	NA
				0.007978077	NA
	MN3	Up	11	0.01619099	NA
				1.31992E-07	NA
				0.003184335	NA
				5.88828E-05	NA
				0.04543364	NA
				0.000376462	NA
				0.0342445	NA
				0.04543364	bacterial/archaeal transporter family-2 protein
				0.04783029	NA
				0.0473453	glutaconate CoA-transferase, subunit B [EC:2.8.3.12]
				7.64665E-07	NA
		Down	1	0.04646511	holliday junction DNA helicase RuvB [EC:3.6.4.12]
T2	MC1	Up	6	1.24E-11	NA
				3.81E-12	NA
				3.93E-08	NA
				3.99E-05	UDP-2-acetamido-3-amino-2,3-dideoxy-glucuronate N-acetyltransferase [EC:2.3.1.201]
				1.18E-11	NA
				5.58E-20	NA
		Down	2	1.18E-11	NA
				4.63E-06	NA
	MC2	Up	32	0.006162923	maltose phosphorylase [EC:2.4.1.8]
				0.007213307	maltose/moltooligosaccharide transporter
				0.000138024	NA
				0.005505573	large subunit ribosomal protein L10
				1.27E-02	F-type H+/Na+-transporting ATPase subunit alpha [EC:7.1.2.2 7.2.2.1]
				1.27E-02	F-type H+-transporting ATPase subunit gamma
				1.07E-16	NA
				1.48E-13	NA
				4.18E-09	NA
				0.004764906	phosphoenolpyruvate-protein phosphotransferase (PTS system enzyme I) [EC:2.7.3.9]
				0.04039523	putative sigma-54 modulation protein
				0.04581667	maleylpyruvate isomerase [EC:5.2.1.4]
				0.01271742	molecular chaperone DnaJ
				0.002442041	small subunit ribosomal protein S15
				2.91E-02	small subunit ribosomal protein S6
				0.02053188	large subunit ribosomal protein L2
				0.01954859	ATP-dependent Clp protease ATP-binding subunit ClpE
				2.92E-06	UDP-2-acetamido-3-amino-2,3-dideoxy-glucuronate N-acetyltransferase [EC:2.3.1.201]
				0.03348025	elongation factor G
				5.51E-03	NA
				0.002554947	small subunit ribosomal protein S1
				0.02010632	uncharacterized protein
				7.85E-16	NA
				0.007213307	glucose-6-phosphate 1-dehydrogenase [EC:1.1.1.49 1.1.1.363]
				0.006162923	nicotinate phosphoribosyltransferase [EC:6.3.4.21]
				0.03348025	small subunit ribosomal protein S4
				0.004764906	L-lactate dehydrogenase [EC:1.1.1.27]
				0.02913161	ethanolamine utilization protein EutA
				0.03348025	DNA-directed RNA polymerase subunit beta [EC:2.7.7.6]
				0.01530718	UDP-glucose 4-epimerase [EC:5.1.3.2]
				0.000241431	NA
				0.02573569	large subunit ribosomal protein L19
		Down	3	0.04039523	NA
				0.006162923	DNA repair protein RecN (Recombination protein N)
				0.006162923	NA
	MN3	Up	36	0.003657541	NA
				0.00079257	isoamylase [EC:3.2.1.68]
				0.04932942	DNA-directed RNA polymerase subunit beta' [EC:2.7.7.6]
				8.02E-26	NA
				0.000944298	DNA topoisomerase I [EC:5.6.2.1]
				0.03782129	formate dehydrogenase beta subunit [EC:1.17.1.9]
				1.04E-21	NA
				0.02295846	glycine C-acetyltransferase [EC:2.3.1.29]
				1.24E-18	NA
				0.02763055	phosphoenolpyruvate-protein phosphotransferase (PTS system enzyme I) [EC:2.7.3.9]
				7.29E-05	NA
				0.007885289	small subunit ribosomal protein S15
				0.001964537	GTP-binding protein
				0.004220121	ATP-dependent Clp protease ATP-binding subunit ClpB
				0.02513195	iron complex outermembrane recepter protein
				0.008700457	GMP synthase (glutamine-hydrolysing) [EC:6.3.5.2]
				0.01628274	amidophosphoribosyltransferase [EC:2.4.2.14]
				0.01659441	NA
				0.01670915	NADH-quinone oxidoreductase subunit N [EC:7.1.1.2]
				0.007885289	lactate permease
				0.01424599	NA
				8.74E-11	UDP-2-acetamido-3-amino-2,3-dideoxy-glucuronate N-acetyltransferase [EC:2.3.1.201]
				0.001964537	potassium-transporting ATPase potassium-binding subunit
				0.02295846	small subunit ribosomal protein S1
				0.006568496	sialidase-1 [EC:3.2.1.18]
				1.01E-21	NA
				0.03025442	NA
				0.0124886	NA
				0.04894289	ATP-binding protein involved in chromosome partitioning
				0.000262867	MFS transporter, DHA2 family, multidrug resistance protein
				0.001903664	NA
				0.04645855	L-lactate dehydrogenase [EC:1.1.1.27]
				0.004740557	P-type Cu+ transporter [EC:7.2.2.8]
				0.01180922	NAD+ synthase (glutamine-hydrolysing) [EC:6.3.5.1]
				6.75E-05	translation initiation factor IF-2
				0.00529017	D-ornithine 4,5-aminomutase subunit beta [EC:5.4.3.5]
		Down	0	-
T3	MC1	Up	10	3.07E-18	NA
				4.08E-24	succinate dehydrogenase / fumarate reductase, flavoprotein subunit [EC:1.3.5.1 1.3.5.4]
				1.88E-25	NA
				2.36E-30	NA
				5.06E-14	tRNA threonylcarbamoyladenosine biosynthesis protein TsaB
				4.69E-11	UDP-N-acetylglucosamine--N-acetylmuramyl-(pentapeptide) pyrophosphoryl-undecaprenol N-acetylglucosamine transferase [EC:2.4.1.227]
				1.44E-10	ornithine carbamoyltransferase [EC:2.1.3.3]
				1.87E-05	NA
				0.000938162	NA
				7.28E-27	NA
		Down	16	8.27E-18	NA
				2.10E-13	NA
				6.67E-13	NA
				3.86E-19	two-component system, OmpR family, sensor histidine kinase MprB [EC:2.7.13.3]
				1.37E-13	NA
				4.02E-09	NA
				1.07E-11	NA
				2.88E-11	NA
				2.69E-20	serine protease [EC:3.4.21.-]
				1.91E-12	DNA polymerase IV [EC:2.7.7.7]
				0.001913545	NA
				1.32E-08	NA
				1.25E-18	1-deoxy-D-xylulose-5-phosphate reductoisomerase [EC:1.1.1.267]
				0.03942474	NA
				0.01417596	NA
				5.70E-09	IMP dehydrogenase [EC:1.1.1.205]
	MC2	Up	11	1.66E-28	succinate dehydrogenase / fumarate reductase, flavoprotein subunit [EC:1.3.5.1 1.3.5.4]
				0.001809682	NA
				1.80E-05	large subunit ribosomal protein L22
				8.22E-29	NA
				4.09E-18	NA
				1.97E-15	tRNA threonylcarbamoyladenosine biosynthesis protein TsaB
				4.86E-08	cytochrome c oxidase subunit II [EC:7.1.1.9]
				4.58E-10	UDP-N-acetylglucosamine--N-acetylmuramyl-(pentapeptide) pyrophosphoryl-undecaprenol N-acetylglucosamine transferase [EC:2.4.1.227]
				3.72E-11	ornithine carbamoyltransferase [EC:2.1.3.3]
				6.95E-06	NA
				4.78E-23	NA
		Down	9	1.16E-12	large subunit ribosomal protein L1
				4.50E-09	L-asparagine permease
				1.14E-18	enolase [EC:4.2.1.11]
				5.02E-14	glycine C-acetyltransferase [EC:2.3.1.29]
				1.01E-09	NA
				6.80E-17	NA
				1.38E-08	GTP cyclohydrolase I [EC:3.5.4.16]
				5.34E-10	NA
				1.69E-18	1-deoxy-D-xylulose-5-phosphate reductoisomerase [EC:1.1.1.267]
	MN3	Up	12	4.32E-16	NA
				5.80E-28	succinate dehydrogenase / fumarate reductase, flavoprotein subunit [EC:1.3.5.1 1.3.5.4]
				1.71E-05	NA
				0.000157874	large subunit ribosomal protein L22
				4.71E-21	NA
				3.50E-31	NA
				0.03837684	NA
				6.52E-09	cytochrome c oxidase subunit II [EC:7.1.1.9]
				1.33E-11	UDP-N-acetylglucosamine--N-acetylmuramyl-(pentapeptide) pyrophosphoryl-undecaprenol N-acetylglucosamine transferase [EC:2.4.1.227]
				1.24E-08	ornithine carbamoyltransferase [EC:2.1.3.3]
				7.30E-06	NA
				2.65E-26	NA
		Down	11	3.50E-09	NA
				2.60E-09	UDP-N-acetylmuramate dehydrogenase [EC:1.3.1.98]
				1.28E-09	NA
				1.96E-28	GTP-binding protein
				2.89E-12	NA
				6.11E-19	protein-glutamine gamma-glutamyltransferase [EC:2.3.2.13]
				1.89E-11	NA
				7.72E-10	NA
				9.29E-07	glucosyl-3-phosphoglycerate phosphatase [EC:3.1.3.85]
				1.28E-21	NADPH:quinone reductase [EC:1.6.5.5]
				1.60E-12	ribosome maturation factor RimP

## Sheet: Data 4f
Data 4f
Diet	Body weight (BW) (in g)	Length (in cm)	Gutted weight (in g)	Condition factor	Hepato-somatic index	Cardio-somatic index	Heart weight (in g)	Liver weight (in g)
				(BW/Lenght3 X 100)
CTR	263.49 ± 9.65	27.19 ± 0.34	232.35 ± 8.63	1.3 ± 0.01	1.23 ± 0.04	0.15 ± 0	0.39 ± 0.02	3.26 ± 0.18
4%MN3	270.93 ± 8.38	27.41 ± 0.26	232.47 ± 10.17	1.31 ± 0.01	1.29 ± 0.05	0.15 ± 0	0.4 ± 0.02	3.52 ± 0.21

## Sheet: Data 4g
Data 4g
Sample type	Regulation	Gene ID	Adj p-value	Function
Hindgut	Up	LOC106563345	4.545480e-11	dynein heavy chain-like
		LOC106577671	6.369524e-03	uncharacterized
		sh3bgrl2	3.753838e-02	SH3 domain binding glutamate rich protein like 2
	Down	LOC106599303	2.445854e-03	contactin-associated protein-like 2
		LOC106561031	5.820267e-03	prosaposin receptor GPR37
		LOC106609025	1.239722e-22	heterogeneous nuclear ribonucleoprotein C-like
Pyloric caeca	Down	LOC123732596	0.0432	NLR family CARD domain-containing protein 3-like
		LOC123733350	0.0432	uncharacterized

## Sheet: Data 4h
Data 4h
GENOME	GeneID	CAZy_hit	DRAM_CAZy_Classification	Glycan_target	Order	Genus	D1T4HGR_02	D1T4HGR_03	D1T4HGR_04	D1T4HGR_06	D1T6HGR_01	D1T6HGR_02	D1T6HGR_03	D1T6HGR_04	D1T6HGR_06	D3T11HGR_01	D3T11HGR_03	D3T11HGR_04	D3T11HGR_05	D3T11HGR_06	D3T5HGR_01	D3T5HGR_03	D3T5HGR_04	D3T7HGR_03	D3T7HGR_06	D1T8HGR_01	D3T7HGR_01	D1T8HGR_05	D3T7HGR_02	D3T7HGR_04	D3T5HGR_02	D3T5HGR_06	D3T7HGR_05	D1T4HGR_05	D1T4HGR_01	D1T6HGR_05	D1T8HGR_02	D1T8HGR_06	D3T5HGR_05	D1T8HGR_03	D1T8HGR_04	D3T11HGR_02
Aeromonas_bestiarum_S11_bc11	Aeromonas_bestiarum_S11_bc11_contig_2_0_4084	GH13	Starch Backbone Cleavage	Starch	Enterobacterales	Aeromonas	0	2.010089878	0	0	0	0	0	0	0	0	0	0	0	0	0	0	0	0	0	0	0	0	0	0	0	0	0	0	0	0	0	0	0	0	0	0
Lactobacillus_kitasatonis_MAG_01	Lactobacillus_kitasatonis_MAG_01_k141_6146_1	GH13	Starch Backbone Cleavage	Starch	Lactobacillales	Lactobacillus	0	0	0	0	0	0	0	0	0	0	0	0	0	0	0	12.01960369	0	0	0	0	0	0	0	0	0	0	0	0	0	0	0	0	0	0	0	0
Lelliottia_amnigena_S31_bc31	Lelliottia_amnigena_S31_bc31_contig_1_0_1116	GH13	Starch Backbone Cleavage	Starch	Enterobacterales	Lelliottia	18.08677171	65.92954028	88.20983775	0	120.8312324	0	105.1418648	0	0	334.0231075	7.85157953	0	42.61414231	7.967954713	0	6.345445924	0	83.39296625	227.3192657	104.4058564	124.4397312	113.7065459	0	159.4605622	270.7298274	0	0	524.9068771	0	132.4190349	20.68808305	0	36.96180317	0	0	1.269763116
Limosilactobacillus_frumenti_MAG_01	Limosilactobacillus_frumenti_MAG_01_k141_503561_3	GH13	Starch Backbone Cleavage	Starch	Lactobacillales	Limosilactobacillus	0	0	0	0	0	0	0	0	0	0	0	0	0	0	0	0	0	0	0	0	0	0	83.81596711	0	0	0	0	0	0	0	6.91023559	0	0	0	9.452019275	0
Limosilactobacillus_vaginalis_MAG_01	Limosilactobacillus_vaginalis_MAG_01_k141_695727_31	GH13	Starch Backbone Cleavage	Starch	Lactobacillales	Limosilactobacillus	0	0	0	0	0	0	0	3.721671784	0	0	0	0	0	0	0	0	0	0	0	0	0	0	0	0	0	0	0	0	0	0	0	0	0	0	2.625555782	0
Limosilactobacillus_vaginalis_MAG_02	Limosilactobacillus_vaginalis_MAG_02_k141_45290_3	GH13	Starch Backbone Cleavage	Starch	Lactobacillales	Limosilactobacillus	0	0	0	0	0	0	0	3.721671784	0	0	0	0	0	0	0	0	0	0	0	0	0	0	0	0	0	0	0	0	0	0	0	0	0	0	2.625555782	0
Paraburkholderia_fungorum_MAG_01	Paraburkholderia_fungorum_MAG_01_k141_63104_133	GH13	Starch Backbone Cleavage	Starch	Burkholderiales	Paraburkholderia	0	0	0	0	0	0	0	0	0	0	0	0	0	0	0	0	0	0	0	0	0	0	0	0	0	0	0	0	0	0	0	7.289191446	0	0	0	0
Paraburkholderia_fungorum_MAG_01	Paraburkholderia_fungorum_MAG_01_k141_63104_134	GH13	Starch Backbone Cleavage	Starch	Burkholderiales	Paraburkholderia	0	0	0	0	0	0	0	0	0	0	0	0	0	0	0	0	0	0	0	0	0	0	0	18.47031595	0	0	0	0	8.803919922	0	0	0	0	0	0	0
Paraburkholderia_fungorum_MAG_01	Paraburkholderia_fungorum_MAG_01_k141_63104_137	GH13	Starch Backbone Cleavage	Starch	Burkholderiales	Paraburkholderia	0	0	0	0	0	0	0	0	0	0	0	0	0	0	0	0	0	0	0	0	0	0	0	0	0	0	0	0	0	0	0	0	0	28.94773718	0	0
Paraburkholderia_fungorum_MAG_02	Paraburkholderia_fungorum_MAG_02_k141_63104_133	GH13	Starch Backbone Cleavage	Starch	Burkholderiales	Paraburkholderia	0	0	0	0	0	0	0	0	0	0	0	0	0	0	0	0	0	0	0	0	0	0	0	0	0	0	0	0	0	0	0	7.289191446	0	0	0	0
Paraburkholderia_fungorum_MAG_02	Paraburkholderia_fungorum_MAG_02_k141_63104_134	GH13	Starch Backbone Cleavage	Starch	Burkholderiales	Paraburkholderia	0	0	0	0	0	0	0	0	0	0	0	0	0	0	0	0	0	0	0	0	0	0	0	18.47031595	0	0	0	0	8.803919922	0	0	0	0	0	0	0
Paraburkholderia_fungorum_MAG_02	Paraburkholderia_fungorum_MAG_02_k141_63104_137	GH13	Starch Backbone Cleavage	Starch	Burkholderiales	Paraburkholderia	0	0	0	0	0	0	0	0	0	0	0	0	0	0	0	0	0	0	0	0	0	0	0	0	0	0	0	0	0	0	0	0	0	28.94773718	0	0
Paraburkholderia_fungorum_MAG_03	Paraburkholderia_fungorum_MAG_03_k141_139684_36	GH13	Starch Backbone Cleavage	Starch	Burkholderiales	Paraburkholderia	0	0	0	0	0	0	0	0	0	0	0	0	0	0	0	0	0	0	0	0	0	0	0	0	0	0	0	0	0	0	0	0	0	28.94773718	0	0
Paraburkholderia_fungorum_MAG_03	Paraburkholderia_fungorum_MAG_03_k141_139684_39	GH13	Starch Backbone Cleavage	Starch	Burkholderiales	Paraburkholderia	0	0	0	0	0	0	0	0	0	0	0	0	0	0	0	0	0	0	0	0	0	0	0	18.47031595	0	0	0	0	8.803919922	0	0	0	0	0	0	0
Paraburkholderia_fungorum_MAG_03	Paraburkholderia_fungorum_MAG_03_k141_139684_40	GH13	Starch Backbone Cleavage	Starch	Burkholderiales	Paraburkholderia	0	0	0	0	0	0	0	0	0	0	0	0	0	0	0	0	0	0	0	0	0	0	0	0	0	0	0	0	0	0	0	7.289191446	0	0	0	0
Paraburkholderia_fungorum_MAG_04	Paraburkholderia_fungorum_MAG_04_k141_139684_36	GH13	Starch Backbone Cleavage	Starch	Burkholderiales	Paraburkholderia	0	0	0	0	0	0	0	0	0	0	0	0	0	0	0	0	0	0	0	0	0	0	0	0	0	0	0	0	0	0	0	0	0	28.94773718	0	0
Paraburkholderia_fungorum_MAG_04	Paraburkholderia_fungorum_MAG_04_k141_139684_39	GH13	Starch Backbone Cleavage	Starch	Burkholderiales	Paraburkholderia	0	0	0	0	0	0	0	0	0	0	0	0	0	0	0	0	0	0	0	0	0	0	0	18.47031595	0	0	0	0	8.803919922	0	0	0	0	0	0	0
Paraburkholderia_fungorum_MAG_04	Paraburkholderia_fungorum_MAG_04_k141_139684_40	GH13	Starch Backbone Cleavage	Starch	Burkholderiales	Paraburkholderia	0	0	0	0	0	0	0	0	0	0	0	0	0	0	0	0	0	0	0	0	0	0	0	0	0	0	0	0	0	0	0	7.289191446	0	0	0	0
Paraburkholderia_fungorum_MAG_05	Paraburkholderia_fungorum_MAG_05_k141_6537_133	GH13	Starch Backbone Cleavage	Starch	Burkholderiales	Paraburkholderia	0	0	0	0	0	0	0	0	0	0	0	0	0	0	0	0	0	0	0	0	0	0	0	0	0	0	0	0	0	0	0	7.289191446	0	0	0	0
Paraburkholderia_fungorum_MAG_05	Paraburkholderia_fungorum_MAG_05_k141_6537_134	GH13	Starch Backbone Cleavage	Starch	Burkholderiales	Paraburkholderia	0	0	0	0	0	0	0	0	0	0	0	0	0	0	0	0	0	0	0	0	0	0	0	18.47031595	0	0	0	0	8.803919922	0	0	0	0	0	0	0
Paraburkholderia_fungorum_MAG_05	Paraburkholderia_fungorum_MAG_05_k141_6537_137	GH13	Starch Backbone Cleavage	Starch	Burkholderiales	Paraburkholderia	0	0	0	0	0	0	0	0	0	0	0	0	0	0	0	0	0	0	0	0	0	0	0	0	0	0	0	0	0	0	0	0	0	28.94773718	0	0
Paraburkholderia_fungorum_MAG_06	Paraburkholderia_fungorum_MAG_06_k141_268716_36	GH13	Starch Backbone Cleavage	Starch	Burkholderiales	Paraburkholderia	0	0	0	0	0	0	0	0	0	0	0	0	0	0	0	0	0	0	0	0	0	0	0	0	0	0	0	0	0	0	0	0	0	28.94773718	0	0
Paraburkholderia_fungorum_MAG_06	Paraburkholderia_fungorum_MAG_06_k141_268716_39	GH13	Starch Backbone Cleavage	Starch	Burkholderiales	Paraburkholderia	0	0	0	0	0	0	0	0	0	0	0	0	0	0	0	0	0	0	0	0	0	0	0	18.47031595	0	0	0	0	8.803919922	0	0	0	0	0	0	0
Paraburkholderia_fungorum_MAG_06	Paraburkholderia_fungorum_MAG_06_k141_268716_40	GH13	Starch Backbone Cleavage	Starch	Burkholderiales	Paraburkholderia	0	0	0	0	0	0	0	0	0	0	0	0	0	0	0	0	0	0	0	0	0	0	0	0	0	0	0	0	0	0	0	7.289191446	0	0	0	0
Paraburkholderia_fungorum_MAG_07	Paraburkholderia_fungorum_MAG_07_k141_268716_36	GH13	Starch Backbone Cleavage	Starch	Burkholderiales	Paraburkholderia	0	0	0	0	0	0	0	0	0	0	0	0	0	0	0	0	0	0	0	0	0	0	0	0	0	0	0	0	0	0	0	0	0	28.94773718	0	0
Paraburkholderia_fungorum_MAG_07	Paraburkholderia_fungorum_MAG_07_k141_268716_39	GH13	Starch Backbone Cleavage	Starch	Burkholderiales	Paraburkholderia	0	0	0	0	0	0	0	0	0	0	0	0	0	0	0	0	0	0	0	0	0	0	0	18.47031595	0	0	0	0	8.803919922	0	0	0	0	0	0	0
Paraburkholderia_fungorum_MAG_07	Paraburkholderia_fungorum_MAG_07_k141_268716_40	GH13	Starch Backbone Cleavage	Starch	Burkholderiales	Paraburkholderia	0	0	0	0	0	0	0	0	0	0	0	0	0	0	0	0	0	0	0	0	0	0	0	0	0	0	0	0	0	0	0	7.289191446	0	0	0	0
Phyllobacterium_sp._MAG_01	Phyllobacterium_sp._MAG_01_k141_496_11	GH13	Starch Backbone Cleavage	Starch	Rhizobiales	Phyllobacterium	0	0	0	1.13529878	0	0	0	0	0	0	0	0	0	0	0	0	0	0	0	0	0	0	0	0	0	0	0	0	0	0	0	0	0	0	0	0
Pseudomonas_A_stutzeri_MAG_01	Pseudomonas_A_stutzeri_MAG_01_k141_292185_7	GH13	Starch Backbone Cleavage	Starch	Pseudomonadales	Pseudomonas	0	167.2979579	121.0980399	61.3060027	300.6538258	32.85014266	0	13.67249351	422.2530628	118.5094145	17.73682236	75.80265579	100.5407163	0	40.47098283	16.23907977	0	0	40.20393904	267.5444962	458.496295	274.4482192	214.4677518	628.7751846	16.00361935	104.0238319	26.26678406	134.5158192	154.948736	64.96538762	8.886441118	392.4375199	11.55352163	618.4935652	3.155163822	21.25637494
Pseudomonas_A_stutzeri_MAG_01	Pseudomonas_A_stutzeri_MAG_01_k141_292185_14	GH13	Starch Backbone Cleavage	Starch	Pseudomonadales	Pseudomonas	0	0	112.4242655	0	6.860269123	0	0	0	0	0	0	0	0	0	0	0	0	0	0	0	0	7.692511285	0	0	0	43.05376595	0	10.47798118	0	0	0	0	0	0	0	0
Pseudomonas_A_stutzeri_MAG_01	Pseudomonas_A_stutzeri_MAG_01_k141_795748_2	GH13	Starch Backbone Cleavage	Starch	Pseudomonadales	Pseudomonas	0	0	139.6488822	0	0	0	0	1.244564575	0	21.50733585	0	53.68853552	0	0	0	0	0	0	0	0	0	24.06073176	0	0	0	0	0	0	0	0	0	0	0	0	0	0
Pseudomonas_A_stutzeri_MAG_01	Pseudomonas_A_stutzeri_MAG_01_k141_795748_4	GH13	Starch Backbone Cleavage	Starch	Pseudomonadales	Pseudomonas	0	0	0	0	0	0	0	0	197.7579589	0	0	0	0	0	0	0	0	88.28698096	152.2805188	0	85.31208941	0	0	0	130.3562173	0	0	89.41528902	54.33233123	0	2.96424388	0	0	334.06987	0	0
Pseudomonas_A_stutzeri_MAG_01	Pseudomonas_A_stutzeri_MAG_01_k141_1568520_96	GH13	Starch Backbone Cleavage	Starch	Pseudomonadales	Pseudomonas	0	0	0	0	0	0	0	0	0	0	0	0	0	12.76827909	0	0	0	21.28076805	0	0	0	0	0	0	0	0	0	0	0	0	14.81065665	0	0	0	0	0
Pseudomonas_A_stutzeri_MAG_01	Pseudomonas_A_stutzeri_MAG_01_k141_1568520_97	GH13	Starch Backbone Cleavage	Starch	Pseudomonadales	Pseudomonas	0	0	0	0	0	0	0	0	0	0	0	0	0	0	8.980505067	0	0	0	0	118.844004	0	0	0	0	0	0	0	0	0	0	0	0	0	0	0	0
Pseudomonas_A_stutzeri_MAG_01	Pseudomonas_A_stutzeri_MAG_01_k141_910812_34	GH13	Starch Backbone Cleavage	Starch	Pseudomonadales	Pseudomonas	0	0	0	0	0	0	0	0	0	0	0	0	8.50831309	0	0	0	7.748239166	0	0	0	0	0	0	0	0	0	0	0	62.18945441	0	0	0	92.27826441	0	0	0
Pseudomonas_A_stutzeri_MAG_01	Pseudomonas_A_stutzeri_MAG_01_k141_1231636_12	GH13	Starch Backbone Cleavage	Starch	Pseudomonadales	Pseudomonas	0	0	226.0956228	208.5625989	0	0	288.047524	0	0	88.16885556	9.868350924	80.20553086	0	10.74852812	0	21.84171775	0	433.0914871	151.1582111	0	0	156.4435552	0	67.59094278	123.6988801	0	0	127.3911915	12.08929979	10.53699459	3.952864827	229.6659647	0	0	1.057648637	0
Pseudomonas_A_stutzeri_MAG_01	Pseudomonas_A_stutzeri_MAG_01_k141_1231636_13	GH13	Starch Backbone Cleavage	Starch	Pseudomonadales	Pseudomonas	13.98784447	0	0	0	2.939883139	0	0	0	0	104.3519141	0	0	0	0	16.93736929	0	1.106362263	0	0	203.6790762	0	102.903592	0	0	139.0761277	0	0	15.24323012	0	147.6433615	0	0	141.3240276	0	11.594476	0
Pseudomonas_E_iridis_S13_bc10	Pseudomonas_E_iridis_S13_bc10_cluster_001_consensus_1735	GH13	Starch Backbone Cleavage	Starch	Pseudomonadales	Pseudomonas	0	0	0	0	0	0	0	0	0	0	0	0	0	0	0	0	0	0	0	0	0	0	0	0	2.82178138	0	0	0	0	0	0	0	0	0	0	0
Pseudomonas_E_iridis_S13_bc10	Pseudomonas_E_iridis_S13_bc10_cluster_001_consensus_1740	GH13	Starch Backbone Cleavage	Starch	Pseudomonadales	Pseudomonas	0	0	0	0	0	0	0	0	0	0	0	35.73409339	0	0	0	3.262031279	0	0	0	0	0	0	0	0	0	0	0	0	0	0	0	0	0	0	0	0
Pseudomonas_E_iridis_S13_bc10	Pseudomonas_E_iridis_S13_bc10_cluster_001_consensus_1753	GH13	Starch Backbone Cleavage	Starch	Pseudomonadales	Pseudomonas	0	0	0	1.150002599	0	0	82.77157284	0	150.6159322	0	0	0	0	0	0	0	0	0	0	0	0	0	0	0	0	0	0	0	0	0	0	45.41266356	0	0	0	0
Pseudomonas_E_iridis_S13_bc10	Pseudomonas_E_iridis_S13_bc10_cluster_001_consensus_1754	GH13	Starch Backbone Cleavage	Starch	Pseudomonadales	Pseudomonas	0	0	0	0	0	0	0	0	0	1.300503278	0	0	4.098348959	0	0	0	0	0	23.5499751	70.71689786	32.20473546	0	0	0	86.14415959	0	0	0	0	0	7.243151645	0	0	0	0	0
Pseudomonas_E_iridis_S13_bc10	Pseudomonas_E_iridis_S13_bc10_cluster_001_consensus_2504	GH15	Starch Oligo Cleavage	Starch	Pseudomonadales	Pseudomonas	0	4.013155685	0	0	0	0	0	0	0	0	0	0	0	0	0	0	0	0	0	0	0	0	0	0	0	0	0	0	0	0	0	0	262.6216512	0	0	0
Pseudomonas_E_iridis_S13_bc10	Pseudomonas_E_iridis_S13_bc10_cluster_001_consensus_5527	GH13	Starch Backbone Cleavage	Starch	Pseudomonadales	Pseudomonas	0	0	0	0	0	0	0	0	0	0	0	0	0	0	0	0	0	0	0	0	0	0	0	0	0	0	0	0	0	0	0	6.348970561	0	0	0	0
Pseudomonas_E_iridis_S35_bc30	Pseudomonas_E_iridis_S35_bc30_cluster_001_consensus_883	GH13	Starch Backbone Cleavage	Starch	Pseudomonadales	Pseudomonas	0	0	0	0	0	0	0	0	0	0	0	0	0	0	0	0	0	0	0	0	0	0	0	0	0	0	0	0	0	0	0	6.348970561	0	0	0	0
Pseudomonas_E_iridis_S35_bc30	Pseudomonas_E_iridis_S35_bc30_cluster_001_consensus_2668	GH13	Starch Backbone Cleavage	Starch	Pseudomonadales	Pseudomonas	0	0	0	0	0	0	0	0	0	0	0	35.73409339	0	0	0	3.262031279	0	0	0	0	0	0	0	0	0	0	0	0	0	0	0	0	0	0	0	0
Pseudomonas_E_iridis_S35_bc30	Pseudomonas_E_iridis_S35_bc30_cluster_001_consensus_2680	GH13	Starch Backbone Cleavage	Starch	Pseudomonadales	Pseudomonas	0	0	0	0	0	0	0	0	0	1.300503278	0	0	4.098348959	0	0	0	0	0	23.5499751	70.71689786	32.20473546	0	0	0	86.14415959	0	0	0	0	0	7.243151645	0	0	0	0	0
Pseudomonas_E_iridis_S37_bc32	Pseudomonas_E_iridis_S37_bc32_cluster_001_consensus_347	GH13	Starch Backbone Cleavage	Starch	Pseudomonadales	Pseudomonas	0	0	0	0	0	0	0	0	0	0	0	0	0	0	0	0	0	0	0	0	0	0	0	0	0	0	0	0	0	0	0	6.348970561	0	0	0	0
Pseudomonas_E_iridis_S37_bc32	Pseudomonas_E_iridis_S37_bc32_cluster_001_consensus_2133	GH13	Starch Backbone Cleavage	Starch	Pseudomonadales	Pseudomonas	0	0	0	0	5.881276089	0	160.934884	0	0	0	0	0	0	5.876298901	0	0	0	0	0	0	0	0	0	0	0	0	0	0	0	0	0	0	0	0	0	0
Pseudomonas_E_iridis_S37_bc32	Pseudomonas_E_iridis_S37_bc32_cluster_001_consensus_2136	GH13	Starch Backbone Cleavage	Starch	Pseudomonadales	Pseudomonas	0	0	0	0	0	0	0	0	0	0	0	35.73409339	0	0	0	3.262031279	0	0	0	0	0	0	0	0	0	0	0	0	0	0	0	0	0	0	0	0
Pseudomonas_E_iridis_S37_bc32	Pseudomonas_E_iridis_S37_bc32_cluster_001_consensus_2148	GH13	Starch Backbone Cleavage	Starch	Pseudomonadales	Pseudomonas	0	0	0	0	0	0	0	0	0	1.300503278	0	0	4.098348959	0	0	0	0	0	23.5499751	70.71689786	32.20473546	0	0	0	86.14415959	0	0	0	0	0	7.243151645	0	0	0	0	0
Pseudomonas_E_qingdaonensis_S29_bc29	Pseudomonas_E_qingdaonensis_S29_bc29_contig_1_0_776	GH13	Starch Backbone Cleavage	Starch	Pseudomonadales	Pseudomonas	0	0	88.24525536	0	0	0	0	0	0	0	0	1.922206907	0	10.82169755	0	0	0	0	0	153.0904817	0	0	0	0	0	0	0	0	77.77394325	0	0	0	0	4.907657225	0	0
Pseudomonas_E_qingdaonensis_S29_bc29	Pseudomonas_E_qingdaonensis_S29_bc29_contig_1_0_1099	GH15	Starch Oligo Cleavage	Starch	Pseudomonadales	Pseudomonas	0	0	0	0	0	0	0	0	0	0	0	0	0	0	0	6.487806966	0	0	0	0	0	0	0	0	0	0	0	0	0	0	0	0	117.0399368	0	0	0
Pseudomonas_E_qingdaonensis_S29_bc29	Pseudomonas_E_qingdaonensis_S29_bc29_contig_1_0_1198	GH13	Starch Backbone Cleavage	Starch	Pseudomonadales	Pseudomonas	0	0	0	0	0	0	0	0	0	0	0	8.628513318	0	0	0	7.047367611	0	0	0	0	0	0	0	0	0	0	0	0	0	0	0	0	0	0	0	0
Pseudomonas_E_qingdaonensis_S5_bc5	Pseudomonas_E_qingdaonensis_S5_bc5_contig_1_0_1651	GH13	Starch Backbone Cleavage	Starch	Pseudomonadales	Pseudomonas	0	0	54.58992353	0	0	0	0	0	0	0	0	0	0	0	0	0	0	0	0	0	0	0	0	0	10.38733428	0	0	0	0	0	0	0	0	0	0	0
Pseudomonas_E_qingdaonensis_S5_bc5	Pseudomonas_E_qingdaonensis_S5_bc5_contig_1_0_1653	GH13	Starch Backbone Cleavage	Starch	Pseudomonadales	Pseudomonas	0	145.8060578	0	0	0	0	0	0	0	129.4652121	0	0	0	0	0	0	15.51799643	349.2273527	62.93182669	0	201.4522574	0	0	0	1.877927744	0	0	417.9809996	306.0809265	0	0	502.6066239	25.94079508	212.2029775	0	8.048474895
Pseudomonas_E_qingdaonensis_S5_bc5	Pseudomonas_E_qingdaonensis_S5_bc5_contig_1_0_2368	GH13	Starch Backbone Cleavage	Starch	Pseudomonadales	Pseudomonas	0	0	0	0	0	0	0	0	0	0	0	8.628513318	0	0	0	7.047367611	0	0	0	0	0	0	0	0	0	0	0	0	0	0	0	0	0	0	0	0
Pseudomonas_E_qingdaonensis_S5_bc5	Pseudomonas_E_qingdaonensis_S5_bc5_contig_1_0_2371	GH13	Starch Backbone Cleavage	Starch	Pseudomonadales	Pseudomonas	0	0	0	0	0	0	0	0	0	0	0	0	0	0	0	0	0	0	0	259.0538966	0	0	0	0	0	0	0	0	0	0	0	0	0	0	0	0
Pseudomonas_E_qingdaonensis_S5_bc5	Pseudomonas_E_qingdaonensis_S5_bc5_contig_1_0_2465	GH15	Starch Oligo Cleavage	Starch	Pseudomonadales	Pseudomonas	0	0	0	0	0	0	0	0	0	0	0	0	0	0	0	6.487806966	0	0	0	0	0	0	0	0	0	0	0	0	0	0	0	0	117.0399368	0	0	0
Pseudomonas_E_sp._S36_bc31	Pseudomonas_E_sp._S36_bc31_cluster_001_consensus_1068	GH13	Starch Backbone Cleavage	Starch	Pseudomonadales	Pseudomonas	0	35.88907596	0	0	0	0	0	0	0	0	0	0	0	0	0	0	0	0	0	0	0	0	0	0	0	0	0	0	0	0	0	0	0	0	0	0
Pseudomonas_E_sp._S36_bc31	Pseudomonas_E_sp._S36_bc31_cluster_001_consensus_1260	GH13	Starch Backbone Cleavage	Starch	Pseudomonadales	Pseudomonas	0	29.06202156	0	0	0	0	6.844758183	0	0	0	0	0	0	0	0	0	0	9.667151153	0	0	0	0	0	0	0	0	0	0	0	0	0	0	0	0	0	0
Pseudomonas_E_sp._S36_bc31	Pseudomonas_E_sp._S36_bc31_cluster_001_consensus_1262	GH13	Starch Backbone Cleavage	Starch	Pseudomonadales	Pseudomonas	0	0	0	0	3.918750685	0	0	0	0	0	0	0	0	0	0	0	0	0	0	0	0	0	0	0	0	0	0	0	0	0	0	246.2720636	0	0	0	0
Pseudomonas_E_sp._S36_bc31	Pseudomonas_E_sp._S36_bc31_cluster_001_consensus_1267	GH13	Starch Backbone Cleavage	Starch	Pseudomonadales	Pseudomonas	0	0	0	0	6.847956013	0	163.8815709	0	0	0	0	0	0	0	0	1.076557301	0	137.2132244	2.88459067	0	0	0	0	0	0	0	0	0	1.989399361	0	8.88164277	0	0	0	0	0
Pseudomonas_E_sp._S36_bc31	Pseudomonas_E_sp._S36_bc31_cluster_001_consensus_1277	GH13	Starch Backbone Cleavage	Starch	Pseudomonadales	Pseudomonas	0	0	0	0	0	0	0	0	0	0	0	0	0	0	0	0	0	0	0	0	32.20473546	0	0	0	0	0	0	0	0	0	0	0	0	0	0	0
Pseudomonas_E_sp._S36_bc31	Pseudomonas_E_sp._S36_bc31_cluster_001_consensus_2083	GH15	Starch Oligo Cleavage	Starch	Pseudomonadales	Pseudomonas	0	0	0	0	0	0	33.868034	0	0	0	0	0	0	0	0	0	0	0	0	0	0	0	0	0	0	0	0	0	29.04118255	0	0	0	0	0	0	0
Pseudomonas_E_sp._S3_bc03	Pseudomonas_E_sp._S3_bc03_cluster_001_consensus_743	GH15	Starch Oligo Cleavage	Starch	Pseudomonadales	Pseudomonas	0	0	0	0	0	0	33.868034	0	0	0	0	0	0	0	0	0	0	0	0	0	0	0	0	0	0	0	0	0	29.04118255	0	0	0	0	0	0	0
Pseudomonas_E_sp._S3_bc03	Pseudomonas_E_sp._S3_bc03_cluster_001_consensus_5909	GH13	Starch Backbone Cleavage	Starch	Pseudomonadales	Pseudomonas	0	0	0	0	0	0	0	0	0	0	0	0	0	0	0	0	0	0	0	0	32.20473546	0	0	0	0	0	0	0	0	0	0	0	0	0	0	0
Pseudomonas_E_sp._S8_bc07	Pseudomonas_E_sp._S8_bc07_cluster_001_consensus_1284	GH13	Starch Backbone Cleavage	Starch	Pseudomonadales	Pseudomonas	0	0	0	0	0	27.87493219	0	0	0	0	0	0	0	12.76550849	0	0	0	0	0	5.650725786	0	0	0	0	0	0	0	0	0	0	0	0	0	0	0	0
Pseudomonas_E_sp._S8_bc07	Pseudomonas_E_sp._S8_bc07_cluster_001_consensus_1285	GH13	Starch Backbone Cleavage	Starch	Pseudomonadales	Pseudomonas	0	0	0	0	0	0	0	0	0	0	0	0	0	0	0	0	0	0	0	0	32.20473546	0	0	0	0	0	0	0	0	0	0	0	0	0	0	0
Pseudomonas_E_sp._S8_bc07	Pseudomonas_E_sp._S8_bc07_cluster_001_consensus_2167	GH15	Starch Oligo Cleavage	Starch	Pseudomonadales	Pseudomonas	0	0	0	0	0	0	33.868034	0	0	0	0	0	0	0	0	0	0	0	0	0	0	0	0	0	0	0	0	0	29.04118255	0	0	0	0	0	0	0
Pseudomonas_E_yamanorum_MAG_01	Pseudomonas_E_yamanorum_MAG_01_k141_417_13	GH13	Starch Backbone Cleavage	Starch	Pseudomonadales	Pseudomonas	0	0	0	0	0	0	0	0	0	0	0	0	0	11.8458459	0	0	0	0	0	0	0	156.52518	28.24222974	0	0	0	0	19.14735942	124.0007901	136.4516689	0	0	87.94139035	1.96849412	0	0
Pseudomonas_E_yamanorum_MAG_01	Pseudomonas_E_yamanorum_MAG_01_k141_437_5	GH15	Starch Oligo Cleavage	Starch	Pseudomonadales	Pseudomonas	0	0	0	0	0	0	0	0	0	0	0	0	0	0	0	0	0	0	14.33617081	0	0	0	4.875371517	0	0	0	0	2.859762054	116.9969252	0	0	0	0	0	0	0
Pseudomonas_E_yamanorum_MAG_01	Pseudomonas_E_yamanorum_MAG_01_k141_353_3	GH13	Starch Backbone Cleavage	Starch	Pseudomonadales	Pseudomonas	0	45.12451843	0	0	3.918263502	0	0	0	102.5310318	0	0	0	0	0	0	0	0	0	0	246.4797512	0	0	0	0	2.822270684	0	0	68.65328823	73.05909891	0	4.937539255	42.81387548	0	0	0	0
Pseudomonas_E_yamanorum_MAG_01	Pseudomonas_E_yamanorum_MAG_01_k141_353_5	GH13	Starch Backbone Cleavage	Starch	Pseudomonadales	Pseudomonas	0	0	0	0	146.1160233	0	0	0	0	0	0	0	0	0	6.807135137	0	0	0	0	0	54.98947081	0	55.61226485	0	175.3881903	0	241.8283105	0	0	0	0	0	143.9833047	0	0	0
Pseudomonas_E_yamanorum_MAG_02	Pseudomonas_E_yamanorum_MAG_02_k141_940_2	GH15	Starch Oligo Cleavage	Starch	Pseudomonadales	Pseudomonas	0	0	0	55.8354482	0	0	0	0	0	0	0	0	0	0	0	0	0	34.21623468	0	0	0	130.4935701	0	0	0	0	0	0	11.06904394	73.74171374	0	0	0	0	0	0
Pseudomonas_E_yamanorum_MAG_02	Pseudomonas_E_yamanorum_MAG_02_k141_3114_2	GH13	Starch Backbone Cleavage	Starch	Pseudomonadales	Pseudomonas	0	0	0	0	0	0	0	0	0	0	0	0	0	0	0	0	0	0	0	0	0	0	0	0	0	1.001242552	0	0	0	0	0	0	0	0	0	0
Serratia_liquefaciens_S38_bc38	Serratia_liquefaciens_S38_bc38_contig_1_0_2496	GH13	Starch Backbone Cleavage	Starch	Enterobacterales	Serratia	0	20.54284085	0	0	0	0	0	0	0	0	0	0	0	4.418484698	0	0	0	0	0	0	0	0	46.79499033	0	0	0	16.53301314	34.33886984	0	0	0	0	0	0	0	0
Serratia_liquefaciens_S45_bc45	Serratia_liquefaciens_S45_bc45_contig_2_0_1337	GH13	Starch Backbone Cleavage	Starch	Enterobacterales	Serratia	0	20.54284085	0	0	0	0	0	0	0	0	0	0	0	4.418484698	0	0	0	0	0	0	0	0	46.79499033	0	0	0	16.53301314	34.33886984	0	0	0	0	0	0	0	0
Sphingomonas_sp._MAG_01	Sphingomonas_sp._MAG_01_k141_625965_3	GH13	Starch Backbone Cleavage	Starch	Sphingomonadales	Sphingomonas	0	0	0	0	0	0	0	0	0	0	0	0	0	0	0	0	0	0	0	0	0	0	0	0	0	0	0	0	31.94498052	0	0	0	0	0	0	0
Sphingomonas_sp._MAG_01	Sphingomonas_sp._MAG_01_k141_780513_1	GH13	Starch Backbone Cleavage	Starch	Sphingomonadales	Sphingomonas	0	0	0	0	0	0	0	0	0	0	4.86213727	0	0	0	0	0	0	0	0	0	0	0	0	0	0	0	0	0	0	0	0	0	0	0	0	0
Sphingomonas_sp._MAG_01	Sphingomonas_sp._MAG_01_k141_1471076_5	GH97	Starch Oligo Cleavage	Starch	Sphingomonadales	Sphingomonas	0	43.00006544	0	0	0	0	0	0	0	0	0	0	0	0	0	0	0	0	148.6481418	0	0	0	0	0	72.57603229	0	0	0	0	168.3022633	0	0	0	0	0	0
Sphingomonas_sp._MAG_01	Sphingomonas_sp._MAG_01_k141_1007963_2	GH13	Starch Backbone Cleavage	Starch	Sphingomonadales	Sphingomonas	0	0	0	25.53367157	0	0	0	0	128.9057231	0	0	0	0	0	9.552683058	0	0	0	0	0	0	0	0	0	0	0	0	0	0	0	0	0	0	0	0	0
Sphingomonas_sp._MAG_01	Sphingomonas_sp._MAG_01_k141_1007963_3	GH13	Starch Backbone Cleavage	Starch	Sphingomonadales	Sphingomonas	29.89332796	0	0	0	89.6417817	26.89197407	32.24022757	1.867592299	202.9810926	169.0288481	13.79983009	68.05160234	0	4.414501738	0	0	6.073951865	0	50.17770247	29.61308147	26.21412566	119.3204447	20.47652663	62.34544618	0	60.04485271	203.0057789	126.3072589	174.2429124	103.4681019	8.888129266	153.5630372	0	91.07246646	9.47732917	2.000359711
Sphingomonas_sp._MAG_01	Sphingomonas_sp._MAG_01_k141_1680402_4	GH15	Starch Oligo Cleavage	Starch	Sphingomonadales	Sphingomonas	0	0	0	0	0	0	0	0	0	0	0	0	0	0	0	0	0	0	0	0	110.5943065	0	0	0	0	0	0	0	0	0	0	0	0	0	0	2.666317927
Sphingomonas_sp._MAG_01	Sphingomonas_sp._MAG_01_k141_357260_1	GH13	Starch Backbone Cleavage	Starch	Sphingomonadales	Sphingomonas	0	0	0	0	0	0	0	0	93.96140057	0	0	0	0	0	0	0	0	0	0	0	0	0	0	0	0	0	0	0	0	0	0	0	0	0	0	0
Sphingomonas_sp._MAG_01	Sphingomonas_sp._MAG_01_k141_357260_2	GH13	Starch Backbone Cleavage	Starch	Sphingomonadales	Sphingomonas	0	0	0	0	0	0	0	0	0	0	0	0	0	0	0	0	0	0	0	0	0	58.64989308	0	0	0	0	0	0	0	0	0	0	0	0	0	0
Sphingomonas_sp._MAG_01	Sphingomonas_sp._MAG_01_k141_1511502_2	GH13	Starch Backbone Cleavage	Starch	Sphingomonadales	Sphingomonas	0	0	0	99.24646935	0	0	0	0	0	25.37524609	0	0	0	0	0	0	0	0	0	0	0	0	0	0	0	0	0	0	0	0	0	0	0	0	0	0
Sphingomonas_sp._MAG_02	Sphingomonas_sp._MAG_02_k141_49110_1	GH13	Starch Backbone Cleavage	Starch	Sphingomonadales	Sphingomonas	0	0	0	0	0	0	0	0	0	0	1.050726693	0	0	0	0	0	0	0	0	0	0	0	0	0	0	0	0	0	0	0	0	0	0	0	0	0
Sphingomonas_sp._MAG_02	Sphingomonas_sp._MAG_02_k141_54795_4	GH15	Starch Oligo Cleavage	Starch	Sphingomonadales	Sphingomonas	0	0	0	0	0	0	0	0	0	0	0	0	0	0	0	0	0	0	0	0	110.5943065	0	0	0	0	0	0	0	0	0	0	0	0	0	0	2.666317927
Sphingomonas_sp._MAG_02	Sphingomonas_sp._MAG_02_k141_56596_1	GH13	Starch Backbone Cleavage	Starch	Sphingomonadales	Sphingomonas	0	0	0	0	0	0	0	0	0	0	0	0	0	0	0	0	0	0	0	0	0	0	0	0	0	0	0	0	31.94498052	0	0	0	0	0	0	0
Sphingomonas_sp._MAG_02	Sphingomonas_sp._MAG_02_k141_47916_3	GH13	Starch Backbone Cleavage	Starch	Sphingomonadales	Sphingomonas	29.89332796	0	0	0	89.6417817	26.89197407	32.24022757	1.867592299	202.9810926	169.0288481	13.79983009	68.05160234	0	4.414501738	0	0	6.073951865	0	50.17770247	29.61308147	26.21412566	119.3204447	20.47652663	62.34544618	0	60.04485271	203.0057789	126.3072589	174.2429124	103.4681019	8.888129266	153.5630372	0	91.07246646	9.47732917	2.000359711
Sphingomonas_sp._MAG_02	Sphingomonas_sp._MAG_02_k141_47916_4	GH13	Starch Backbone Cleavage	Starch	Sphingomonadales	Sphingomonas	0	0	0	25.53367157	0	0	0	0	128.9057231	0	0	0	0	0	9.552683058	0	0	0	0	0	0	0	0	0	0	0	0	0	0	0	0	0	0	0	0	0
Sphingomonas_sp._MAG_02	Sphingomonas_sp._MAG_02_k141_12034_3	GH13	Starch Backbone Cleavage	Starch	Sphingomonadales	Sphingomonas	0	0	0	0	0	0	0	0	0	0	0	0	0	0	0	0	0	0	0	0	0	58.64989308	0	0	0	0	0	0	0	0	0	0	0	0	0	0
Sphingomonas_sp._MAG_02	Sphingomonas_sp._MAG_02_k141_12034_4	GH13	Starch Backbone Cleavage	Starch	Sphingomonadales	Sphingomonas	0	0	0	0	0	0	0	0	93.96140057	0	0	0	0	0	0	0	0	0	0	0	0	0	0	0	0	0	0	0	0	0	0	0	0	0	0	0
Aeromonas_bestiarum_S11_bc11	Aeromonas_bestiarum_S11_bc11_contig_2_0_245	GH2	Amorphous Cellulose Oligo Cleavage	Cellulose_cello_oligosaccharides	Enterobacterales	Aeromonas	5.938394868	0	139.135819	0	30.3489001	39.79875189	0	0	0	270.9218875	14.77622466	0	170.0440914	6.882004182	19.06759892	20.53301789	0	136.6390285	0	0	19.14006176	17.34543092	77.97216034	127.7970096	0	0	0	0	0	0	4.936074713	0	0	73.57536453	0	0
Aeromonas_bestiarum_S19_bc19	Aeromonas_bestiarum_S19_bc19_contig_1_0_1096	AA10	Crystalline Cellulose Backbone Cleavage	Cellulose_cello_oligosaccharides	Enterobacterales	Aeromonas	0	0	0	0	0	0	0	0	0	0	0	0	0	0	0	0	0	0	0	0	0	0	0	0	0	0	0	2.148912407	0	0	0	0	0	0	0	0
Aeromonas_bestiarum_S19_bc19	Aeromonas_bestiarum_S19_bc19_contig_1_0_3470	GH3	Amorphous Cellulose Oligo Cleavage	Cellulose_cello_oligosaccharides	Enterobacterales	Aeromonas	0	0	0	0	0	0	0	0	33.27182252	0	0	0	0	0	0	0	0	0	0	0	0	0	0	0	0	0	0	0	0	0	0	0	0	0	0	0
Aeromonas_bestiarum_S25_bc25	Aeromonas_bestiarum_S25_bc25_contig_1_0_740	AA10	Crystalline Cellulose Backbone Cleavage	Cellulose_cello_oligosaccharides	Enterobacterales	Aeromonas	0	0	0	0	0	0	0	0	0	0	0	0	0	0	0	0	0	0	0	0	0	0	0	0	0	0	0	2.148912407	0	0	0	0	0	0	0	0
Aeromonas_bestiarum_S25_bc25	Aeromonas_bestiarum_S25_bc25_contig_1_0_2937	GH3	Amorphous Cellulose Oligo Cleavage	Cellulose_cello_oligosaccharides	Enterobacterales	Aeromonas	0	0	0	0	0	0	0	0	33.27182252	0	0	0	0	0	0	0	0	0	0	0	0	0	0	0	0	0	0	0	0	0	0	0	0	0	0	0
Aeromonas_bestiarum_S27_bc27	Aeromonas_bestiarum_S27_bc27_contig_1_0_1199	GH3	Amorphous Cellulose Oligo Cleavage	Cellulose_cello_oligosaccharides	Enterobacterales	Aeromonas	0	0	0	0	0	0	0	0	33.27182252	0	0	0	0	0	0	0	0	0	0	0	0	0	0	0	0	0	0	0	0	0	0	0	0	0	0	0
Aeromonas_bestiarum_S27_bc27	Aeromonas_bestiarum_S27_bc27_contig_1_0_3583	AA10	Crystalline Cellulose Backbone Cleavage	Cellulose_cello_oligosaccharides	Enterobacterales	Aeromonas	0	0	0	0	0	0	0	0	0	0	0	0	0	0	0	0	0	0	0	0	0	0	0	0	0	0	0	2.148912407	0	0	0	0	0	0	0	0
Aeromonas_bestiarum_S6_bc6	Aeromonas_bestiarum_S6_bc6_contig_1_0_710	GH3	Amorphous Cellulose Oligo Cleavage	Cellulose_cello_oligosaccharides	Enterobacterales	Aeromonas	0	0	0	0	0	0	0	0	33.27182252	0	0	0	0	0	0	0	0	0	0	0	0	0	0	0	0	0	0	0	0	0	0	0	0	0	0	0
Aeromonas_bestiarum_S6_bc6	Aeromonas_bestiarum_S6_bc6_contig_1_0_2909	AA10	Crystalline Cellulose Backbone Cleavage	Cellulose_cello_oligosaccharides	Enterobacterales	Aeromonas	0	0	0	0	0	0	0	0	0	0	0	0	0	0	0	0	0	0	0	0	0	0	0	0	0	0	0	2.148912407	0	0	0	0	0	0	0	0
Lelliottia_amnigena_S20_bc20	Lelliottia_amnigena_S20_bc20_contig_1_0_122	GH2	Amorphous Cellulose Oligo Cleavage	Cellulose_cello_oligosaccharides	Enterobacterales	Lelliottia	0	0	0	0	0	0	0	0	0	0	0	0	0	0	0	0	0	0	0	0	0	0	0	0	0	0	0	0	1.997544066	0	0	0	0	0	0	0
Lelliottia_amnigena_S20_bc20	Lelliottia_amnigena_S20_bc20_contig_5_0_444	GH1	Amorphous Cellulose Oligo Cleavage	Cellulose_cello_oligosaccharides	Enterobacterales	Lelliottia	0	0	0	1.081158455	0	0	0	0	0	0	0	0	0	0	0	0	0	0	0	0	0	0	0	0	0	0	0	0	0	138.624351	0	0	0	1.98844169	0	0
Lelliottia_amnigena_S43_bc43	Lelliottia_amnigena_S43_bc43_contig_8_0_777	GH2	Amorphous Cellulose Oligo Cleavage	Cellulose_cello_oligosaccharides	Enterobacterales	Lelliottia	61.56188575	47.08381611	318.5184439	0	132.208897	0	189.7487601	0	0	0	0	157.3624414	0	19.64235861	28.10482616	23.81739098	22.03444272	175.0629807	2.871710754	0	0	0	39.9690756	0	0	0	0	0	497.8356657	322.8880048	25.67199533	326.713961	0	589.0880786	0	0
Limosilactobacillus_mucosae_MAG_02	Limosilactobacillus_mucosae_MAG_02_k141_1469515_2	GH8	Amorphous Cellulose Backbone Cleavage	Cellulose_cello_oligosaccharides	Lactobacillales	Limosilactobacillus	0	0	0	7.276136929	0	0	0	5.935021601	0	0	8.782722056	0	0	0	0	0	0	0	63.0739674	0	0	0	91.12382358	124.9883593	0	0	0	0	0	0	0	0	67.09040679	0	0	0
Limosilactobacillus_mucosae_MAG_02	Limosilactobacillus_mucosae_MAG_02_k141_1523954_15	GH2	Amorphous Cellulose Oligo Cleavage	Cellulose_cello_oligosaccharides	Lactobacillales	Limosilactobacillus	0	0	0	0	0	0	0	8.71931074	0	0	0	0	0	0	0	0	0	0	0	0	0	0	0	0	0	0	0	0	0	0	0	0	0	0	0	0
Limosilactobacillus_vaginalis_MAG_02	Limosilactobacillus_vaginalis_MAG_02_k141_53972_1	GH2	Amorphous Cellulose Oligo Cleavage	Cellulose_cello_oligosaccharides	Lactobacillales	Limosilactobacillus	0	0	0	0	0	0	0	1.233668537	0	0	0	0	0	0	0	0	0	0	0	0	0	0	0	0	0	0	0	0	0	0	0	0	0	0	0	0
Ochrobactrum_A_rhizosphaerae_MAG_01	Ochrobactrum_A_rhizosphaerae_MAG_01_k141_2961_2	GH2	Amorphous Cellulose Oligo Cleavage	Cellulose_cello_oligosaccharides	Rhizobiales	Ochrobactrum	115.5654436	305.9723077	236.5803972	775.551015	491.7936201	19.91933095	1369.808208	6.224749331	612.8262411	185.6631865	34.49896463	333.5686778	744.331023	89.27668365	114.9392987	72.66781353	36.43890993	637.0832951	843.0552662	1010.721893	359.4123108	823.7288	337.3711703	395.685898	424.1582178	455.3266292	158.3388887	1392.778658	695.9047635	631.5375986	46.41534463	147.3965656	1771.114993	1242.766528	29.48305463	1.333291444
Paraburkholderia_fungorum_MAG_01	Paraburkholderia_fungorum_MAG_01_k141_210414_85	GH3	Amorphous Cellulose Oligo Cleavage	Cellulose_cello_oligosaccharides	Burkholderiales	Paraburkholderia	0	0	0	0	0	0	0	0	30.28167694	0	0	0	0	0	0	0	0	0	0	0	0	0	0	0	0	0	0	0	0	0	0	0	0	0	0	0
Paraburkholderia_fungorum_MAG_02	Paraburkholderia_fungorum_MAG_02_k141_210414_85	GH3	Amorphous Cellulose Oligo Cleavage	Cellulose_cello_oligosaccharides	Burkholderiales	Paraburkholderia	0	0	0	0	0	0	0	0	30.28167694	0	0	0	0	0	0	0	0	0	0	0	0	0	0	0	0	0	0	0	0	0	0	0	0	0	0	0
Paraburkholderia_fungorum_MAG_03	Paraburkholderia_fungorum_MAG_03_k141_36148_90	GH3	Amorphous Cellulose Oligo Cleavage	Cellulose_cello_oligosaccharides	Burkholderiales	Paraburkholderia	0	0	0	0	0	0	0	0	30.28167694	0	0	0	0	0	0	0	0	0	0	0	0	0	0	0	0	0	0	0	0	0	0	0	0	0	0	0
Paraburkholderia_fungorum_MAG_04	Paraburkholderia_fungorum_MAG_04_k141_36148_90	GH3	Amorphous Cellulose Oligo Cleavage	Cellulose_cello_oligosaccharides	Burkholderiales	Paraburkholderia	0	0	0	0	0	0	0	0	30.28167694	0	0	0	0	0	0	0	0	0	0	0	0	0	0	0	0	0	0	0	0	0	0	0	0	0	0	0
Paraburkholderia_fungorum_MAG_05	Paraburkholderia_fungorum_MAG_05_k141_76564_90	GH3	Amorphous Cellulose Oligo Cleavage	Cellulose_cello_oligosaccharides	Burkholderiales	Paraburkholderia	0	0	0	0	0	0	0	0	30.28167694	0	0	0	0	0	0	0	0	0	0	0	0	0	0	0	0	0	0	0	0	0	0	0	0	0	0	0
Paraburkholderia_fungorum_MAG_06	Paraburkholderia_fungorum_MAG_06_k141_290059_85	GH3	Amorphous Cellulose Oligo Cleavage	Cellulose_cello_oligosaccharides	Burkholderiales	Paraburkholderia	0	0	0	0	0	0	0	0	30.28167694	0	0	0	0	0	0	0	0	0	0	0	0	0	0	0	0	0	0	0	0	0	0	0	0	0	0	0
Paraburkholderia_fungorum_MAG_07	Paraburkholderia_fungorum_MAG_07_k141_290059_85	GH3	Amorphous Cellulose Oligo Cleavage	Cellulose_cello_oligosaccharides	Burkholderiales	Paraburkholderia	0	0	0	0	0	0	0	0	30.28167694	0	0	0	0	0	0	0	0	0	0	0	0	0	0	0	0	0	0	0	0	0	0	0	0	0	0	0
Phyllobacterium_sp._MAG_01	Phyllobacterium_sp._MAG_01_k141_1093_1	GH3	Amorphous Cellulose Oligo Cleavage	Cellulose_cello_oligosaccharides	Rhizobiales	Phyllobacterium	0	0	0	0	0	0	0	0	0	0	0	0	0	0	0	0	0	0	0	0	0	0	0	0	40.78094637	0	0	0	0	96.94704849	0	0	0	0	0	0
Phyllobacterium_sp._MAG_01	Phyllobacterium_sp._MAG_01_k141_302_15	GH2	Amorphous Cellulose Oligo Cleavage	Cellulose_cello_oligosaccharides	Rhizobiales	Phyllobacterium	0	0	0	0	0	0	123.7815829	0	0	0	0	0	0	0	0	0	0	0	0	0	0	0	0	0	0	0	0	0	0	0	0	0	0	0	0	0
Pseudomonas_A_stutzeri_MAG_01	Pseudomonas_A_stutzeri_MAG_01_k141_1190238_16	GH3	Amorphous Cellulose Oligo Cleavage	Cellulose_cello_oligosaccharides	Pseudomonadales	Pseudomonas	0	0	0	123.2938816	0	0	0	0	0	0	0	0	0	0	0	0	0	0	0	0	0	0	0	0	0	0	0	0	0	0	0	0	0	0	0	0
Pseudomonas_A_stutzeri_MAG_01	Pseudomonas_A_stutzeri_MAG_01_k141_52419_17	GH3	Amorphous Cellulose Oligo Cleavage	Cellulose_cello_oligosaccharides	Pseudomonadales	Pseudomonas	0	36.20540239	47.0827377	0	0	0	0	0	225.7206671	0	0	0	0	0	0	0	0	0	0	0	0	0	0	0	0	0	0	0	3.012687396	51.02300995	0	2.844455751	0	0	0	0
Pseudomonas_A_stutzeri_MAG_01	Pseudomonas_A_stutzeri_MAG_01_k141_1411442_23	GH5	Amorphous Cellulose Backbone Cleavage	Cellulose_cello_oligosaccharides	Pseudomonadales	Pseudomonas	0	0	0	0	0	0	0	0	0	0	0	0	0	0	0	0	0	0	0	0	0	0	0	0	0	38.9035238	0	0	0	0	0	0	0	0	0	0
Pseudomonas_A_stutzeri_MAG_01	Pseudomonas_A_stutzeri_MAG_01_k141_1134818_33	GH1	Amorphous Cellulose Oligo Cleavage	Cellulose_cello_oligosaccharides	Pseudomonadales	Pseudomonas	0	0	0	0	0	0	0	0	0	0	0	0	0	0	0	0	0	0	0	0	0	0	0	0	0	0	152.7684385	0	0	0	0	0	0	0	0	0
Pseudomonas_A_stutzeri_MAG_01	Pseudomonas_A_stutzeri_MAG_01_k141_947102_177	GH5	Amorphous Cellulose Backbone Cleavage	Cellulose_cello_oligosaccharides	Pseudomonadales	Pseudomonas	0	0	0	0	0	0	0	0	0	0	0	0	0	0	0	0	0	0	0	0	0	0	31.20928271	0	0	0	0	0	0	0	0	0	0	0	12.65216675	0
Pseudomonas_E_iridis_S13_bc10	Pseudomonas_E_iridis_S13_bc10_cluster_001_consensus_599	GH3	Amorphous Cellulose Oligo Cleavage	Cellulose_cello_oligosaccharides	Pseudomonadales	Pseudomonas	0	0	0	0	0	0	0	0	0	0	0	0	34.52364932	0	0	0	0	0	0	0	0	0	0	0	0	0	0	6.909510868	19.77257642	0	0	0	0	0	0	0
Pseudomonas_E_iridis_S13_bc10	Pseudomonas_E_iridis_S13_bc10_cluster_001_consensus_3035	GH3	Amorphous Cellulose Oligo Cleavage	Cellulose_cello_oligosaccharides	Pseudomonadales	Pseudomonas	0	0	0	0	0	0	0	0	0	0	0	0	0	0	0	0	0	0	0	0	62.38793358	0	0	0	0	0	0	57.44064439	0	0	0	6.501712257	0	0	0	0
Pseudomonas_E_iridis_S35_bc30	Pseudomonas_E_iridis_S35_bc30_cluster_001_consensus_1600	GH3	Amorphous Cellulose Oligo Cleavage	Cellulose_cello_oligosaccharides	Pseudomonadales	Pseudomonas	0	0	0	0	0	0	0	0	0	0	0	0	34.52364932	0	0	0	0	0	0	0	0	0	0	0	0	0	0	6.909510868	19.77257642	0	0	0	0	0	0	0
Pseudomonas_E_iridis_S35_bc30	Pseudomonas_E_iridis_S35_bc30_cluster_001_consensus_3972	GH3	Amorphous Cellulose Oligo Cleavage	Cellulose_cello_oligosaccharides	Pseudomonadales	Pseudomonas	0	0	0	0	0	0	0	0	0	0	0	0	0	0	0	0	0	0	0	0	62.38793358	0	0	0	0	0	0	57.44064439	30.12648003	0	0	0	0	0	0	0
Pseudomonas_E_iridis_S37_bc32	Pseudomonas_E_iridis_S37_bc32_cluster_001_consensus_1059	GH3	Amorphous Cellulose Oligo Cleavage	Cellulose_cello_oligosaccharides	Pseudomonadales	Pseudomonas	0	0	0	0	0	0	0	0	0	0	0	0	34.52364932	0	0	0	0	0	0	0	0	0	0	0	0	0	0	6.909510868	19.77257642	0	0	0	0	0	0	0
Pseudomonas_E_iridis_S37_bc32	Pseudomonas_E_iridis_S37_bc32_cluster_001_consensus_3430	GH3	Amorphous Cellulose Oligo Cleavage	Cellulose_cello_oligosaccharides	Pseudomonadales	Pseudomonas	0	0	0	0	0	0	0	0	0	0	0	0	0	0	0	0	0	0	0	0	62.38793358	0	0	0	0	0	0	57.44064439	30.12648003	0	0	0	0	0	0	0
Pseudomonas_E_qingdaonensis_S29_bc29	Pseudomonas_E_qingdaonensis_S29_bc29_contig_1_0_5846	GH3	Amorphous Cellulose Oligo Cleavage	Cellulose_cello_oligosaccharides	Pseudomonadales	Pseudomonas	0	0	0	0	33.60715309	0	0	0	4.206173498	0	0	0	0	0	0	0	0	0	0	0	0	0	0	0	0	0	0	0	0	0	0	0	90.04387316	0	0	0
Pseudomonas_E_qingdaonensis_S5_bc5	Pseudomonas_E_qingdaonensis_S5_bc5_contig_1_0_2968	GH3	Amorphous Cellulose Oligo Cleavage	Cellulose_cello_oligosaccharides	Pseudomonadales	Pseudomonas	0	0	0	0	0	0	0	0	0	0	0	0	0	0	0	21.38339159	0	0	0	0	0	0	0	0	0	0	0	0	0	0	0	0	0	0	0	0
Pseudomonas_E_qingdaonensis_S5_bc5	Pseudomonas_E_qingdaonensis_S5_bc5_contig_1_0_3669	GH3	Amorphous Cellulose Oligo Cleavage	Cellulose_cello_oligosaccharides	Pseudomonadales	Pseudomonas	0	0	0	0	33.60715309	0	0	0	4.206173498	0	0	0	0	0	0	0	0	0	0	0	0	0	0	0	0	0	0	0	0	0	0	0	90.04387316	0	0	0
Pseudomonas_E_sp._S36_bc31	Pseudomonas_E_sp._S36_bc31_cluster_001_consensus_66	GH3	Amorphous Cellulose Oligo Cleavage	Cellulose_cello_oligosaccharides	Pseudomonadales	Pseudomonas	0	0	0	0	0	0	0	0	64.18500653	0	0	0	0	0	0	2.494729019	2.893193326	0	0	0	0	0	0	0	0	0	0	0	0	0	0	0	0	0	0	0
Pseudomonas_E_sp._S3_bc03	Pseudomonas_E_sp._S3_bc03_cluster_001_consensus_4714	GH3	Amorphous Cellulose Oligo Cleavage	Cellulose_cello_oligosaccharides	Pseudomonadales	Pseudomonas	0	0	0	0	0	0	0	0	64.18500653	0	0	0	0	0	0	2.494729019	2.893193326	0	0	0	0	0	0	0	0	0	0	0	0	0	0	0	0	0	0	0
Pseudomonas_E_sp._S8_bc07	Pseudomonas_E_sp._S8_bc07_cluster_001_consensus_2822	GH3	Amorphous Cellulose Oligo Cleavage	Cellulose_cello_oligosaccharides	Pseudomonadales	Pseudomonas	0	0	0	0	0	0	0	0	0	0	0	0	0	0	0	0	0	105.3183027	0	0	0	0	0	0	210.7629638	0	0	0	0	0	0	0	0	0	0	0
Pseudomonas_E_sp._S8_bc07	Pseudomonas_E_sp._S8_bc07_cluster_001_consensus_6459	GH3	Amorphous Cellulose Oligo Cleavage	Cellulose_cello_oligosaccharides	Pseudomonadales	Pseudomonas	0	0	0	0	0	0	0	0	64.18500653	0	0	0	0	0	0	2.494729019	2.893193326	0	0	0	0	0	0	0	0	0	0	0	0	0	0	0	0	0	0	0
Pseudomonas_E_yamanorum_MAG_01	Pseudomonas_E_yamanorum_MAG_01_k141_152_42	GH8	Amorphous Cellulose Backbone Cleavage	Cellulose_cello_oligosaccharides	Pseudomonadales	Pseudomonas	0	0	0	0	0	0	0	0	91.15303247	0	0	0	0	0	0	0	0	0	0	0	0	0	0	0	0	0	0	0	0	0	0	0	0	0	0	0
Pseudomonas_E_yamanorum_MAG_01	Pseudomonas_E_yamanorum_MAG_01_k141_569_14	GH3	Amorphous Cellulose Oligo Cleavage	Cellulose_cello_oligosaccharides	Pseudomonadales	Pseudomonas	39.08636474	31.17646463	66.52875119	65.2764231	138.2185084	24.92177432	0	2.497035274	27.82567165	152.7940942	2.958693315	6.697370238	0	19.58376594	1.131618603	0	8.869330756	142.3575656	236.4383025	31.85541982	13.3009516	0	79.00998711	0	0	0	160.8296563	0	131.5517189	52.94954635	4.939363961	2.844495336	4.80350292	0	0	5.367511442
Pseudomonas_E_yamanorum_MAG_02	Pseudomonas_E_yamanorum_MAG_02_k141_561_3	GH3	Amorphous Cellulose Oligo Cleavage	Cellulose_cello_oligosaccharides	Pseudomonadales	Pseudomonas	0	0	0	0	0	0	0	0	211.9784779	0	0	0	0	0	0	0	3.333542062	0	0	0	0	0	0	0	0	0	0	0	0	0	0	0	0	0	0	0
Pseudomonas_E_yamanorum_MAG_02	Pseudomonas_E_yamanorum_MAG_02_k141_2293_10	GH8	Amorphous Cellulose Backbone Cleavage	Cellulose_cello_oligosaccharides	Pseudomonadales	Pseudomonas	0	0	0	0	0	0	0	0	91.15303247	0	0	0	0	0	0	0	0	0	0	0	0	0	0	0	0	0	0	0	0	0	0	0	0	0	0	0
Pseudomonas_E_yamanorum_MAG_02	Pseudomonas_E_yamanorum_MAG_02_k141_362_14	GH3	Amorphous Cellulose Oligo Cleavage	Cellulose_cello_oligosaccharides	Pseudomonadales	Pseudomonas	0	0	0	0	0	0	0	0	0	0	0	0	0	0	0	0	0	0	0	0	0	0	0	0	0	0	0	11.84488303	0	0	0	0	0	0	0	0
Serratia_liquefaciens_S38_bc38	Serratia_liquefaciens_S38_bc38_contig_1_0_2422	GH1	Amorphous Cellulose Oligo Cleavage	Cellulose_cello_oligosaccharides	Enterobacterales	Serratia	30.1409944	0	0	42.38540937	0	0	1.469383581	0	178.4774656	39.30524409	19.69880025	20.66040932	93.64018767	3.442695085	14.5654212	19.97594111	0	63.53964896	0	1.417071668	0	35.6659697	0	0	0	46.47835563	81.89206181	91.68141807	85.27386557	0	0	0	86.74841726	158.9870948	0	0
Serratia_liquefaciens_S45_bc45	Serratia_liquefaciens_S45_bc45_contig_2_0_1259	GH1	Amorphous Cellulose Oligo Cleavage	Cellulose_cello_oligosaccharides	Enterobacterales	Serratia	30.1409944	0	0	42.38540937	0	0	1.469383581	0	178.4774656	39.30524409	19.69880025	20.66040932	93.64018767	3.442695085	14.5654212	19.97594111	0	63.53964896	0	1.417071668	0	35.6659697	0	0	0	46.47835563	81.89206181	91.68141807	85.27386557	0	0	0	86.74841726	158.9870948	0	0
Sphingomonas_sp._MAG_01	Sphingomonas_sp._MAG_01_k141_294810_6	GH3	Amorphous Cellulose Oligo Cleavage	Cellulose_cello_oligosaccharides	Sphingomonadales	Sphingomonas	0	20.33651228	0	0	0	0	0	0	0	0	0	0	0	0	4.976198547	0	0	82.39911996	43.52161698	0	0	0	0	0	0	0	0	0	16.80177053	0	0	0	0	0	0	0
Sphingomonas_sp._MAG_01	Sphingomonas_sp._MAG_01_k141_1544191_3	GH3	Amorphous Cellulose Oligo Cleavage	Cellulose_cello_oligosaccharides	Sphingomonadales	Sphingomonas	0	0	0	0	0	0	0	0	0	0	0	0	0	0	0	0	11.55089875	0	0	0	0	0	0	0	0	0	0	0	0	0	0	0	0	0	0	0
Sphingomonas_sp._MAG_01	Sphingomonas_sp._MAG_01_k141_993913_1	GH3	Amorphous Cellulose Oligo Cleavage	Cellulose_cello_oligosaccharides	Sphingomonadales	Sphingomonas	2.000995576	0	104.7992922	62.88537464	0	8.969522382	218.5578725	3.118720082	174.4730814	173.4331281	2.465189548	0	62.3749527	12.2465373	6.78148887	10.87127534	0	12.0356805	71.07940569	0	46.12382159	9.133644702	116.5511021	3.433773033	75.14705005	0	0	0	146.9949754	75.67230203	2.96335399	0	0	0	0	5.35761957
Sphingomonas_sp._MAG_01	Sphingomonas_sp._MAG_01_k141_1667033_11	GH3	Amorphous Cellulose Oligo Cleavage	Cellulose_cello_oligosaccharides	Sphingomonadales	Sphingomonas	120.2485743	32.68304011	0	45.80185692	134.7858674	13.45751227	104.8359018	0	142.6285772	46.23208083	17.25885619	0	0	1.958469311	14.70952486	4.896285931	13.85692893	49.06005373	0	156.0110443	0	32.67819506	76.08271312	103.4735139	31.45371476	0	75.5749411	0	196.3107978	81.3590482	2.963593286	174.9489259	159.4816434	0	1.055141068	6.037508873
Sphingomonas_sp._MAG_01	Sphingomonas_sp._MAG_01_k141_1285781_9	GH1	Amorphous Cellulose Oligo Cleavage	Cellulose_cello_oligosaccharides	Sphingomonadales	Sphingomonas	0	0	0	0	0	0	0	0	0	0	0	87.80436619	0	0	0	0	0	0	0	0	0	0	0	0	0	0	0	0	54.50718837	0	0	0	0	0	0	0
Sphingomonas_sp._MAG_01	Sphingomonas_sp._MAG_01_k141_1582791_4	GH9	Amorphous Cellulose Backbone Cleavage	Cellulose_cello_oligosaccharides	Sphingomonadales	Sphingomonas	0	0	0	0	0	0	0	1.249547912	0	0	0	0	0	0	0	0	0	0	0	0	0	0	0	0	0	0	0	0	0	0	0	0	0	0	0	0
Sphingomonas_sp._MAG_01	Sphingomonas_sp._MAG_01_k141_184640_2	GH3	Amorphous Cellulose Oligo Cleavage	Cellulose_cello_oligosaccharides	Sphingomonadales	Sphingomonas	28.64997487	0	0	0	0	17.95199546	0	0	0	0	0	0	0	1.467367034	0	0	0	0	30.944393	0	52.63722153	0	0	0	35.64647381	0	91.91842018	36.62975391	0	0	0	0	0	0	0	0
Sphingomonas_sp._MAG_02	Sphingomonas_sp._MAG_02_k141_49788_6	GH3	Amorphous Cellulose Oligo Cleavage	Cellulose_cello_oligosaccharides	Sphingomonadales	Sphingomonas	0	20.33651228	0	0	0	0	0	0	0	0	0	0	0	0	4.976198547	0	0	82.39911996	43.52161698	0	0	0	0	0	0	0	0	0	16.80177053	0	0	0	0	0	0	0
Sphingomonas_sp._MAG_02	Sphingomonas_sp._MAG_02_k141_25495_5	GH3	Amorphous Cellulose Oligo Cleavage	Cellulose_cello_oligosaccharides	Sphingomonadales	Sphingomonas	0	0	0	0	0	0	0	0	0	0	0	0	0	4.894093293	0	0	0	0	0	0	0	0	0	0	0	0	0	0	0	0	0	0	0	0	0	0
Sphingomonas_sp._MAG_02	Sphingomonas_sp._MAG_02_k141_50517_2	GH9	Amorphous Cellulose Backbone Cleavage	Cellulose_cello_oligosaccharides	Sphingomonadales	Sphingomonas	0	0	0	0	0	0	0	1.249547912	0	0	0	0	0	0	0	0	0	0	0	0	0	0	0	0	0	0	0	0	0	0	0	0	0	0	0	0
Sphingomonas_sp._MAG_02	Sphingomonas_sp._MAG_02_k141_38391_3	GH3	Amorphous Cellulose Oligo Cleavage	Cellulose_cello_oligosaccharides	Sphingomonadales	Sphingomonas	0	0	0	0	0	0	0	0	0	0	0	0	0	0	0	0	11.55089875	0	0	0	0	0	0	0	0	0	0	0	0	0	0	0	0	0	0	0
Sphingomonas_sp._MAG_02	Sphingomonas_sp._MAG_02_k141_41417_1	GH2	Amorphous Cellulose Oligo Cleavage	Cellulose_cello_oligosaccharides	Sphingomonadales	Sphingomonas	88.89155093	124.5271744	7.149431684	67.35084708	839.7973988	311.8581846	1052.388349	3.739401718	441.2358976	613.5787021	51.2677399	372.5758069	201.4646911	43.13160782	62.08829047	74.941223	39.81968396	233.2460723	1077.007092	1197.917167	1078.555491	649.2051722	267.2099078	535.8405246	811.0471788	242.263148	721.916007	529.7408208	446.1299678	363.8990347	33.58156182	739.8641939	341.3208986	1275.225647	26.34780731	18.71717259
Sphingomonas_sp._MAG_02	Sphingomonas_sp._MAG_02_k141_44895_6	GH3	Amorphous Cellulose Oligo Cleavage	Cellulose_cello_oligosaccharides	Sphingomonadales	Sphingomonas	120.2485743	32.68304011	0	45.80185692	134.7858674	13.45751227	104.8359018	0	142.6285772	46.23208083	17.25885619	0	0	1.958469311	14.70952486	4.896285931	13.85692893	49.06005373	0	156.0110443	0	32.67819506	76.08271312	103.4735139	31.45371476	0	75.5749411	0	196.3107978	81.3590482	2.963593286	174.9489259	159.4816434	0	1.055141068	6.037508873
Sphingomonas_sp._MAG_02	Sphingomonas_sp._MAG_02_k141_8454_1	GH3	Amorphous Cellulose Oligo Cleavage	Cellulose_cello_oligosaccharides	Sphingomonadales	Sphingomonas	2.000995576	0	104.7992922	62.88537464	0	8.969522382	218.5578725	3.118720082	174.4730814	173.4331281	2.465189548	0	62.3749527	12.2465373	6.78148887	10.87127534	0	12.0356805	71.07940569	0	46.12382159	9.133644702	116.5511021	3.433773033	75.14705005	0	0	0	146.9949754	75.67230203	2.96335399	0	0	0	0	5.35761957
Sphingomonas_sp._MAG_02	Sphingomonas_sp._MAG_02_k141_10119_2	GH3	Amorphous Cellulose Oligo Cleavage	Cellulose_cello_oligosaccharides	Sphingomonadales	Sphingomonas	28.64997487	0	0	0	0	17.95199546	0	0	0	0	0	0	0	1.467367034	0	0	0	0	30.944393	0	52.63722153	0	0	0	35.64647381	0	91.91842018	36.62975391	0	0	0	0	0	0	0	0
Lactobacillus_kitasatonis_MAG_01	Lactobacillus_kitasatonis_MAG_01_k141_6230_2	GH31	Xyloglucan Oligo Cleavage (Hemicellulose)	Hemicellulose	Lactobacillales	Lactobacillus	0	0	0	0	0	27.86449817	0	0	0	0	0	0	0	0	0	0	0	0	0	0	0	0	0	0	0	0	0	0	0	0	0	0	0	0	0	0
Lactobacillus_kitasatonis_MAG_01	Lactobacillus_kitasatonis_MAG_01_k141_30686_1	GH31	Xyloglucan Oligo Cleavage (Hemicellulose)	Hemicellulose	Lactobacillales	Lactobacillus	0	0	0	0	0	56.86586424	0	0	0	0	0	0	0	0	0	0	0	0	0	0	0	0	0	0	0	0	0	0	0	0	0	0	0	0	0	0
Ligilactobacillus_salivarius_MAG_01	Ligilactobacillus_salivarius_MAG_01_k141_1534978_3	GH31	Xyloglucan Oligo Cleavage (Hemicellulose)	Hemicellulose	Lactobacillales	Ligilactobacillus	0	0	0	0	0	0	0	0	0	0	0	0	0	0	0	0	0	0	0	0	0	0	0	0	0	0	0	0	0	0	0	0	0	0	7.386706672	0
Limosilactobacillus_mucosae_MAG_02	Limosilactobacillus_mucosae_MAG_02_k141_1730057_8	GH43	Xyloglucan Oligo Cleavage (Hemicellulose)	Hemicellulose	Lactobacillales	Limosilactobacillus	0	0	0	0	0	0	0	0	0	0	0	0	0	0	0	0	0	0	0	0	0	0	80.91803724	0	0	0	0	0	0	0	0	0	0	0	0	0
Phyllobacterium_sp._MAG_01	Phyllobacterium_sp._MAG_01_k141_843_6	GH92	Alpha-mannan Oligo Cleavage (Hemicellulose)	Hemicellulose	Rhizobiales	Phyllobacterium	0	0	0	0	0	0	0	0	0	0	0	0	0	0	0	0	0	0	0	0	0	0	0	44.07845702	0	0	0	0	0	0	0	0	0	0	0	0
Phyllobacterium_sp._MAG_01	Phyllobacterium_sp._MAG_01_k141_1074_19	GH92	Alpha-mannan Oligo Cleavage (Hemicellulose)	Hemicellulose	Rhizobiales	Phyllobacterium	0	60.49268146	0	0	0	0	0	0	0	0	12.82813503	0	0	0	0	0	0	0	0	0	0	50.8743928	0	0	0	0	0	0	0	0	0	106.8301727	0	0	0	0
Pseudomonas_A_stutzeri_MAG_01	Pseudomonas_A_stutzeri_MAG_01_k141_1190238_35	GH39	Xylan Oligo Cleavage (Hemicellulose)	Hemicellulose	Pseudomonadales	Pseudomonas	0	46.91479088	0	0	0	0	0	0	1.914379417	0	4.922955908	0	0	0	0	0	0	0	0	0	0	0	0	0	0	0	13.67203852	0	0	0	0	0	0	0	0	0
Pseudomonas_A_stutzeri_MAG_01	Pseudomonas_A_stutzeri_MAG_01_k141_1770276_7	GH74	Xyloglucan Backbone Cleavage (Hemicellulose)	Hemicellulose	Pseudomonadales	Pseudomonas	0	0	0	0	0	0	0	0	0	0	17.69762101	19.33295685	0	0	0	0	0	0	0	145.2257665	0	0	0	0	0	0	0	0	0	0	0	0	0	0	0	0
Pseudomonas_E_iridis_S13_bc10	Pseudomonas_E_iridis_S13_bc10_cluster_001_consensus_3243	GH17	Mixed-Linkage glucans Backbone Cleavage (Hemicellulose)	Hemicellulose	Pseudomonadales	Pseudomonas	0	0	0	0	0	0	41.06156788	0	0	0	0	1.593384288	0	0	3.400881272	23.97217595	0	0	53.33172539	0	0	0	0	0	0	0	0	25.05700795	0	0	0	8.523067572	0	0	0	0
Pseudomonas_E_iridis_S35_bc30	Pseudomonas_E_iridis_S35_bc30_cluster_001_consensus_4178	GH17	Mixed-Linkage glucans Backbone Cleavage (Hemicellulose)	Hemicellulose	Pseudomonadales	Pseudomonas	0	0	0	0	0	0	64.24165235	0	0	0	0	1.593384288	0	0	0	0	0	0	53.33172539	0	0	3.36207004	0	0	0	0	0	25.05700795	20.61146553	0	0	0	0	1.465771659	0	0
Pseudomonas_E_iridis_S37_bc32	Pseudomonas_E_iridis_S37_bc32_cluster_001_consensus_3635	GH17	Mixed-Linkage glucans Backbone Cleavage (Hemicellulose)	Hemicellulose	Pseudomonadales	Pseudomonas	0	0	0	0	0	0	64.24165235	0	0	0	0	1.593384288	0	0	0	0	0	0	53.33172539	0	0	3.36207004	0	0	0	0	0	25.05700795	20.61146553	0	0	0	0	1.465771659	0	0
Pseudomonas_E_qingdaonensis_S29_bc29	Pseudomonas_E_qingdaonensis_S29_bc29_contig_1_0_476	GH74	Xyloglucan Backbone Cleavage (Hemicellulose)	Hemicellulose	Pseudomonadales	Pseudomonas	0	0	0	0	0	0	0	0	0	0	3.441401937	0	0	0	0	0	0	0	0	0	0	0	0	0	0	0	0	0	0	0	0	0	0	0	0	0
Pseudomonas_E_qingdaonensis_S5_bc5	Pseudomonas_E_qingdaonensis_S5_bc5_contig_1_0_424	GH17	Mixed-Linkage glucans Backbone Cleavage (Hemicellulose)	Hemicellulose	Pseudomonadales	Pseudomonas	0	0	0	0	0	0	0	0	0	0	0	0	50.34439871	0	0	0	0	0	0	0	0	0	0	0	0	0	2.922534199	0	0	0	0	0	0	0	0	0
Pseudomonas_E_qingdaonensis_S5_bc5	Pseudomonas_E_qingdaonensis_S5_bc5_contig_1_0_3071	GH74	Xyloglucan Backbone Cleavage (Hemicellulose)	Hemicellulose	Pseudomonadales	Pseudomonas	0	0	0	0	0	0	0	0	0	0	3.441401937	0	0	0	0	0	0	0	0	0	0	0	0	0	0	0	0	0	0	0	0	0	0	0	0	0
Pseudomonas_E_sp._S36_bc31	Pseudomonas_E_sp._S36_bc31_cluster_001_consensus_2878	GH17	Mixed-Linkage glucans Backbone Cleavage (Hemicellulose)	Hemicellulose	Pseudomonadales	Pseudomonas	0	26.51095262	0	0	16.01529628	0	1.299193409	0	0	0	0	0	0	0	0	0	0	0	28.5706158	0	0	0	0	0	0	0	0	0	26.47659493	0	1.646671737	0	0	0	0	0
Pseudomonas_E_sp._S3_bc03	Pseudomonas_E_sp._S3_bc03_cluster_001_consensus_1526	GH17	Mixed-Linkage glucans Backbone Cleavage (Hemicellulose)	Hemicellulose	Pseudomonadales	Pseudomonas	0	26.51095262	0	0	16.01529628	0	1.299193409	0	0	0	0	0	0	0	0	0	0	0	28.5706158	0	0	0	0	0	0	0	0	0	26.47659493	0	1.646671737	0	0	0	0	0
Pseudomonas_E_sp._S8_bc07	Pseudomonas_E_sp._S8_bc07_cluster_001_consensus_3042	GH17	Mixed-Linkage glucans Backbone Cleavage (Hemicellulose)	Hemicellulose	Pseudomonadales	Pseudomonas	0	26.51095262	0	0	16.01529628	0	1.299193409	0	0	0	0	0	0	0	0	0	0	0	28.5706158	0	0	0	0	0	0	0	0	0	26.47659493	0	1.646671737	0	0	0	0	0
Pseudomonas_E_yamanorum_MAG_01	Pseudomonas_E_yamanorum_MAG_01_k141_2050_9	GH63	Alpha-mannan Oligo Cleavage (Hemicellulose)	Hemicellulose	Pseudomonadales	Pseudomonas	32.16099138	30.2061537	62.54331021	0	0	2.991901372	0	0	0	0	0	58.31219673	0	0	4.535456343	0	30.30753	0	159.0736866	250.6869537	0	165.211533	0	0	0	0	0	133.2057141	0	0	0	0	0	0	0	0
Pseudomonas_E_yamanorum_MAG_02	Pseudomonas_E_yamanorum_MAG_02_k141_708_2	GH74	Xyloglucan Backbone Cleavage (Hemicellulose)	Hemicellulose	Pseudomonadales	Pseudomonas	0	0	132.6760956	0	0	0	0	0	0	0	0	0	130.2449997	0	5.542346784	20.34539542	21.73980854	0	0	0	0	0	0	0	0	0	0	0	0	0	0	0	0	0	0	0
Sphingomonas_sp._MAG_01	Sphingomonas_sp._MAG_01_k141_625965_2	GH130	Alpha-mannan Oligo Cleavage (Hemicellulose)	Hemicellulose	Sphingomonadales	Sphingomonas	0	15.91592929	0	0	0	0	0	0	121.364347	0	0	9.645947937	2.390553582	1.974990865	13.33108349	0	0	18.07530965	0	0	0	0	0	47.30684449	0	28.93512394	0	0	0	0	0	0	0	0	0	0
Sphingomonas_sp._MAG_01	Sphingomonas_sp._MAG_01_k141_1620688_3	GH31	Xyloglucan Oligo Cleavage (Hemicellulose)	Hemicellulose	Sphingomonadales	Sphingomonas	58.66716976	24.14304636	46.58852815	0	196.5577542	110.165133	254.4688596	11.24007697	416.3089952	206.2317978	8.383465355	153.5308346	128.8589523	11.25835804	19.81224563	3.265593519	41.59287381	174.5160153	161.0771415	116.1350434	112.5419943	350.7528241	0	112.2848765	5.162886856	14.524369	266.8437923	270.3460469	27.12219629	173.6865954	0	333.6502871	469.231979	384.7056854	18.99769247	17.45638896
Sphingomonas_sp._MAG_01	Sphingomonas_sp._MAG_01_k141_204004_2	GH55	Mixed-Linkage glucans Backbone Cleavage (Hemicellulose)	Hemicellulose	Sphingomonadales	Sphingomonas	0	0	0	0	0	0	1.465445251	0	0	0	0	0	0	0	0	0	0	0	2.389363992	1.880142699	1.429825546	0	0	0	0	0	0	0	0	0	0	0	0	0	0	0
Sphingomonas_sp._MAG_01	Sphingomonas_sp._MAG_01_k141_1071711_1	GH115	Xylan Oligo Cleavage (Hemicellulose)	Hemicellulose	Sphingomonadales	Sphingomonas	0	0	0	0	0	0	0	0	0	0	0	0	0	0	0	0	0	0	0	0	0	0	0	0	0	0	0	0	0	0	0	112.085361	0	0	0	0
Sphingomonas_sp._MAG_01	Sphingomonas_sp._MAG_01_k141_1559237_7	GH55	Mixed-Linkage glucans Backbone Cleavage (Hemicellulose)	Hemicellulose	Sphingomonadales	Sphingomonas	0	0	0	0	0	0	2.4339675	0	0	0	0	0	0	0	0	0	0	0	0	0	0	0	0	0	0	0	0	0	0	0	0	0	0	0	0	0
Sphingomonas_sp._MAG_01	Sphingomonas_sp._MAG_01_k141_1559237_12	GH55	Mixed-Linkage glucans Backbone Cleavage (Hemicellulose)	Hemicellulose	Sphingomonadales	Sphingomonas	0	0	0	0	0	0	56.57564985	0	0	0	0	0	0	0	0	0	0	0	0	0	0	0	0	0	0	0	0	0	0	0	0	0	0	0	0	0
Sphingomonas_sp._MAG_01	Sphingomonas_sp._MAG_01_k141_993913_2	GH125	Alpha-mannan Oligo Cleavage (Hemicellulose)	Hemicellulose	Sphingomonadales	Sphingomonas	21.27269345	33.5100569	9.138564104	46.3937646	195.7933528	12.93397172	34.27219889	12.40842245	215.5028899	264.1069073	2.462626237	34.58122437	126.3644071	11.79887588	10.0924382	23.77101623	17.58542882	310.1600112	388.2816449	337.0210074	7.657437231	56.37616442	88.20421492	264.9481207	130.9870337	146.4575135	367.3407644	476.9029296	121.7488155	130.7749225	7.403965497	261.4486938	331.9593251	145.691611	6.302389376	4.632191772
Sphingomonas_sp._MAG_01	Sphingomonas_sp._MAG_01_k141_334562_6	GH43	Xyloglucan Oligo Cleavage (Hemicellulose)	Hemicellulose	Sphingomonadales	Sphingomonas	14.64236587	14.91921858	91.12284608	63.68987244	0	69.49948432	196.2166246	6.163846413	63.10542509	153.6268848	8.854164897	68.01064066	17.21460131	6.913172243	22.76885276	18.76830244	6.534383848	51.79316137	62.69089156	0	233.4977362	35.27665868	29.70044369	47.80234495	169.349029	20.95211466	191.1655959	0	27.26200678	173.4516365	7.398616822	4.323158189	152.7390788	65.4759328	9.930756354	11.73989606
Sphingomonas_sp._MAG_01	Sphingomonas_sp._MAG_01_k141_1582791_3	GH141	Xylan Backbone Cleavage (Hemicellulose)	Hemicellulose	Sphingomonadales	Sphingomonas	16.50990111	49.74834428	34.76493706	56.03047391	67.62776353	18.93595994	119.0322828	2.495103019	39.71448819	65.27633853	0	0	0	1.469541548	0	0	3.876119273	54.3978221	0	100.8140276	7.607609797	86.04692399	48.27879221	91.23877227	36.1634505	66.08948022	90.65209599	92.85813723	0	75.66676351	0	339.2370621	7.207954195	59.67139738	3.163768361	2.009331313
Sphingomonas_sp._MAG_01	Sphingomonas_sp._MAG_01_k141_729766_3	GH43	Xyloglucan Oligo Cleavage (Hemicellulose)	Hemicellulose	Sphingomonadales	Sphingomonas	0	0	0	0	0	0	0	0	0	0	0	0	0	0	3.935526867	0	0	0	0	0	0	0	0	0	0	0	0	0	0	0	0	0	0	0	0	0
Sphingomonas_sp._MAG_01	Sphingomonas_sp._MAG_01_k141_729766_5	GH43	Xyloglucan Oligo Cleavage (Hemicellulose)	Hemicellulose	Sphingomonadales	Sphingomonas	0	0	0	0	0	0	0	0	0	0	0	0	0	0	0	0	0	63.01914363	0	0	0	0	0	0	0	0	0	0	0	0	0	0	0	0	0	0
Sphingomonas_sp._MAG_01	Sphingomonas_sp._MAG_01_k141_86996_5	GH43	Xyloglucan Oligo Cleavage (Hemicellulose)	Hemicellulose	Sphingomonadales	Sphingomonas	12.82087634	0	0	0	0	0	0	0	0	0	0	0	0	0	0	0	0	0	0	0	0	0	0	0	0	0	0	0	0	0	0	0	0	0	0	0
Sphingomonas_sp._MAG_02	Sphingomonas_sp._MAG_02_k141_50517_3	GH141	Xylan Backbone Cleavage (Hemicellulose)	Hemicellulose	Sphingomonadales	Sphingomonas	16.50990111	49.74834428	34.76493706	56.03047391	67.62776353	18.93595994	119.0322828	2.495103019	39.71448819	65.27633853	0	0	0	1.469541548	0	0	3.876119273	54.3978221	0	100.8140276	7.607609797	86.04692399	48.27879221	91.23877227	36.1634505	66.08948022	90.65209599	92.85813723	0	75.66676351	0	339.2370621	7.207954195	59.67139738	3.163768361	2.009331313
Sphingomonas_sp._MAG_02	Sphingomonas_sp._MAG_02_k141_38623_9	GH130	Alpha-mannan Oligo Cleavage (Hemicellulose)	Hemicellulose	Sphingomonadales	Sphingomonas	261.3591839	338.1056247	700.6204955	775.702565	297.3869634	315.0514289	489.7358933	65.54355475	903.0168676	1210.55063	59.06423867	632.4904072	760.7500924	28.57887344	113.8161796	67.81022649	38.28652607	1005.463093	1128.043932	1285.466244	676.6311933	549.1603019	466.6396187	486.2944173	741.2528357	510.3263515	51.80434786	612.0009429	845.3540807	1243.562805	34.53905295	1201.705113	999.9421104	430.5082856	31.43367493	17.07684132
Sphingomonas_sp._MAG_02	Sphingomonas_sp._MAG_02_k141_2570_3	GH43	Xyloglucan Oligo Cleavage (Hemicellulose)	Hemicellulose	Sphingomonadales	Sphingomonas	0	0	0	0	0	0	0	0	0	0	0	0	0	0	3.935526867	0	0	0	0	0	0	0	0	0	0	0	0	0	0	0	0	0	0	0	0	0
Sphingomonas_sp._MAG_02	Sphingomonas_sp._MAG_02_k141_2570_5	GH43	Xyloglucan Oligo Cleavage (Hemicellulose)	Hemicellulose	Sphingomonadales	Sphingomonas	0	0	0	0	0	0	0	0	0	0	0	0	0	0	0	0	0	63.01914363	0	0	0	0	0	0	0	0	0	0	0	0	0	0	0	0	0	0
Sphingomonas_sp._MAG_02	Sphingomonas_sp._MAG_02_k141_27608_6	GH43	Xyloglucan Oligo Cleavage (Hemicellulose)	Hemicellulose	Sphingomonadales	Sphingomonas	14.64236587	14.91921858	91.12284608	63.68987244	0	69.49948432	196.2166246	6.163846413	63.10542509	153.6268848	8.854164897	68.01064066	17.21460131	6.913172243	22.76885276	18.76830244	6.534383848	51.79316137	62.69089156	0	233.4977362	35.27665868	29.70044369	47.80234495	169.349029	20.95211466	191.1655959	0	27.26200678	173.4516365	7.398616822	4.323158189	152.7390788	65.4759328	9.930756354	11.73989606
Sphingomonas_sp._MAG_02	Sphingomonas_sp._MAG_02_k141_6052_2	GH31	Xyloglucan Oligo Cleavage (Hemicellulose)	Hemicellulose	Sphingomonadales	Sphingomonas	58.66716976	24.14304636	46.58852815	0	196.5577542	110.165133	254.4688596	11.24007697	416.3089952	206.2317978	8.383465355	153.5308346	128.8589523	11.25835804	19.81224563	3.265593519	41.59287381	174.5160153	161.0771415	116.1350434	112.5419943	350.7528241	0	112.2848765	5.162886856	14.524369	266.8437923	270.3460469	27.12219629	173.6865954	0	333.6502871	469.231979	384.7056854	18.99769247	17.45638896
Sphingomonas_sp._MAG_02	Sphingomonas_sp._MAG_02_k141_6320_5	GH43	Xyloglucan Oligo Cleavage (Hemicellulose)	Hemicellulose	Sphingomonadales	Sphingomonas	12.82087634	0	0	0	0	0	0	0	0	0	0	0	0	0	0	0	0	0	0	0	0	0	0	0	0	0	0	0	0	0	0	0	0	0	0	0
Sphingomonas_sp._MAG_02	Sphingomonas_sp._MAG_02_k141_56596_2	GH130	Alpha-mannan Oligo Cleavage (Hemicellulose)	Hemicellulose	Sphingomonadales	Sphingomonas	0	15.91592929	0	0	0	0	0	0	121.364347	0	0	9.645947937	2.390553582	1.974990865	13.33108349	0	0	18.07530965	0	0	0	0	0	47.30684449	0	28.93512394	0	0	0	0	0	0	0	0	0	0
Sphingomonas_sp._MAG_02	Sphingomonas_sp._MAG_02_k141_8454_2	GH125	Alpha-mannan Oligo Cleavage (Hemicellulose)	Hemicellulose	Sphingomonadales	Sphingomonas	21.27269345	33.5100569	9.138564104	46.3937646	195.7933528	12.93397172	34.27219889	12.40842245	215.5028899	264.1069073	2.462626237	34.58122437	126.3644071	11.79887588	10.0924382	23.77101623	17.58542882	310.1600112	388.2816449	337.0210074	7.657437231	56.37616442	88.20421492	264.9481207	130.9870337	146.4575135	367.3407644	476.9029296	121.7488155	130.7749225	7.403965497	261.4486938	331.9593251	145.691611	6.302389376	4.632191772
Sphingomonas_sp._MAG_02	Sphingomonas_sp._MAG_02_k141_69314_6	GH55	Mixed-Linkage glucans Backbone Cleavage (Hemicellulose)	Hemicellulose	Sphingomonadales	Sphingomonas	0	0	0	0	0	0	1.465445251	0	0	0	0	0	0	0	0	0	0	0	2.389363992	1.880142699	1.429825546	0	0	0	0	0	0	0	0	0	0	0	0	0	0	0
Sphingomonas_sp._MAG_02	Sphingomonas_sp._MAG_02_k141_57988_1	GH115	Xylan Oligo Cleavage (Hemicellulose)	Hemicellulose	Sphingomonadales	Sphingomonas	0	0	0	0	0	0	0	0	0	0	0	0	0	0	0	0	0	0	0	0	0	0	0	0	0	0	0	0	0	0	0	112.085361	0	0	0	0
Sphingomonas_sp._MAG_02	Sphingomonas_sp._MAG_02_k141_11797_7	GH55	Mixed-Linkage glucans Backbone Cleavage (Hemicellulose)	Hemicellulose	Sphingomonadales	Sphingomonas	0	0	0	0	0	0	2.4339675	0	0	0	0	0	0	0	0	0	0	0	0	0	0	0	0	0	0	0	0	0	0	0	0	0	0	0	0	0
Aeromonas_bestiarum_S11_bc11	Aeromonas_bestiarum_S11_bc11_contig_2_0_4093	PL22	Pectin Backbone Cleavage	Pectin	Enterobacterales	Aeromonas	35.46283397	0	0	0	0	0	0	0	0	0	0	0	0	0	0	0	0	0	0	0	0	0	0	0	0	0	0	0	0	0	0	0	0	0	0	0
Lactobacillus_kitasatonis_MAG_01	Lactobacillus_kitasatonis_MAG_01_k141_65789_13	GH42	Beta-galactan (pectic galactan) Oligo Cleavage	Pectin	Lactobacillales	Lactobacillus	0	0	0	0	0	0	0	3.713153183	0	0	0	0	0	0	0	0	20.8087918	0	0	0	0	0	0	0	0	0	0	0	0	0	0	0	0	0	0	0
Lelliottia_amnigena_S10_bc10	Lelliottia_amnigena_S10_bc10_contig_1_0_4037	PL22	Pectin Backbone Cleavage	Pectin	Enterobacterales	Lelliottia	0	0	0	0	0	0	0	0	0	2.494806217	0	0	0	0	0	0	0	0	0	0	0	0	0	0	0	0	0	0	0	0	0	0	0	0	0	0
Paraburkholderia_fungorum_MAG_02	Paraburkholderia_fungorum_MAG_02_k141_478601_69	GH28	Pectin Backbone Cleavage	Pectin	Burkholderiales	Paraburkholderia	0	0	0	0	0	0	0	0	0	0	0	0	0	0	0	0	0	0	0	0	0	0	0	0	0	0	0	0	16.05990591	0	0	0	0	0	0	0
Paraburkholderia_fungorum_MAG_02	Paraburkholderia_fungorum_MAG_02_k141_308734_24	GH42	Beta-galactan (pectic galactan) Oligo Cleavage	Pectin	Burkholderiales	Paraburkholderia	0	1.807861438	0	0	0	0	0	0	0	0	0	0	26.10187138	0	0	0	0	0	0	0	0	0	0	0	0	0	0	0	0	0	0	0	0	0	0	0
Paraburkholderia_fungorum_MAG_03	Paraburkholderia_fungorum_MAG_03_k141_40948_24	GH42	Beta-galactan (pectic galactan) Oligo Cleavage	Pectin	Burkholderiales	Paraburkholderia	0	1.807861438	0	0	0	0	0	0	0	0	0	0	26.10187138	0	0	0	0	0	0	0	0	0	0	0	0	0	0	0	0	0	0	0	0	0	0	0
Paraburkholderia_fungorum_MAG_03	Paraburkholderia_fungorum_MAG_03_k141_160389_69	GH28	Pectin Backbone Cleavage	Pectin	Burkholderiales	Paraburkholderia	0	0	0	0	0	0	0	0	0	0	0	0	0	0	0	0	0	0	0	0	0	0	0	0	0	0	0	0	16.05990591	0	0	0	0	0	0	0
Paraburkholderia_fungorum_MAG_04	Paraburkholderia_fungorum_MAG_04_k141_40948_24	GH42	Beta-galactan (pectic galactan) Oligo Cleavage	Pectin	Burkholderiales	Paraburkholderia	0	1.807861438	0	0	0	0	0	0	0	0	0	0	26.10187138	0	0	0	0	0	0	0	0	0	0	0	0	0	0	0	0	0	0	0	0	0	0	0
Paraburkholderia_fungorum_MAG_04	Paraburkholderia_fungorum_MAG_04_k141_160389_69	GH28	Pectin Backbone Cleavage	Pectin	Burkholderiales	Paraburkholderia	0	0	0	0	0	0	0	0	0	0	0	0	0	0	0	0	0	0	0	0	0	0	0	0	0	0	0	0	16.05990591	0	0	0	0	0	0	0
Paraburkholderia_fungorum_MAG_05	Paraburkholderia_fungorum_MAG_05_k141_191859_54	GH42	Beta-galactan (pectic galactan) Oligo Cleavage	Pectin	Burkholderiales	Paraburkholderia	0	1.807861438	0	0	0	0	0	0	0	0	0	0	26.10187138	0	0	0	0	0	0	0	0	0	0	0	0	0	0	0	0	0	0	0	0	0	0	0
Paraburkholderia_fungorum_MAG_05	Paraburkholderia_fungorum_MAG_05_k141_144614_69	GH28	Pectin Backbone Cleavage	Pectin	Burkholderiales	Paraburkholderia	0	0	0	0	0	0	0	0	0	0	0	0	0	0	0	0	0	0	0	0	0	0	0	0	0	0	0	0	16.05990591	0	0	0	0	0	0	0
Paraburkholderia_fungorum_MAG_07	Paraburkholderia_fungorum_MAG_07_k141_407482_69	GH28	Pectin Backbone Cleavage	Pectin	Burkholderiales	Paraburkholderia	0	0	0	0	0	0	0	0	0	0	0	0	0	0	0	0	0	0	0	0	0	0	0	0	0	0	0	0	16.05990591	0	0	0	0	0	0	0
Paraburkholderia_fungorum_MAG_07	Paraburkholderia_fungorum_MAG_07_k141_164011_61	GH42	Beta-galactan (pectic galactan) Oligo Cleavage	Pectin	Burkholderiales	Paraburkholderia	0	1.807861438	0	0	0	0	0	0	0	0	0	0	26.10187138	0	0	0	0	0	0	0	0	0	0	0	0	0	0	0	0	0	0	0	0	0	0	0
Phyllobacterium_sp._MAG_01	Phyllobacterium_sp._MAG_01_k141_489_11	GH4	Pectin Oligo Cleavage	Pectin	Rhizobiales	Phyllobacterium	0	20.98090197	0	0	0	0	0	0	0	0	0	0	0	0	0	0	10.96946732	0	0	0	0	0	0	0	0	0	0	0	0	0	0	0	0	0	0	0
Pseudomonas_A_stutzeri_MAG_01	Pseudomonas_A_stutzeri_MAG_01_k141_1410103_29	PL22	Pectin Backbone Cleavage	Pectin	Pseudomonadales	Pseudomonas	0	0	128.5360351	0	0	22.86477902	0	0	0	0	0	0	0	0	0	0	0	161.4033736	0	229.1711355	0	0	0	0	0	0	0	201.2034451	0	0	0	0	0	177.8217427	3.145333428	0
Pseudomonas_E_iridis_S13_bc10	Pseudomonas_E_iridis_S13_bc10_cluster_001_consensus_83	PL22	Pectin Backbone Cleavage	Pectin	Pseudomonadales	Pseudomonas	0	0	0	0	0	0	9.808739192	0	0	0	0	0	1.088584888	0	0	0	0	0	51.24972677	0	0	0	0	0	0	0	0	0	0	0	0	0	0	0	0	0
Pseudomonas_E_iridis_S35_bc30	Pseudomonas_E_iridis_S35_bc30_cluster_001_consensus_1079	PL22	Pectin Backbone Cleavage	Pectin	Pseudomonadales	Pseudomonas	0	0	0	0	0	0	9.808739192	0	0	0	0	0	1.088584888	0	0	0	0	0	51.24972677	0	0	0	0	0	0	0	0	0	0	0	0	0	0	0	0	0
Pseudomonas_E_iridis_S37_bc32	Pseudomonas_E_iridis_S37_bc32_cluster_001_consensus_542	PL22	Pectin Backbone Cleavage	Pectin	Pseudomonadales	Pseudomonas	0	0	0	0	0	0	9.808739192	0	0	0	0	0	1.088584888	0	0	0	0	0	51.24972677	0	0	0	0	0	0	0	0	0	0	0	0	0	0	0	0	0
Pseudomonas_E_sp._S36_bc31	Pseudomonas_E_sp._S36_bc31_cluster_001_consensus_5447	PL22	Pectin Backbone Cleavage	Pectin	Pseudomonadales	Pseudomonas	0	0	0	0	0	0	0	0	0	0	0	0	1.088584888	0	0	0	0	0	0	0	0	0	0	0	0	0	0	0	0	0	0	0	0	0	0	0
Pseudomonas_E_sp._S3_bc03	Pseudomonas_E_sp._S3_bc03_cluster_001_consensus_4076	PL22	Pectin Backbone Cleavage	Pectin	Pseudomonadales	Pseudomonas	0	0	0	0	0	0	0	0	0	0	0	0	1.088584888	0	0	0	0	0	0	0	0	0	0	0	0	0	0	0	0	0	0	0	0	0	0	0
Pseudomonas_E_sp._S8_bc07	Pseudomonas_E_sp._S8_bc07_cluster_001_consensus_5741	PL22	Pectin Backbone Cleavage	Pectin	Pseudomonadales	Pseudomonas	0	0	0	0	0	0	0	0	0	0	0	0	1.088584888	0	0	0	0	0	0	0	0	0	0	0	0	0	0	0	0	0	0	0	0	0	0	0
Pseudomonas_E_yamanorum_MAG_02	Pseudomonas_E_yamanorum_MAG_02_k141_2387_5	PL22	Pectin Backbone Cleavage	Pectin	Pseudomonadales	Pseudomonas	2.952820311	51.90126267	0	0	0	34.79426076	0	0	0	11.82464783	0	0	1.088584888	12.8039114	27.93077638	0	0	0	0	0	0	0	0	19.68148667	0	2.996826097	19.53332912	121.8828427	129.4006282	0	0	10.52361584	0	0	33.55022025	0
Serratia_liquefaciens_S38_bc38	Serratia_liquefaciens_S38_bc38_contig_1_0_1705	PL22	Pectin Backbone Cleavage	Pectin	Enterobacterales	Serratia	0	16.46645436	1.011898072	0	0	0	0	0	0	0	0	0	0	0	0	0	0	0	25.46822249	0	0	0	0	1.968265304	0	0	74.23736324	2.389859211	2.985703189	0	0	3.827371047	0	0	0	0
Serratia_liquefaciens_S45_bc45	Serratia_liquefaciens_S45_bc45_contig_2_0_495	PL22	Pectin Backbone Cleavage	Pectin	Enterobacterales	Serratia	0	16.46645436	1.011898072	0	0	0	0	0	0	0	0	0	0	0	0	0	0	0	25.46822249	0	0	0	0	1.968265304	0	0	74.23736324	2.389859211	2.985703189	0	0	3.827371047	0	0	0	0
Sphingomonas_sp._MAG_01	Sphingomonas_sp._MAG_01_k141_86996_3	GH35	Beta-galactan (pectic galactan) Oligo Cleavage	Pectin	Sphingomonadales	Sphingomonas	0	0	0	0	0	0	0	0	0	0	0	24.94963182	0	0	0	0	0	0	0	0	0	0	0	0	0	0	0	0	0	0	0	0	0	0	0	0
Sphingomonas_sp._MAG_02	Sphingomonas_sp._MAG_02_k141_32501_2	GH35	Beta-galactan (pectic galactan) Oligo Cleavage	Pectin	Sphingomonadales	Sphingomonas	0	0	0	0	0	0	0	0	0	0	0	24.94963182	0	0	0	0	0	0	0	0	0	0	0	0	0	0	0	0	0	0	0	0	0	0	0	0
Lactobacillus_kitasatonis_MAG_01	Lactobacillus_kitasatonis_MAG_01_k141_71328_2	GH73	Chitin Backbone Cleavage	Chitin	Lactobacillales	Lactobacillus	0	0	0	0	0	0	0	0	0	0	0	0	0	0	0	0	0	0	0	0	0	0	14.56223971	0	0	11.88642506	0	0	0	0	0	0	0	0	0	0
Lelliottia_amnigena_S20_bc20	Lelliottia_amnigena_S20_bc20_contig_6_0_290	GH23	Chitin Backbone Cleavage	Chitin	Enterobacterales	Lelliottia	26.49362532	0	0	88.2130509	181.4051978	67.81105084	178.0063336	2.38677608	0	139.6451013	0	101.6417822	132.7079879	0	21.18347638	0	0	0	235.9001887	0	173.1712864	0	0	242.3904196	0	73.11424375	267.3340132	0	233.0797387	0	6.868307635	99.43785089	0	188.6666557	9.184862442	0
Lelliottia_amnigena_S31_bc31	Lelliottia_amnigena_S31_bc31_contig_1_0_931	GH23	Chitin Backbone Cleavage	Chitin	Enterobacterales	Lelliottia	0	0	0	0	0	0	0	0	0	0	0	0	0	0	0	0	0	0	0	0	0	0	0	0	0	0	0	0	0	0	0	76.6506636	0	0	0	0
Lelliottia_amnigena_S37_bc37	Lelliottia_amnigena_S37_bc37_contig_1_0_443	GH23	Chitin Backbone Cleavage	Chitin	Enterobacterales	Lelliottia	0	0	0	4.197164334	0	0	110.6674184	0	0	0	0	0	0	0	0	0	0	0	0	0	0	0	0	154.6467084	0	3.951127178	0	0	0	174.9707458	0	0	0	0	0	0
Phyllobacterium_sp._MAG_01	Phyllobacterium_sp._MAG_01_k141_149_93	GH23	Chitin Backbone Cleavage	Chitin	Rhizobiales	Phyllobacterium	0	0	0	0	0	0	0	0	45.79524081	0	0	0	0	0	0	0	0	0	0	0	0	0	0	0	0	0	0	0	0	0	0	0	0	0	0	0
Phyllobacterium_sp._MAG_01	Phyllobacterium_sp._MAG_01_k141_802_6	CE4	Chitin Oligo Cleavage	Chitin	Rhizobiales	Phyllobacterium	0	0	0	0	0	0	0	0	0	0	0	0	0	0	0	0	0	0	0	0	0	0	0	60.50164942	0	0	0	0	0	0	0	0	0	0	0	0
Pseudomonas_A_stutzeri_MAG_01	Pseudomonas_A_stutzeri_MAG_01_k141_1749483_7	CE4	Chitin Oligo Cleavage	Chitin	Pseudomonadales	Pseudomonas	0	0	0	0	102.5209038	0	0	0	0	49.95374544	0	0	0	0	0	0	2.16126373	2.952499026	0	0	0	60.07114697	0	0	0	0	0	0	0	0	0	0	0	0	0	0
Pseudomonas_A_stutzeri_MAG_01	Pseudomonas_A_stutzeri_MAG_01_k141_1749483_24	GH23	Chitin Backbone Cleavage	Chitin	Pseudomonadales	Pseudomonas	0	18.86220734	0	0	0	0	0	0	0	0	0	0	0	0	0	0	0	0	0	291.7752991	0	0	165.6835268	0	0	0	0	0	0	0	0	144.1115674	0	0	0	0
Pseudomonas_A_stutzeri_MAG_01	Pseudomonas_A_stutzeri_MAG_01_k141_1566356_71	GH23	Chitin Backbone Cleavage	Chitin	Pseudomonadales	Pseudomonas	17.78065425	0	0	0	0	31.82953118	0	0	123.1600403	0	0	0	0	0	0	0	0	0	0	0	0	0	0	0	0	0	0	0	0	0	0	0	0	0	0	0
Pseudomonas_A_stutzeri_MAG_01	Pseudomonas_A_stutzeri_MAG_01_k141_1411442_30	GH23	Chitin Backbone Cleavage	Chitin	Pseudomonadales	Pseudomonas	0	0	0	0	0	0	0	0	0	0	0	27.78296142	0	0	0	0	0	0	0	0	0	0	0	0	0	0	0	0	58.12303042	0	1.975299765	0	0	0	0	0
Pseudomonas_A_stutzeri_MAG_01	Pseudomonas_A_stutzeri_MAG_01_k141_1511974_75	GH23	Chitin Backbone Cleavage	Chitin	Pseudomonadales	Pseudomonas	0	0	0	0	0	0	0	0	0	0	0	0	0	0	0	0	0	2.044568093	0	0	0	0	0	0	0	0	0	0	0	0	0	0	0	0	0	0
Pseudomonas_A_stutzeri_MAG_01	Pseudomonas_A_stutzeri_MAG_01_k141_947102_126	GH73	Chitin Backbone Cleavage	Chitin	Pseudomonadales	Pseudomonas	0	0	0	0	0	0	0	0	0	0	0	0	0	0	0	0	0	0	0	0	0	0	0	0	82.22906422	0	0	192.3454614	0	0	0	0	0	0	0	0
Pseudomonas_E_iridis_S13_bc10	Pseudomonas_E_iridis_S13_bc10_cluster_001_consensus_449	GH23	Chitin Backbone Cleavage	Chitin	Pseudomonadales	Pseudomonas	0	0	0	0	0	0	0	0	0	0	0	0	0	0	0	0	0	0	0	0	0	0	0	0	0	0	0	0	0	0	0	0	24.74089151	0	0	0
Pseudomonas_E_iridis_S13_bc10	Pseudomonas_E_iridis_S13_bc10_cluster_001_consensus_585	GH23	Chitin Backbone Cleavage	Chitin	Pseudomonadales	Pseudomonas	0	0	0	0	0	0	0	0	0	0	0	0	0	0	0	0	0	0	0	0	0	0	0	6.216377564	0	0	0	0	0	0	0	0	0	0	0	0
Pseudomonas_E_iridis_S13_bc10	Pseudomonas_E_iridis_S13_bc10_cluster_001_consensus_2649	CE4	Chitin Oligo Cleavage	Chitin	Pseudomonadales	Pseudomonas	0	0	0	0	0	0	0	0	0	0	0	0	0	0	0	0	0	1.230396152	0	0	27.90153361	0	0	0	2.094900787	0	0	0	0	0	0	0	18.69631991	0	0	0
Pseudomonas_E_iridis_S13_bc10	Pseudomonas_E_iridis_S13_bc10_cluster_001_consensus_4142	CE4	Chitin Oligo Cleavage	Chitin	Pseudomonadales	Pseudomonas	0	0	0	0	0	0	0	0	4.733743809	0	0	0	0	0	12.41903357	0	0	0	0	0	0	0	0	0	0	0	0	0	0	0	0	0	0	0	0	0
Pseudomonas_E_iridis_S35_bc30	Pseudomonas_E_iridis_S35_bc30_cluster_001_consensus_1459	GH23	Chitin Backbone Cleavage	Chitin	Pseudomonadales	Pseudomonas	0	0	0	0	0	0	0	0	0	0	0	0	0	0	0	0	0	0	0	0	0	0	0	0	0	0	0	0	0	0	0	0	24.74089151	0	0	0
Pseudomonas_E_iridis_S35_bc30	Pseudomonas_E_iridis_S35_bc30_cluster_001_consensus_1587	GH23	Chitin Backbone Cleavage	Chitin	Pseudomonadales	Pseudomonas	0	0	0	0	0	0	0	0	0	0	0	0	0	0	0	0	0	0	0	0	0	0	0	6.216377564	0	0	0	0	0	0	0	0	0	0	0	0
Pseudomonas_E_iridis_S35_bc30	Pseudomonas_E_iridis_S35_bc30_cluster_001_consensus_1689	GH19	Chitin Backbone Cleavage	Chitin	Pseudomonadales	Pseudomonas	0	0	0	0	0	0	0	0	0	0	0	0	0	0	0	0	0	0	0	0	0	0	0	28.4567126	0	0	0	0	0	0	2.452218065	0	0	0	0	0
Pseudomonas_E_iridis_S35_bc30	Pseudomonas_E_iridis_S35_bc30_cluster_001_consensus_3593	CE4	Chitin Oligo Cleavage	Chitin	Pseudomonadales	Pseudomonas	0	0	0	0	0	0	0	0	0	0	0	0	0	0	0	0	0	1.230396152	0	0	27.90153361	0	0	0	2.094900787	0	0	0	0	0	0	0	18.69631991	0	0	0
Pseudomonas_E_iridis_S35_bc30	Pseudomonas_E_iridis_S35_bc30_cluster_001_consensus_5078	CE4	Chitin Oligo Cleavage	Chitin	Pseudomonadales	Pseudomonas	0	0	0	0	0	0	0	0	4.733743809	0	0	0	0	0	0	0	0	0	0	0	0	0	0	0	0	0	0	0	0	0	0	0	0	0	0	0
Pseudomonas_E_iridis_S37_bc32	Pseudomonas_E_iridis_S37_bc32_cluster_001_consensus_921	GH23	Chitin Backbone Cleavage	Chitin	Pseudomonadales	Pseudomonas	0	0	0	0	0	0	0	0	0	0	0	0	0	0	0	0	0	0	0	0	0	0	0	0	0	0	0	0	0	0	0	0	24.74089151	0	0	0
Pseudomonas_E_iridis_S37_bc32	Pseudomonas_E_iridis_S37_bc32_cluster_001_consensus_1046	GH23	Chitin Backbone Cleavage	Chitin	Pseudomonadales	Pseudomonas	0	0	0	0	0	0	0	0	0	0	0	0	0	0	0	0	0	0	0	0	0	0	0	6.216377564	0	0	0	0	0	0	0	0	0	0	0	0
Pseudomonas_E_iridis_S37_bc32	Pseudomonas_E_iridis_S37_bc32_cluster_001_consensus_1148	GH19	Chitin Backbone Cleavage	Chitin	Pseudomonadales	Pseudomonas	0	0	0	0	0	0	0	0	0	0	0	0	0	0	0	0	0	0	0	0	0	0	0	28.4567126	0	0	0	0	0	0	2.452218065	0	0	0	0	0
Pseudomonas_E_iridis_S37_bc32	Pseudomonas_E_iridis_S37_bc32_cluster_001_consensus_3050	CE4	Chitin Oligo Cleavage	Chitin	Pseudomonadales	Pseudomonas	0	0	0	0	0	0	0	0	0	0	0	0	0	0	0	0	0	1.230396152	0	0	27.90153361	0	0	0	2.094900787	0	0	0	0	0	0	0	18.69631991	0	0	0
Pseudomonas_E_iridis_S37_bc32	Pseudomonas_E_iridis_S37_bc32_cluster_001_consensus_4534	CE4	Chitin Oligo Cleavage	Chitin	Pseudomonadales	Pseudomonas	0	0	0	0	0	0	0	0	4.733743809	0	0	0	0	0	0	0	0	0	0	0	0	0	0	0	0	0	0	0	0	0	0	0	0	0	0	0
Pseudomonas_E_qingdaonensis_S29_bc29	Pseudomonas_E_qingdaonensis_S29_bc29_contig_1_0_553	GH23	Chitin Backbone Cleavage	Chitin	Pseudomonadales	Pseudomonas	0	0	0	131.2983854	0	0	0	0	0	0	0	0	0	1.966287447	0	0	0	0	0	0	0	0	0	0	0	0	0	0	0	0	0	0	0	0	0	0
Pseudomonas_E_qingdaonensis_S29_bc29	Pseudomonas_E_qingdaonensis_S29_bc29_contig_1_0_2717	GH73	Chitin Backbone Cleavage	Chitin	Pseudomonadales	Pseudomonas	0	0	0	0	0	0	0	0	0	0	0	0	0	0	0	0	0	31.31189343	0	0	177.7605431	0	0	0	0	0	0	45.03154657	2.970945214	112.2204741	0	0	132.5056846	0	18.80191001	0
Pseudomonas_E_qingdaonensis_S29_bc29	Pseudomonas_E_qingdaonensis_S29_bc29_contig_1_0_3033	GH19	Chitin Backbone Cleavage	Chitin	Pseudomonadales	Pseudomonas	26.71316282	0	0	0	0	0	0	0	0	0	0	0	0	0	0	0	0	40.58381014	0	0	0	0	0	0	0	0	0	0	0	48.65676121	0	35.48151117	0	0	0	0
Pseudomonas_E_qingdaonensis_S29_bc29	Pseudomonas_E_qingdaonensis_S29_bc29_contig_1_0_3234	GH23	Chitin Backbone Cleavage	Chitin	Pseudomonadales	Pseudomonas	0	26.05339725	45.12212979	0	35.7238141	0	24.49802062	0	0	0	0	24.99277746	16.16929242	0	0	0	0	0	0	0	0	0	0	0	0	0	0	0	24.92122279	0	0	0	0	0	0	0
Pseudomonas_E_qingdaonensis_S5_bc5	Pseudomonas_E_qingdaonensis_S5_bc5_contig_1_0_315	GH23	Chitin Backbone Cleavage	Chitin	Pseudomonadales	Pseudomonas	0	26.05339725	45.12212979	0	35.7238141	0	24.49802062	0	0	0	0	24.99277746	16.16929242	0	0	0	0	0	0	0	0	0	0	0	0	0	0	0	24.92122279	0	0	0	0	0	0	0
Pseudomonas_E_qingdaonensis_S5_bc5	Pseudomonas_E_qingdaonensis_S5_bc5_contig_1_0_522	GH19	Chitin Backbone Cleavage	Chitin	Pseudomonadales	Pseudomonas	26.71316282	0	0	0	0	0	0	0	0	0	0	0	0	0	0	0	0	40.58381014	0	0	0	0	0	0	0	0	0	0	0	48.65676121	0	35.48151117	0	0	0	0
Pseudomonas_E_sp._S36_bc31	Pseudomonas_E_sp._S36_bc31_cluster_001_consensus_53	GH23	Chitin Backbone Cleavage	Chitin	Pseudomonadales	Pseudomonas	0	24.76700563	0	0	0	0	5.207357485	0	0	0	0	1.596515251	8.199008002	0	0	0	0	59.13021706	0	0	0	0	0	0	0	0	0	0	0	0	0	0	0	0	0	0
Pseudomonas_E_sp._S36_bc31	Pseudomonas_E_sp._S36_bc31_cluster_001_consensus_2219	CE4	Chitin Oligo Cleavage	Chitin	Pseudomonadales	Pseudomonas	0	0	0	0	0	0	22.38032479	0	0	0	0	0	0	0	0	0	0	0	0	0	27.90153361	0	0	0	0	0	0	0	0	0	0	0	18.69631991	0	0	0
Pseudomonas_E_sp._S36_bc31	Pseudomonas_E_sp._S36_bc31_cluster_001_consensus_2802	GH19	Chitin Backbone Cleavage	Chitin	Pseudomonadales	Pseudomonas	0	8.029948544	0	0	0	6.220708119	0	0	0	0	0	0	0	0	1.408405482	0	0	0	0	0	0	0	0	0	0	0	0	0	0	0	0	0	34.7857052	0	0	0
Pseudomonas_E_sp._S36_bc31	Pseudomonas_E_sp._S36_bc31_cluster_001_consensus_2970	GH23	Chitin Backbone Cleavage	Chitin	Pseudomonadales	Pseudomonas	0	0	0	0	0	0	65.98128982	0	0	33.76130914	0	0	0	0	0	0	5.121289165	0	64.29761265	0	0	0	0	0	0	31.31394428	0	0	0	0	0	0	0	0	0	0
Pseudomonas_E_sp._S36_bc31	Pseudomonas_E_sp._S36_bc31_cluster_001_consensus_3826	CE4	Chitin Oligo Cleavage	Chitin	Pseudomonadales	Pseudomonas	0	0	0	0	0	0	0	0	2.524662813	0	0	0	0	0	0	0	0	0	0	0	0	0	5.526295615	0	0	0	0	0	0	0	0	0	4.16621078	0	0	0
Pseudomonas_E_sp._S3_bc03	Pseudomonas_E_sp._S3_bc03_cluster_001_consensus_877	CE4	Chitin Oligo Cleavage	Chitin	Pseudomonadales	Pseudomonas	0	0	0	0	0	0	22.38032479	0	0	0	0	0	0	0	0	0	0	0	0	0	27.90153361	0	0	0	0	0	0	0	0	0	0	0	18.69631991	0	0	0
Pseudomonas_E_sp._S3_bc03	Pseudomonas_E_sp._S3_bc03_cluster_001_consensus_1450	GH19	Chitin Backbone Cleavage	Chitin	Pseudomonadales	Pseudomonas	0	8.029948544	0	0	0	6.220708119	0	0	0	0	0	0	0	0	1.408405482	0	0	0	0	0	0	0	0	0	0	0	0	0	0	0	0	0	34.7857052	0	0	0
Pseudomonas_E_sp._S3_bc03	Pseudomonas_E_sp._S3_bc03_cluster_001_consensus_1618	GH23	Chitin Backbone Cleavage	Chitin	Pseudomonadales	Pseudomonas	0	0	0	0	0	0	65.98128982	0	0	33.76130914	0	0	0	0	0	0	5.121289165	0	64.29761265	0	0	0	0	0	0	31.31394428	0	0	0	0	0	0	0	0	0	0
Pseudomonas_E_sp._S3_bc03	Pseudomonas_E_sp._S3_bc03_cluster_001_consensus_2464	CE4	Chitin Oligo Cleavage	Chitin	Pseudomonadales	Pseudomonas	0	0	0	0	0	0	0	0	2.524662813	0	0	0	0	0	0	0	0	0	0	0	0	0	5.526295615	0	0	0	0	0	0	0	0	0	4.16621078	0	0	0
Pseudomonas_E_sp._S3_bc03	Pseudomonas_E_sp._S3_bc03_cluster_001_consensus_4701	GH23	Chitin Backbone Cleavage	Chitin	Pseudomonadales	Pseudomonas	0	24.76700563	0	0	0	0	5.207357485	0	0	0	0	1.596515251	8.199008002	0	0	0	0	59.13021706	0	0	0	0	0	0	0	0	0	0	0	0	0	0	0	0	0	0
Pseudomonas_E_sp._S8_bc07	Pseudomonas_E_sp._S8_bc07_cluster_001_consensus_2320	CE4	Chitin Oligo Cleavage	Chitin	Pseudomonadales	Pseudomonas	0	0	0	0	0	0	22.38032479	0	0	0	0	0	0	0	0	0	0	0	0	0	27.90153361	0	0	0	0	0	0	0	0	0	0	0	18.69631991	0	0	0
Pseudomonas_E_sp._S8_bc07	Pseudomonas_E_sp._S8_bc07_cluster_001_consensus_2955	GH19	Chitin Backbone Cleavage	Chitin	Pseudomonadales	Pseudomonas	0	8.029948544	0	0	0	6.220708119	0	0	0	0	0	0	0	0	1.408405482	0	0	0	0	0	0	0	0	0	0	0	0	0	0	0	0	0	34.7857052	0	0	0
Pseudomonas_E_sp._S8_bc07	Pseudomonas_E_sp._S8_bc07_cluster_001_consensus_3139	GH23	Chitin Backbone Cleavage	Chitin	Pseudomonadales	Pseudomonas	0	0	0	0	0	0	65.98128982	0	0	33.76130914	0	0	0	0	0	0	5.121289165	0	64.29761265	0	0	0	0	0	0	31.31394428	0	0	0	0	0	0	0	0	0	0
Pseudomonas_E_sp._S8_bc07	Pseudomonas_E_sp._S8_bc07_cluster_001_consensus_4028	CE4	Chitin Oligo Cleavage	Chitin	Pseudomonadales	Pseudomonas	0	0	0	0	0	0	0	0	2.524662813	0	0	0	0	0	0	0	0	0	0	0	0	0	5.526295615	0	0	0	0	0	0	0	0	0	4.16621078	0	0	0
Pseudomonas_E_sp._S8_bc07	Pseudomonas_E_sp._S8_bc07_cluster_001_consensus_6446	GH23	Chitin Backbone Cleavage	Chitin	Pseudomonadales	Pseudomonas	0	24.76700563	0	0	0	0	5.207357485	0	0	0	0	1.596515251	8.199008002	0	0	0	0	59.13021706	0	0	0	0	0	0	0	0	0	0	0	0	0	0	0	0	0	0
Pseudomonas_E_yamanorum_MAG_01	Pseudomonas_E_yamanorum_MAG_01_k141_152_11	GH19	Chitin Backbone Cleavage	Chitin	Pseudomonadales	Pseudomonas	0	0	0	0	0	0	0	0	0	0	0	0	0	0	0	0	0	119.6964878	0	0	0	0	0	0	0	0	0	0	0	0	0	0	0	0	0	0
Pseudomonas_E_yamanorum_MAG_01	Pseudomonas_E_yamanorum_MAG_01_k141_992_5	GH23	Chitin Backbone Cleavage	Chitin	Pseudomonadales	Pseudomonas	0	0	0	0	0	0	0	0	0	0	0	0	0	0	0	4.858349286	8.234990939	0	0	0	127.413778	0	0	0	0	52.97328656	0	0	0	0	0	0	0	0	0	0
Pseudomonas_E_yamanorum_MAG_02	Pseudomonas_E_yamanorum_MAG_02_k141_3328_2	CE4	Chitin Oligo Cleavage	Chitin	Pseudomonadales	Pseudomonas	3.859413302	0	81.9640168	0	4.307898938	0	0	0	0	0	0	0	0	0	0	0	0	17.71768776	0	0	27.90153361	156.9685984	36.00289203	69.14763818	247.1992675	0	0	0	108.4223376	0	0	31.89327075	18.69631991	0	0	0
Pseudomonas_E_yamanorum_MAG_02	Pseudomonas_E_yamanorum_MAG_02_k141_812_3	CE4	Chitin Oligo Cleavage	Chitin	Pseudomonadales	Pseudomonas	59.12661192	0	4.961236832	0	0	20.7741635	0	0	0	0	2.944847725	0	80.31203513	7.963051978	4.36936456	1.058644362	0	198.3259188	0	57.93710034	0	0	62.22851573	0	126.7158718	61.64348971	0	82.79446029	84.27661556	73.12143535	0	0	0	0	0	10.17773851
Pseudomonas_E_yamanorum_MAG_02	Pseudomonas_E_yamanorum_MAG_02_k141_2779_36	GH19	Chitin Backbone Cleavage	Chitin	Pseudomonadales	Pseudomonas	0	0	0	0	0	0	0	0	0	0	0	0	0	0	0	0	0	119.6964878	0	0	0	0	0	0	0	0	0	0	0	0	0	0	0	0	0	0
Pseudomonas_E_yamanorum_MAG_02	Pseudomonas_E_yamanorum_MAG_02_k141_2283_35	GH23	Chitin Backbone Cleavage	Chitin	Pseudomonadales	Pseudomonas	0	0	0	0	0	0	0	0	0	0	0	0	0	0	0	4.858349286	8.234990939	0	0	0	127.413778	0	0	0	0	52.97328656	0	0	0	0	0	0	0	0	0	0
Pseudomonas_E_yamanorum_MAG_02	Pseudomonas_E_yamanorum_MAG_02_k141_3405_1	GH23	Chitin Backbone Cleavage	Chitin	Pseudomonadales	Pseudomonas	21.75883817	0	277.1354064	0	2.936773488	0	0	0	323.3506706	78.56620552	4.925075471	0	57.01743073	0	0	19.44485639	0	221.0414178	0	0	0	0	0	0	0	0	0	0	2.993251124	0	0	0	1.927372598	4.90594919	0	0
Pseudomonas_E_yamanorum_MAG_02	Pseudomonas_E_yamanorum_MAG_02_k141_2187_9	GH23	Chitin Backbone Cleavage	Chitin	Pseudomonadales	Pseudomonas	2.967116821	0	0	0	0	0	48.96658216	0	0	0	7.880118613	0	0	0	26.90562402	0	0	364.5240383	7.671067219	0	0	0	0	0	80.10900983	0	28.2619379	9.548446646	184.5841903	0	0	83.98562076	0	226.6551647	0	13.22926731
Shewanella_sp._S7_bc7	Shewanella_sp._S7_bc7_contig_1_0_1034	GH73	Chitin Backbone Cleavage	Chitin	Enterobacterales	Shewanella	0	0	0	0	0	0	0	0	0	0	0	0	0	0	0	0	0	0	0	0	0	0	0	0	0	0	0	54.56456952	0	0	0	0	0	0	0	0
Shewanella_sp._S8_bc8	Shewanella_sp._S8_bc8_contig_1_0_2236	GH73	Chitin Backbone Cleavage	Chitin	Enterobacterales	Shewanella	0	0	0	0	0	0	0	0	0	0	0	0	0	0	0	0	0	0	0	0	0	0	0	0	0	0	0	54.56456952	0	0	0	0	0	0	0	0
Sphingomonas_sp._MAG_01	Sphingomonas_sp._MAG_01_k141_712632_2	CE4	Chitin Oligo Cleavage	Chitin	Sphingomonadales	Sphingomonas	0	0	0	2.746480712	0	0	0	0	0	0	0	0	0	0	0	0	0	0	0	0	0	0	0	0	0	0	0	0	0	36.40318148	0	0	0	0	0	0
Sphingomonas_sp._MAG_01	Sphingomonas_sp._MAG_01_k141_1544308_2	CE4	Chitin Oligo Cleavage	Chitin	Sphingomonadales	Sphingomonas	0	0	0	0	45.60062394	0	4.383024468	0	0	0	0	0	0	0	0	0	0	0	0	0	88.16611309	0	0	0	0	0	0	0	0	0	0	0	0	0	0	0
Sphingomonas_sp._MAG_01	Sphingomonas_sp._MAG_01_k141_454511_3	GH20	Chitin Oligo Cleavage	Chitin	Sphingomonadales	Sphingomonas	0	25.64968936	2.559465533	119.147487	132.3425683	24.92332299	303.7251565	4.370692116	218.5743148	0	7.890167577	54.52868645	118.9591478	2.447646115	2.829887404	0	8.317356723	36.5423774	42.4177257	7.025219561	205.6401504	209.5002076	19.02139605	39.71803629	36.61181502	110.1815476	83.79055223	123.279669	49.71888253	280.0612936	0	264.4837485	6.724241965	77.23874079	0	9.397391201
Sphingomonas_sp._MAG_02	Sphingomonas_sp._MAG_02_k141_43500_2	CE4	Chitin Oligo Cleavage	Chitin	Sphingomonadales	Sphingomonas	0	0	0	2.746480712	0	0	0	0	0	0	0	0	0	0	0	0	0	0	0	0	0	0	0	0	0	0	0	0	0	36.40318148	0	0	0	0	0	0
Sphingomonas_sp._MAG_02	Sphingomonas_sp._MAG_02_k141_41417_2	GH20	Chitin Oligo Cleavage	Chitin	Sphingomonadales	Sphingomonas	0	25.64968936	2.559465533	119.147487	132.3425683	24.92332299	303.7251565	4.370692116	218.5743148	0	7.890167577	54.52868645	118.9591478	2.447646115	2.829887404	0	8.317356723	36.5423774	42.4177257	7.025219561	205.6401504	209.5002076	19.02139605	39.71803629	36.61181502	110.1815476	83.79055223	123.279669	49.71888253	280.0612936	0	264.4837485	6.724241965	77.23874079	0	9.397391201
Sphingomonas_sp._MAG_02	Sphingomonas_sp._MAG_02_k141_68675_2	CE4	Chitin Oligo Cleavage	Chitin	Sphingomonadales	Sphingomonas	0	0	0	0	45.60062394	0	4.383024468	0	0	0	0	0	0	0	0	0	0	0	0	0	88.16611309	0	0	0	0	0	0	0	0	0	0	0	0	0	0	0
Paraburkholderia_fungorum_MAG_01	Paraburkholderia_fungorum_MAG_01_k141_1097254_43	GH109	Mucin Oligo Cleavage	Mucin	Burkholderiales	Paraburkholderia	0	0	0	0	20.66177088	0	0	0	0	0	0	0	0	0	0	0	0	0	0	0	0	0	0	0	0	0	0	0	0	0	0	0	0	0	0	0
Paraburkholderia_fungorum_MAG_02	Paraburkholderia_fungorum_MAG_02_k141_1097254_43	GH109	Mucin Oligo Cleavage	Mucin	Burkholderiales	Paraburkholderia	0	0	0	0	20.66177088	0	0	0	0	0	0	0	0	0	0	0	0	0	0	0	0	0	0	0	0	0	0	0	0	0	0	0	0	0	0	0
Paraburkholderia_fungorum_MAG_03	Paraburkholderia_fungorum_MAG_03_k141_66967_43	GH109	Mucin Oligo Cleavage	Mucin	Burkholderiales	Paraburkholderia	0	0	0	0	20.66177088	0	0	0	0	0	0	0	0	0	0	0	0	0	0	0	0	0	0	0	0	0	0	0	0	0	0	0	0	0	0	0
Paraburkholderia_fungorum_MAG_04	Paraburkholderia_fungorum_MAG_04_k141_66967_43	GH109	Mucin Oligo Cleavage	Mucin	Burkholderiales	Paraburkholderia	0	0	0	0	20.66177088	0	0	0	0	0	0	0	0	0	0	0	0	0	0	0	0	0	0	0	0	0	0	0	0	0	0	0	0	0	0	0
Paraburkholderia_fungorum_MAG_05	Paraburkholderia_fungorum_MAG_05_k141_29657_43	GH109	Mucin Oligo Cleavage	Mucin	Burkholderiales	Paraburkholderia	0	0	0	0	20.66177088	0	0	0	0	0	0	0	0	0	0	0	0	0	0	0	0	0	0	0	0	0	0	0	0	0	0	0	0	0	0	0
Paraburkholderia_fungorum_MAG_06	Paraburkholderia_fungorum_MAG_06_k141_10765_43	GH109	Mucin Oligo Cleavage	Mucin	Burkholderiales	Paraburkholderia	0	0	0	0	20.66177088	0	0	0	0	0	0	0	0	0	0	0	0	0	0	0	0	0	0	0	0	0	0	0	0	0	0	0	0	0	0	0
Paraburkholderia_fungorum_MAG_07	Paraburkholderia_fungorum_MAG_07_k141_10765_43	GH109	Mucin Oligo Cleavage	Mucin	Burkholderiales	Paraburkholderia	0	0	0	0	20.66177088	0	0	0	0	0	0	0	0	0	0	0	0	0	0	0	0	0	0	0	0	0	0	0	0	0	0	0	0	0	0	0
Phyllobacterium_sp._MAG_01	Phyllobacterium_sp._MAG_01_k141_1203_46	GH109	Mucin Oligo Cleavage	Mucin	Rhizobiales	Phyllobacterium	0	0	0	0	0	0	10.80766354	0	0	0	0	0	0	0	0	0	0	0	0	0	0	0	0	0	0	0	0	0	0	0	0	0	0	0	0	0
Phyllobacterium_sp._MAG_01	Phyllobacterium_sp._MAG_01_k141_1021_7	GH109	Mucin Oligo Cleavage	Mucin	Rhizobiales	Phyllobacterium	0	0	0	0	0	0	0	3.739880912	0	0	0	0	0	0	0	0	0	0	0	0	0	2.885189083	0	0	0	0	0	0	0	0	0	0	0	0	0	0
Phyllobacterium_sp._MAG_01	Phyllobacterium_sp._MAG_01_k141_1621_4	GH109	Mucin Oligo Cleavage	Mucin	Rhizobiales	Phyllobacterium	79.09135506	0	0	0	0	0	0	0	0	0	0	0	0	0	0	0	0	0	0	0	0	0	0	0	0	0	0	0	0	0	0	0	0	0	0	0
Phyllobacterium_sp._MAG_01	Phyllobacterium_sp._MAG_01_k141_1074_14	GH109	Mucin Oligo Cleavage	Mucin	Rhizobiales	Phyllobacterium	0	0	0	0	0	0	0	0	0	0	0	0	0	0	0	0	0	0	0	0	0	0	0	0	0	0	0	0	0	0	0	0	259.9583572	0	0	0
Phyllobacterium_sp._MAG_01	Phyllobacterium_sp._MAG_01_k141_1074_15	GH109	Mucin Oligo Cleavage	Mucin	Rhizobiales	Phyllobacterium	4.846927639	0	0	0	0	0	0	0	0	197.2220178	0	0	0	5.9392622	0	20.29845872	0	0	0	0	0	0	0	0	0	0	0	0	0	0	12.81942038	0	0	0	0	0
Phyllobacterium_sp._MAG_01	Phyllobacterium_sp._MAG_01_k141_1462_34	GH109	Mucin Oligo Cleavage	Mucin	Rhizobiales	Phyllobacterium	0	0	0	0	0	0	0	0	0	0	0	0	0	0	0	0	0	0	0	0	0	0	0	0	0	96.78300076	0	0	0	77.61627873	0	0	0	0	0	0
Pseudomonas_E_yamanorum_MAG_01	Pseudomonas_E_yamanorum_MAG_01_k141_1816_11	GH33	NA	Mucin	Pseudomonadales	Pseudomonas	0	41.89921016	23.26101013	0	76.79670451	0	3.434386883	0	0	0	0	14.91911767	0	0	0	11.30518735	0	0	0	0	0	0	0	0	0	53.93339542	0	0	0	0	2.960578491	0	0	0	0	0
Pseudomonas_E_yamanorum_MAG_01	Pseudomonas_E_yamanorum_MAG_01_k141_1861_22	GH109	Mucin Oligo Cleavage	Mucin	Pseudomonadales	Pseudomonas	0	0	0	0	0	0	0	0	0	0	0	0	0	0	0	0	0	0	0	0	0	0	0	0	0	0	0	43.15305786	0	0	0	0	0	0	0	0
Pseudomonas_E_yamanorum_MAG_01	Pseudomonas_E_yamanorum_MAG_01_k141_262_4	GH109	Mucin Oligo Cleavage	Mucin	Pseudomonadales	Pseudomonas	0	0	0	0	0	0	101.9840682	0	0	46.76838202	0	0	0	0	0	5.880436122	0	44.12634416	0	0	0	58.54278704	0	0	0	0	0	0	0	56.266297	0	0	0	0	0	0
Pseudomonas_E_yamanorum_MAG_01	Pseudomonas_E_yamanorum_MAG_01_k141_2087_4	GH129	Mucin Oligo Cleavage	Mucin	Pseudomonadales	Pseudomonas	44.04374837	0	0	0	0	0	0	0	0	0	0	0	0	0	0	0	0	0	45.78633166	0	19.9654293	0	0	0	0	0	0	47.61537379	0	0	0	0	0	0	0	0
Pseudomonas_E_yamanorum_MAG_02	Pseudomonas_E_yamanorum_MAG_02_k141_2671_2	GH109	Mucin Oligo Cleavage	Mucin	Pseudomonadales	Pseudomonas	0	0	0	0	0	0	101.9840682	0	0	46.76838202	0	0	0	0	0	5.880436122	0	44.12634416	0	0	0	58.54278704	0	0	0	0	0	0	0	56.266297	0	0	0	0	0	0
Pseudomonas_E_yamanorum_MAG_02	Pseudomonas_E_yamanorum_MAG_02_k141_1480_14	GH33	NA	Mucin	Pseudomonadales	Pseudomonas	0	41.89921016	23.26101013	0	76.79670451	0	3.434386883	0	0	0	0	14.91911767	0	0	0	11.30518735	0	0	0	0	0	0	0	0	0	53.93339542	0	0	0	0	2.960578491	0	0	0	0	0
Sphingomonas_sp._MAG_01	Sphingomonas_sp._MAG_01_k141_1630886_10	GH109	Mucin Oligo Cleavage	Mucin	Sphingomonadales	Sphingomonas	0	0	0	0	0	0	0	0	0	0	0	0	0	0	0	0	0	0	0	0	116.8266539	0	0	0	0	0	0	0	0	0	0	0	0	0	0	0
Sphingomonas_sp._MAG_01	Sphingomonas_sp._MAG_01_k141_323233_2	CBM32	NA	Mucin	Sphingomonadales	Sphingomonas	46.89440875	108.9146939	179.1318692	60.44348178	381.6402302	54.79097389	132.8128783	4.983407893	367.6619823	157.1632971	23.16687631	108.7423983	0	23.53406163	15.22876893	13.5686526	13.26398269	478.3500426	319.0433395	81.25568878	781.5394668	228.9543094	89.22670198	100.6118197	127.3803254	114.1070653	177.6481973	204.4159968	260.5301352	251.6464881	17.77750335	220.9312594	249.0806378	226.1353949	13.69586605	28.04462905
Sphingomonas_sp._MAG_01	Sphingomonas_sp._MAG_01_k141_830437_1	GH33	NA	Mucin	Sphingomonadales	Sphingomonas	24.20926444	27.25905059	157.2896398	103.1401691	96.20892726	20.32803867	119.3250665	6.139896718	0	132.576935	3.440661571	121.8628837	188.6708334	0	0	0	20.0380607	218.5118754	156.8092361	138.6787902	92.59088663	126.3457611	57.91005255	4.442058856	0	0	70.35191078	83.94824752	62.70198299	203.7511947	0	296.1446277	84.26599977	132.7141927	7.296326063	3.233192261
Sphingomonas_sp._MAG_02	Sphingomonas_sp._MAG_02_k141_484_4	GH109	Mucin Oligo Cleavage	Mucin	Sphingomonadales	Sphingomonas	0	0	0	0	0	0	0	0	0	0	0	0	0	0	0	0	0	0	0	0	116.8266539	0	0	0	0	0	0	0	0	0	0	0	0	0	0	0
Sphingomonas_sp._MAG_02	Sphingomonas_sp._MAG_02_k141_50973_2	GH33	NA	Mucin	Sphingomonadales	Sphingomonas	24.20926444	27.25905059	157.2896398	103.1401691	96.20892726	20.32803867	119.3250665	6.139896718	0	132.576935	3.440661571	121.8628837	188.6708334	0	0	0	20.0380607	218.5118754	156.8092361	138.6787902	92.59088663	126.3457611	57.91005255	4.442058856	0	0	70.35191078	83.94824752	62.70198299	203.7511947	0	296.1446277	84.26599977	132.7141927	7.296326063	3.233192261
Sphingomonas_sp._MAG_02	Sphingomonas_sp._MAG_02_k141_21373_2	CBM32	NA	Mucin	Sphingomonadales	Sphingomonas	46.89440875	108.9146939	179.1318692	60.44348178	381.6402302	54.79097389	132.8128783	4.983407893	367.6619823	157.1632971	23.16687631	108.7423983	0	23.53406163	15.22876893	13.5686526	13.26398269	478.3500426	319.0433395	81.25568878	781.5394668	228.9543094	89.22670198	100.6118197	127.3803254	114.1070653	177.6481973	204.4159968	260.5301352	251.6464881	17.77750335	220.9312594	249.0806378	226.1353949	13.69586605	28.04462905
Aeromonas_bestiarum_S11_bc11	Aeromonas_bestiarum_S11_bc11_contig_2_0_236	CE1	NA	Other	Enterobacterales	Aeromonas	0	5.424087235	0	0	0	0	0	0	0	0	0	0	0	0	0	0	0	0	0	0	0	0	0	0	0	0	0	0	0	0	0	0	0	0	0	0
Aeromonas_bestiarum_S11_bc11	Aeromonas_bestiarum_S11_bc11_contig_2_0_275	GT30	NA	Other	Enterobacterales	Aeromonas	8.846942357	0	0	0	0	0	0	0	0	0	0	0	0	0	0	0	0	0	0	0	0	0	0	0	0	0	0	0	0	0	0	1.91462917	0	0	0	0
Aeromonas_bestiarum_S11_bc11	Aeromonas_bestiarum_S11_bc11_contig_2_0_276	GT9	NA	Other	Enterobacterales	Aeromonas	0	0	0	0	0	0	0	0	0	0	0	0	0	0	0	0	0	0	0	0	0	0	0	0	0	0	0	0	0	0	0	0	16.23881514	0	0	0
Aeromonas_bestiarum_S11_bc11	Aeromonas_bestiarum_S11_bc11_contig_2_0_278	GT9	NA	Other	Enterobacterales	Aeromonas	0	0	0	0	0	0	0	0	0	0	0	0	0	0	0	0	0	0	11.30209687	0	0	0	0	0	0	0	0	0	0	0	0	0	0	0	0	0
Aeromonas_bestiarum_S11_bc11	Aeromonas_bestiarum_S11_bc11_contig_2_0_853	CE11	NA	Other	Enterobacterales	Aeromonas	0	11.57836303	0	0	0	0	0	0	4.862197557	0	0	0	0	0	0	0	0	0	1.939348823	0	0	0	0	0	0	0	0	0	0	0	0	0	0	0	0	0
Aeromonas_bestiarum_S11_bc11	Aeromonas_bestiarum_S11_bc11_contig_2_0_1367	GT2	NA	Other	Enterobacterales	Aeromonas	0	0	0	0	0	0	0	0	0	0	0	0	0	0	0	0	0	0	0	0	0	0	0	0	0	0	0	3.069954128	0	0	0	0	0	0	0	0
Aeromonas_bestiarum_S11_bc11	Aeromonas_bestiarum_S11_bc11_contig_2_0_3223	CBM50	NA	Other	Enterobacterales	Aeromonas	0	0	0	0	0	0	0	0	202.8367226	0	0	0	0	0	0	0	0	0	0	0	0	0	0	0	0	0	0	0	0	0	0	0	0	0	0	0
Aeromonas_bestiarum_S11_bc11	Aeromonas_bestiarum_S11_bc11_contig_2_0_3598	GT76	NA	Other	Enterobacterales	Aeromonas	0	0	0	0	0	0	0	0	0	0	0	0	18.14730984	0	0	0	0	0	0	0	0	0	0	0	0	0	0	0	0	0	0	0	0	0	0	0
Aeromonas_bestiarum_S11_bc11	Aeromonas_bestiarum_S11_bc11_contig_2_0_4086	GH77	NA	Other	Enterobacterales	Aeromonas	0	3.618945374	0	0	0	0	0	0	0	0	0	0	0	0	0	0	0	0	0	0	0	0	0	0	0	0	0	0	0	0	0	0	0	0	0	0
Aeromonas_bestiarum_S12_bc12	Aeromonas_bestiarum_S12_bc12_contig_1_0_375	CE11	NA	Other	Enterobacterales	Aeromonas	0	11.57836303	0	0	0	0	0	0	0	0	0	0	0	0	0	0	0	0	0	0	0	0	0	0	0	0	0	0	0	0	0	0	0	3.512061697	0	0
Aeromonas_bestiarum_S12_bc12	Aeromonas_bestiarum_S12_bc12_contig_1_0_1980	CBM48	NA	Other	Enterobacterales	Aeromonas	0	0	0	0	0	0	0	0	0	0	0	0	0	0	0	0	0	0	0	0	0	0	0	0	0	0	0	0	0	13.07463477	0	0	0	0	0	0
Aeromonas_bestiarum_S12_bc12	Aeromonas_bestiarum_S12_bc12_contig_1_0_3398	GT83	NA	Other	Enterobacterales	Aeromonas	0	0	0	0	0	0	0	0	0	0	0	1.726982658	0	0	0	0	0	0	0	0	0	0	0	0	0	0	0	0	0	0	0	0	0	0	0	0
Aeromonas_bestiarum_S12_bc12	Aeromonas_bestiarum_S12_bc12_contig_1_0_4209	CE1	NA	Other	Enterobacterales	Aeromonas	0	5.424087235	0	0	0	0	0	0	0	0	0	0	0	0	0	0	0	0	0	0	0	0	0	0	0	0	0	0	0	0	0	0	0	0	0	0
Aeromonas_bestiarum_S12_bc12	Aeromonas_bestiarum_S12_bc12_contig_1_0_4246	GT30	NA	Other	Enterobacterales	Aeromonas	0	0	0	0	0	0	0	0	0	0	0	0	0	0	0	0	0	0	16.8793607	0	0	0	0	0	0	0	0	0	0	0	0	0	0	0	0	0
Aeromonas_bestiarum_S12_bc12	Aeromonas_bestiarum_S12_bc12_contig_1_0_4247	GT9	NA	Other	Enterobacterales	Aeromonas	0	0	0	0	0	0	0	0	0	0	0	0	0	0	0	0	0	0	0	0	0	0	0	0	0	0	0	0	0	0	0	0	16.23881514	0	0	0
Aeromonas_bestiarum_S12_bc12	Aeromonas_bestiarum_S12_bc12_contig_1_0_4249	GT9	NA	Other	Enterobacterales	Aeromonas	0	0	0	0	0	0	0	0	0	0	0	0	0	0	0	0	0	0	11.30209687	0	0	0	0	0	0	0	0	0	0	0	0	0	0	0	0	0
Aeromonas_bestiarum_S14_bc14	Aeromonas_bestiarum_S14_bc14_contig_2_0_38	CE11	NA	Other	Enterobacterales	Aeromonas	0	11.57836303	0	0	0	0	0	0	0	0	0	0	0	0	0	0	0	0	0	0	0	0	0	0	0	0	0	0	0	0	0	0	0	3.512061697	0	0
Aeromonas_bestiarum_S14_bc14	Aeromonas_bestiarum_S14_bc14_contig_2_0_611	GT9	NA	Other	Enterobacterales	Aeromonas	0	0	0	0	0	0	0	0	0	0	0	0	0	0	0	0	0	0	11.30209687	0	0	0	0	0	0	0	0	0	0	0	0	0	0	0	0	0
Aeromonas_bestiarum_S14_bc14	Aeromonas_bestiarum_S14_bc14_contig_2_0_613	GT9	NA	Other	Enterobacterales	Aeromonas	0	0	0	0	0	0	0	0	0	0	0	0	0	0	0	0	0	0	0	0	0	0	0	0	0	0	0	0	0	0	0	0	16.23881514	0	0	0
Aeromonas_bestiarum_S14_bc14	Aeromonas_bestiarum_S14_bc14_contig_2_0_614	GT30	NA	Other	Enterobacterales	Aeromonas	0	0	0	0	0	0	0	0	0	0	0	0	0	0	0	0	0	0	16.8793607	0	0	0	0	0	0	0	0	0	0	0	0	0	0	0	0	0
Aeromonas_bestiarum_S14_bc14	Aeromonas_bestiarum_S14_bc14_contig_2_0_652	CE1	NA	Other	Enterobacterales	Aeromonas	0	5.424087235	0	0	0	0	0	0	0	0	0	0	0	0	0	0	0	0	0	0	0	0	0	0	0	0	0	0	0	0	0	0	0	0	0	0
Aeromonas_bestiarum_S14_bc14	Aeromonas_bestiarum_S14_bc14_contig_2_0_1464	GT83	NA	Other	Enterobacterales	Aeromonas	0	0	0	0	0	0	0	0	0	0	0	1.726982658	0	0	0	0	0	0	0	0	0	0	0	0	0	0	0	0	0	0	0	0	0	0	0	0
Aeromonas_bestiarum_S14_bc14	Aeromonas_bestiarum_S14_bc14_contig_2_0_2878	CBM48	NA	Other	Enterobacterales	Aeromonas	0	0	0	0	0	0	0	0	0	0	0	0	0	0	0	0	0	0	0	0	0	0	0	0	0	0	0	0	0	13.07463477	0	0	0	0	0	0
Aeromonas_bestiarum_S19_bc19	Aeromonas_bestiarum_S19_bc19_contig_1_0_576	GT51	NA	Other	Enterobacterales	Aeromonas	0	0	0	0	0	0	0	0	0	0	0	0	0	0	0	0	0	0	0	0	0	0	0	0	0	0	0	0	22.37271002	0	0	0	0	0	0	0
Aeromonas_bestiarum_S19_bc19	Aeromonas_bestiarum_S19_bc19_contig_1_0_704	GT2	NA	Other	Enterobacterales	Aeromonas	0	0	0	0	0	0	0	0	0	0	0	0	0	0	0	0	0	0	0	0	0	0	0	0	0	0	0	3.069954128	0	0	0	0	0	0	0	0
Aeromonas_bestiarum_S19_bc19	Aeromonas_bestiarum_S19_bc19_contig_1_0_1224	CE11	NA	Other	Enterobacterales	Aeromonas	0	11.57836303	0	0	0	0	0	0	0	0	0	0	0	0	0	0	0	0	0	0	0	0	0	0	0	0	0	0	0	0	0	0	0	3.512061697	0	0
Aeromonas_bestiarum_S19_bc19	Aeromonas_bestiarum_S19_bc19_contig_1_0_1793	GT9	NA	Other	Enterobacterales	Aeromonas	0	0	0	0	0	0	0	0	0	0	0	0	0	0	0	0	0	0	11.30209687	0	0	0	0	0	0	0	0	0	0	0	0	0	0	0	0	0
Aeromonas_bestiarum_S19_bc19	Aeromonas_bestiarum_S19_bc19_contig_1_0_1795	GT9	NA	Other	Enterobacterales	Aeromonas	0	0	0	0	0	0	0	0	0	0	0	0	0	0	0	0	0	0	0	0	0	0	0	0	0	0	0	0	0	0	0	0	16.23881514	0	0	0
Aeromonas_bestiarum_S19_bc19	Aeromonas_bestiarum_S19_bc19_contig_1_0_1796	GT30	NA	Other	Enterobacterales	Aeromonas	0	0	0	0	0	0	0	0	0	0	0	0	0	0	0	0	0	0	16.8793607	0	0	0	0	0	0	0	0	0	0	0	0	0	0	0	0	0
Aeromonas_bestiarum_S19_bc19	Aeromonas_bestiarum_S19_bc19_contig_1_0_2395	GH77	NA	Other	Enterobacterales	Aeromonas	0	3.618945374	0	0	0	0	0	0	0	0	0	0	0	0	0	0	0	0	0	0	0	0	0	0	0	0	0	0	0	0	0	0	0	0	0	0
Aeromonas_bestiarum_S19_bc19	Aeromonas_bestiarum_S19_bc19_contig_1_0_2483	GT51	NA	Other	Enterobacterales	Aeromonas	0	0	0	0	0	0	0	0	0	0	0	0	0	0	0	0	0	0	0	0	0	0	0	0	0	38.06159451	0	0	0	0	0	0	0	0	0	0
Aeromonas_bestiarum_S19_bc19	Aeromonas_bestiarum_S19_bc19_contig_1_0_2915	GT76	NA	Other	Enterobacterales	Aeromonas	0	0	0	0	0	0	0	0	0	0	0	0	18.14730984	0	0	0	0	0	0	0	0	0	0	0	0	0	0	0	0	0	0	0	0	0	0	0
Aeromonas_bestiarum_S19_bc19	Aeromonas_bestiarum_S19_bc19_contig_1_0_4087	CBM48	NA	Other	Enterobacterales	Aeromonas	0	0	0	0	0	0	0	0	0	0	0	0	0	0	0	0	0	0	0	0	0	0	0	0	0	0	0	35.00679503	0	13.07463477	0	0	0	0	0	0
Aeromonas_bestiarum_S23_bc23	Aeromonas_bestiarum_S23_bc23_contig_1_0_1248	CBM48	NA	Other	Enterobacterales	Aeromonas	0	0	0	0	0	0	0	0	0	0	0	0	0	0	0	0	0	0	0	0	0	0	0	0	0	0	0	0	0	13.07463477	0	0	0	0	0	0
Aeromonas_bestiarum_S23_bc23	Aeromonas_bestiarum_S23_bc23_contig_1_0_2654	GT83	NA	Other	Enterobacterales	Aeromonas	0	0	0	0	0	0	0	0	0	0	0	1.726982658	0	0	0	0	0	0	0	0	0	0	0	0	0	0	0	0	0	0	0	0	0	0	0	0
Aeromonas_bestiarum_S23_bc23	Aeromonas_bestiarum_S23_bc23_contig_1_0_3465	CE1	NA	Other	Enterobacterales	Aeromonas	0	5.424087235	0	0	0	0	0	0	0	0	0	0	0	0	0	0	0	0	0	0	0	0	0	0	0	0	0	0	0	0	0	0	0	0	0	0
Aeromonas_bestiarum_S23_bc23	Aeromonas_bestiarum_S23_bc23_contig_1_0_3502	GT30	NA	Other	Enterobacterales	Aeromonas	0	0	0	0	0	0	0	0	0	0	0	0	0	0	0	0	0	0	16.8793607	0	0	0	0	0	0	0	0	0	0	0	0	0	0	0	0	0
Aeromonas_bestiarum_S23_bc23	Aeromonas_bestiarum_S23_bc23_contig_1_0_3503	GT9	NA	Other	Enterobacterales	Aeromonas	0	0	0	0	0	0	0	0	0	0	0	0	0	0	0	0	0	0	0	0	0	0	0	0	0	0	0	0	0	0	0	0	16.23881514	0	0	0
Aeromonas_bestiarum_S23_bc23	Aeromonas_bestiarum_S23_bc23_contig_1_0_3505	GT9	NA	Other	Enterobacterales	Aeromonas	0	0	0	0	0	0	0	0	0	0	0	0	0	0	0	0	0	0	11.30209687	0	0	0	0	0	0	0	0	0	0	0	0	0	0	0	0	0
Aeromonas_bestiarum_S23_bc23	Aeromonas_bestiarum_S23_bc23_contig_1_0_4084	CE11	NA	Other	Enterobacterales	Aeromonas	0	11.57836303	0	0	0	0	0	0	0	0	0	0	0	0	0	0	0	0	0	0	0	0	0	0	0	0	0	0	0	0	0	0	0	3.512061697	0	0
Aeromonas_bestiarum_S24_bc24	Aeromonas_bestiarum_S24_bc24_contig_2_0_434	CE1	NA	Other	Enterobacterales	Aeromonas	0	5.424087235	0	0	0	0	0	0	0	0	0	0	0	0	0	0	0	0	0	0	0	0	0	0	0	0	0	0	0	0	0	0	0	0	0	0
Aeromonas_bestiarum_S24_bc24	Aeromonas_bestiarum_S24_bc24_contig_2_0_471	GT30	NA	Other	Enterobacterales	Aeromonas	0	0	0	0	0	0	0	0	0	0	0	0	0	0	0	0	0	0	16.8793607	0	0	0	0	0	0	0	0	0	0	0	0	0	0	0	0	0
Aeromonas_bestiarum_S24_bc24	Aeromonas_bestiarum_S24_bc24_contig_2_0_472	GT9	NA	Other	Enterobacterales	Aeromonas	0	0	0	0	0	0	0	0	0	0	0	0	0	0	0	0	0	0	0	0	0	0	0	0	0	0	0	0	0	0	0	0	16.23881514	0	0	0
Aeromonas_bestiarum_S24_bc24	Aeromonas_bestiarum_S24_bc24_contig_2_0_474	GT9	NA	Other	Enterobacterales	Aeromonas	0	0	0	0	0	0	0	0	0	0	0	0	0	0	0	0	0	0	11.30209687	0	0	0	0	0	0	0	0	0	0	0	0	0	0	0	0	0
Aeromonas_bestiarum_S24_bc24	Aeromonas_bestiarum_S24_bc24_contig_2_0_1051	CE11	NA	Other	Enterobacterales	Aeromonas	0	11.57836303	0	0	0	0	0	0	0	0	0	0	0	0	0	0	0	0	0	0	0	0	0	0	0	0	0	0	0	0	0	0	0	3.512061697	0	0
Aeromonas_bestiarum_S24_bc24	Aeromonas_bestiarum_S24_bc24_contig_2_0_2652	CBM48	NA	Other	Enterobacterales	Aeromonas	0	0	0	0	0	0	0	0	0	0	0	0	0	0	0	0	0	0	0	0	0	0	0	0	0	0	0	0	0	13.07463477	0	0	0	0	0	0
Aeromonas_bestiarum_S24_bc24	Aeromonas_bestiarum_S24_bc24_contig_2_0_4058	GT83	NA	Other	Enterobacterales	Aeromonas	0	0	0	0	0	0	0	0	0	0	0	1.726982658	0	0	0	0	0	0	0	0	0	0	0	0	0	0	0	0	0	0	0	0	0	0	0	0
Aeromonas_bestiarum_S25_bc25	Aeromonas_bestiarum_S25_bc25_contig_1_0_34	GT30	NA	Other	Enterobacterales	Aeromonas	0	0	0	0	0	0	0	0	0	0	0	0	0	0	0	0	0	0	16.8793607	0	0	0	0	0	0	0	0	0	0	0	0	0	0	0	0	0
Aeromonas_bestiarum_S25_bc25	Aeromonas_bestiarum_S25_bc25_contig_1_0_35	GT9	NA	Other	Enterobacterales	Aeromonas	0	0	0	0	0	0	0	0	0	0	0	0	0	0	0	0	0	0	0	0	0	0	0	0	0	0	0	0	0	0	0	0	16.23881514	0	0	0
Aeromonas_bestiarum_S25_bc25	Aeromonas_bestiarum_S25_bc25_contig_1_0_37	GT9	NA	Other	Enterobacterales	Aeromonas	0	0	0	0	0	0	0	0	0	0	0	0	0	0	0	0	0	0	11.30209687	0	0	0	0	0	0	0	0	0	0	0	0	0	0	0	0	0
Aeromonas_bestiarum_S25_bc25	Aeromonas_bestiarum_S25_bc25_contig_1_0_613	CE11	NA	Other	Enterobacterales	Aeromonas	0	11.57836303	0	0	0	0	0	0	0	0	0	0	0	0	0	0	0	0	0	0	0	0	0	0	0	0	0	0	0	0	0	0	0	3.512061697	0	0
Aeromonas_bestiarum_S25_bc25	Aeromonas_bestiarum_S25_bc25_contig_1_0_1135	GT2	NA	Other	Enterobacterales	Aeromonas	0	0	0	0	0	0	0	0	0	0	0	0	0	0	0	0	0	0	0	0	0	0	0	0	0	0	0	3.069954128	0	0	0	0	0	0	0	0
Aeromonas_bestiarum_S25_bc25	Aeromonas_bestiarum_S25_bc25_contig_1_0_1263	GT51	NA	Other	Enterobacterales	Aeromonas	0	0	0	0	0	0	0	0	0	0	0	0	0	0	0	0	0	0	0	0	0	0	0	0	0	0	0	0	22.37271002	0	0	0	0	0	0	0
Aeromonas_bestiarum_S25_bc25	Aeromonas_bestiarum_S25_bc25_contig_1_0_2323	CBM48	NA	Other	Enterobacterales	Aeromonas	0	0	0	0	0	0	0	0	0	0	0	0	0	0	0	0	0	0	0	0	0	0	0	0	0	0	0	35.00679503	0	13.07463477	0	0	0	0	0	0
Aeromonas_bestiarum_S25_bc25	Aeromonas_bestiarum_S25_bc25_contig_1_0_3491	GT76	NA	Other	Enterobacterales	Aeromonas	0	0	0	0	0	0	0	0	0	0	0	0	18.14730984	0	0	0	0	0	0	0	0	0	0	0	0	0	0	0	0	0	0	0	0	0	0	0
Aeromonas_bestiarum_S25_bc25	Aeromonas_bestiarum_S25_bc25_contig_1_0_3920	GT51	NA	Other	Enterobacterales	Aeromonas	0	0	0	0	0	0	0	0	0	0	0	0	0	0	0	0	0	0	0	0	0	0	0	0	0	38.06159451	0	0	0	0	0	0	0	0	0	0
Aeromonas_bestiarum_S25_bc25	Aeromonas_bestiarum_S25_bc25_contig_1_0_4009	GH77	NA	Other	Enterobacterales	Aeromonas	0	3.618945374	0	0	0	0	0	0	0	0	0	0	0	0	0	0	0	0	0	0	0	0	0	0	0	0	0	0	0	0	0	0	0	0	0	0
Aeromonas_bestiarum_S27_bc27	Aeromonas_bestiarum_S27_bc27_contig_1_0_581	CBM48	NA	Other	Enterobacterales	Aeromonas	0	0	0	0	0	0	0	0	0	0	0	0	0	0	0	0	0	0	0	0	0	0	0	0	0	0	0	35.00679503	0	13.07463477	0	0	0	0	0	0
Aeromonas_bestiarum_S27_bc27	Aeromonas_bestiarum_S27_bc27_contig_1_0_1755	GT76	NA	Other	Enterobacterales	Aeromonas	0	0	0	0	0	0	0	0	0	0	0	0	18.14730984	0	0	0	0	0	0	0	0	0	0	0	0	0	0	0	0	0	0	0	0	0	0	0
Aeromonas_bestiarum_S27_bc27	Aeromonas_bestiarum_S27_bc27_contig_1_0_2185	GT51	NA	Other	Enterobacterales	Aeromonas	0	0	0	0	0	0	0	0	0	0	0	0	0	0	0	0	0	0	0	0	0	0	0	0	0	38.06159451	0	0	0	0	0	0	0	0	0	0
Aeromonas_bestiarum_S27_bc27	Aeromonas_bestiarum_S27_bc27_contig_1_0_2275	GH77	NA	Other	Enterobacterales	Aeromonas	0	3.618945374	0	0	0	0	0	0	0	0	0	0	0	0	0	0	0	0	0	0	0	0	0	0	0	0	0	0	0	0	0	0	0	0	0	0
Aeromonas_bestiarum_S27_bc27	Aeromonas_bestiarum_S27_bc27_contig_1_0_2873	GT30	NA	Other	Enterobacterales	Aeromonas	0	0	0	0	0	0	0	0	0	0	0	0	0	0	0	0	0	0	16.8793607	0	0	0	0	0	0	0	0	0	0	0	0	0	0	0	0	0
Aeromonas_bestiarum_S27_bc27	Aeromonas_bestiarum_S27_bc27_contig_1_0_2874	GT9	NA	Other	Enterobacterales	Aeromonas	0	0	0	0	0	0	0	0	0	0	0	0	0	0	0	0	0	0	0	0	0	0	0	0	0	0	0	0	0	0	0	0	16.23881514	0	0	0
Aeromonas_bestiarum_S27_bc27	Aeromonas_bestiarum_S27_bc27_contig_1_0_2876	GT9	NA	Other	Enterobacterales	Aeromonas	0	0	0	0	0	0	0	0	0	0	0	0	0	0	0	0	0	0	11.30209687	0	0	0	0	0	0	0	0	0	0	0	0	0	0	0	0	0
Aeromonas_bestiarum_S27_bc27	Aeromonas_bestiarum_S27_bc27_contig_1_0_3455	CE11	NA	Other	Enterobacterales	Aeromonas	0	11.57836303	0	0	0	0	0	0	0	0	0	0	0	0	0	0	0	0	0	0	0	0	0	0	0	0	0	0	0	0	0	0	0	3.512061697	0	0
Aeromonas_bestiarum_S27_bc27	Aeromonas_bestiarum_S27_bc27_contig_1_0_3981	GT2	NA	Other	Enterobacterales	Aeromonas	0	0	0	0	0	0	0	0	0	0	0	0	0	0	0	0	0	0	0	0	0	0	0	0	0	0	0	3.069954128	0	0	0	0	0	0	0	0
Aeromonas_bestiarum_S27_bc27	Aeromonas_bestiarum_S27_bc27_contig_1_0_4110	GT51	NA	Other	Enterobacterales	Aeromonas	0	0	0	0	0	0	0	0	0	0	0	0	0	0	0	0	0	0	0	0	0	0	0	0	0	0	0	0	22.37271002	0	0	0	0	0	0	0
Aeromonas_bestiarum_S6_bc6	Aeromonas_bestiarum_S6_bc6_contig_1_0_157	GT76	NA	Other	Enterobacterales	Aeromonas	0	0	0	0	0	0	0	0	0	0	0	0	18.14730984	0	0	0	0	0	0	0	0	0	0	0	0	0	0	0	0	0	0	0	0	0	0	0
Aeromonas_bestiarum_S6_bc6	Aeromonas_bestiarum_S6_bc6_contig_1_0_1323	CBM48	NA	Other	Enterobacterales	Aeromonas	0	0	0	0	0	0	0	0	0	0	0	0	0	0	0	0	0	0	0	0	0	0	0	0	0	0	0	35.00679503	0	13.07463477	0	0	0	0	0	0
Aeromonas_bestiarum_S6_bc6	Aeromonas_bestiarum_S6_bc6_contig_1_0_2385	GT51	NA	Other	Enterobacterales	Aeromonas	0	0	0	0	0	0	0	0	0	0	0	0	0	0	0	0	0	0	0	0	0	0	0	0	0	0	0	0	22.37271002	0	0	0	0	0	0	0
Aeromonas_bestiarum_S6_bc6	Aeromonas_bestiarum_S6_bc6_contig_1_0_2514	GT2	NA	Other	Enterobacterales	Aeromonas	0	0	0	0	0	0	0	0	0	0	0	0	0	0	0	0	0	0	0	0	0	0	0	0	0	0	0	3.069954128	0	0	0	0	0	0	0	0
Aeromonas_bestiarum_S6_bc6	Aeromonas_bestiarum_S6_bc6_contig_1_0_3038	CE11	NA	Other	Enterobacterales	Aeromonas	0	11.57836303	0	0	0	0	0	0	0	0	0	0	0	0	0	0	0	0	0	0	0	0	0	0	0	0	0	0	0	0	0	0	0	3.512061697	0	0
Aeromonas_bestiarum_S6_bc6	Aeromonas_bestiarum_S6_bc6_contig_1_0_3608	GT9	NA	Other	Enterobacterales	Aeromonas	0	0	0	0	0	0	0	0	0	0	0	0	0	0	0	0	0	0	11.30209687	0	0	0	0	0	0	0	0	0	0	0	0	0	0	0	0	0
Aeromonas_bestiarum_S6_bc6	Aeromonas_bestiarum_S6_bc6_contig_1_0_3610	GT9	NA	Other	Enterobacterales	Aeromonas	0	0	0	0	0	0	0	0	0	0	0	0	0	0	0	0	0	0	0	0	0	0	0	0	0	0	0	0	0	0	0	0	16.23881514	0	0	0
Aeromonas_bestiarum_S6_bc6	Aeromonas_bestiarum_S6_bc6_contig_1_0_3611	GT30	NA	Other	Enterobacterales	Aeromonas	0	0	0	0	0	0	0	0	0	0	0	0	0	0	0	0	0	0	16.8793607	0	0	0	0	0	0	0	0	0	0	0	0	0	0	0	0	0
Aeromonas_bestiarum_S6_bc6	Aeromonas_bestiarum_S6_bc6_contig_1_0_4210	GH77	NA	Other	Enterobacterales	Aeromonas	0	3.618945374	0	0	0	0	0	0	0	0	0	0	0	0	0	0	0	0	0	0	0	0	0	0	0	0	0	0	0	0	0	0	0	0	0	0
Aeromonas_bestiarum_S6_bc6	Aeromonas_bestiarum_S6_bc6_contig_1_0_4299	GT51	NA	Other	Enterobacterales	Aeromonas	0	0	0	0	0	0	0	0	0	0	0	0	0	0	0	0	0	0	0	0	0	0	0	0	0	38.06159451	0	0	0	0	0	0	0	0	0	0
Aeromonas_bestiarum_S9_bc9	Aeromonas_bestiarum_S9_bc9_contig_1_0_1201	CBM48	NA	Other	Enterobacterales	Aeromonas	0	0	0	0	0	0	0	0	0	0	0	0	0	0	0	0	0	0	0	0	0	0	0	0	0	0	0	0	0	13.07463477	0	0	0	0	0	0
Aeromonas_bestiarum_S9_bc9	Aeromonas_bestiarum_S9_bc9_contig_1_0_2608	GT83	NA	Other	Enterobacterales	Aeromonas	0	0	0	0	0	0	0	0	0	0	0	1.726982658	0	0	0	0	0	0	0	0	0	0	0	0	0	0	0	0	0	0	0	0	0	0	0	0
Aeromonas_bestiarum_S9_bc9	Aeromonas_bestiarum_S9_bc9_contig_1_0_3409	CE1	NA	Other	Enterobacterales	Aeromonas	0	5.424087235	0	0	0	0	0	0	0	0	0	0	0	0	0	0	0	0	0	0	0	0	0	0	0	0	0	0	0	0	0	0	0	0	0	0
Aeromonas_bestiarum_S9_bc9	Aeromonas_bestiarum_S9_bc9_contig_1_0_3447	GT30	NA	Other	Enterobacterales	Aeromonas	0	0	0	0	0	0	0	0	0	0	0	0	0	0	0	0	0	0	16.8793607	0	0	0	0	0	0	0	0	0	0	0	0	0	0	0	0	0
Aeromonas_bestiarum_S9_bc9	Aeromonas_bestiarum_S9_bc9_contig_1_0_3448	GT9	NA	Other	Enterobacterales	Aeromonas	0	0	0	0	0	0	0	0	0	0	0	0	0	0	0	0	0	0	0	0	0	0	0	0	0	0	0	0	0	0	0	0	16.23881514	0	0	0
Aeromonas_bestiarum_S9_bc9	Aeromonas_bestiarum_S9_bc9_contig_1_0_3450	GT9	NA	Other	Enterobacterales	Aeromonas	0	0	0	0	0	0	0	0	0	0	0	0	0	0	0	0	0	0	11.30209687	0	0	0	0	0	0	0	0	0	0	0	0	0	0	0	0	0
Aeromonas_bestiarum_S9_bc9	Aeromonas_bestiarum_S9_bc9_contig_1_0_4031	CE11	NA	Other	Enterobacterales	Aeromonas	0	11.57836303	0	0	0	0	0	0	0	0	0	0	0	0	0	0	0	0	0	0	0	0	0	0	0	0	0	0	0	0	0	0	0	3.512061697	0	0
Aliivibrio_finisterrensis_MAG_02	Aliivibrio_finisterrensis_MAG_02_k141_8296_1	GT2	NA	Other	Enterobacterales	Aliivibrio	0	0	0	1.112955609	0	0	0	0	0	0	0	0	0	0	0	0	0	0	0	0	0	0	0	0	0	0	0	0	0	0	0	0	0	0	0	0
Aliivibrio_sp._A10_bc56	Aliivibrio_sp._A10_bc56_cluster_001_consensus_2506	CBM5	NA	Other	Enterobacterales	Aliivibrio	0	0	0	0	0	0	0	0	0	0	1.970720763	0	0	0	0	0	0	0	0	0	0	0	0	0	0	0	0	0	0	0	0	0	0	0	0	0
Aliivibrio_sp._A13_bc59	Aliivibrio_sp._A13_bc59_cluster_001_consensus_1015	CBM5	NA	Other	Enterobacterales	Aliivibrio	0	0	0	0	0	0	0	0	0	0	1.970720763	0	0	0	0	0	0	0	0	0	0	0	0	0	0	0	0	0	0	0	0	0	0	0	0	0
Aliivibrio_sp._A16_bc60	Aliivibrio_sp._A16_bc60_cluster_001_consensus_2058	CBM5	NA	Other	Enterobacterales	Aliivibrio	0	0	0	0	0	0	0	0	0	0	1.970720763	0	0	0	0	0	0	0	0	0	0	0	0	0	0	0	0	0	0	0	0	0	0	0	0	0
Aliivibrio_sp._A20_bc64	Aliivibrio_sp._A20_bc64_cluster_001_consensus_1934	CBM5	NA	Other	Enterobacterales	Aliivibrio	0	0	0	0	0	0	0	0	0	0	1.970720763	0	0	0	0	0	0	0	0	0	0	0	0	0	0	0	0	0	0	0	0	0	0	0	0	0
Aliivibrio_sp._A21_bc65	Aliivibrio_sp._A21_bc65_cluster_002_consensus_564	GT35	NA	Other	Enterobacterales	Aliivibrio	0	1.006379509	0	0	0	0	0	0	0	0	0	0	0	0	0	0	0	0	0	0	0	0	0	0	0	0	0	0	0	0	0	0	0	0	0	0
Aliivibrio_sp._A26_bc70	Aliivibrio_sp._A26_bc70_cluster_001_consensus_1389	CBM5	NA	Other	Enterobacterales	Aliivibrio	0	0	0	0	0	0	0	0	0	0	1.970720763	0	0	0	0	0	0	0	0	0	0	0	0	0	0	0	0	0	0	0	0	0	0	0	0	0
Aliivibrio_sp._A31_bc75	Aliivibrio_sp._A31_bc75_cluster_001_consensus_399	CBM5	NA	Other	Enterobacterales	Aliivibrio	0	0	0	0	0	0	0	0	0	0	1.970720763	0	0	0	0	0	0	0	0	0	0	0	0	0	0	0	0	0	0	0	0	0	0	0	0	0
Aliivibrio_sp._S50_bc45	Aliivibrio_sp._S50_bc45_cluster_001_consensus_1978	CBM5	NA	Other	Enterobacterales	Aliivibrio	0	0	0	0	0	0	0	0	0	0	1.970720763	0	0	0	0	0	0	0	0	0	0	0	0	0	0	0	0	0	0	0	0	0	0	0	0	0
Flavobacterium_frigidarium_A3_bc50	Flavobacterium_frigidarium_A3_bc50_cluster_001_consensus_1349	AA1	Polyphenolics Cleavage	Other	Flavobacteriales	Flavobacterium	0	0	0	0	0	11.76111174	0	0	0	0	1.97225792	0	0	0	0	0	0	0	0	0	0	0	0	0	0	0	0	0	0	0	0	0	0	0	0	0
Flavobacterium_frigidarium_A4_bc51	Flavobacterium_frigidarium_A4_bc51_cluster_001_consensus_1126	AA1	Polyphenolics Cleavage	Other	Flavobacteriales	Flavobacterium	0	0	0	0	0	11.76111174	0	0	0	0	1.97225792	0	0	0	0	0	0	0	0	0	0	0	0	0	0	0	0	0	0	0	0	0	0	0	0	0
Flavobacterium_frigidarium_A8_bc54	Flavobacterium_frigidarium_A8_bc54_cluster_001_consensus_3412	AA1	Polyphenolics Cleavage	Other	Flavobacteriales	Flavobacterium	0	0	0	0	0	0	0	0	0	0	0	0	122.6205048	0	0	0	0	0	0	0	0	0	0	0	0	0	0	0	0	0	0	0	0	0	0	0
Flavobacterium_frigidarium_S12_bc09	Flavobacterium_frigidarium_S12_bc09_cluster_001_consensus_2001	AA1	Polyphenolics Cleavage	Other	Flavobacteriales	Flavobacterium	0	0	0	0	0	11.76111174	0	0	0	0	1.97225792	0	0	0	0	0	0	0	0	0	0	0	0	0	0	0	0	0	0	0	0	0	0	0	0	0
Flavobacterium_frigidarium_S25_bc21	Flavobacterium_frigidarium_S25_bc21_cluster_001_consensus_466	AA1	Polyphenolics Cleavage	Other	Flavobacteriales	Flavobacterium	0	0	0	0	0	11.76111174	0	0	0	0	1.97225792	0	0	0	0	0	0	0	0	0	0	0	0	0	0	0	0	0	0	0	0	0	0	0	0	0
Flavobacterium_frigidarium_S26_bc22	Flavobacterium_frigidarium_S26_bc22_cluster_001_consensus_461	AA1	Polyphenolics Cleavage	Other	Flavobacteriales	Flavobacterium	0	0	0	0	0	11.76111174	0	0	0	0	1.97225792	0	0	0	0	0	0	0	0	0	0	0	0	0	0	0	0	0	0	0	0	0	0	0	0	0
Glutamicibacter_sp._S15_bc15	Glutamicibacter_sp._S15_bc15_contig_1_0_729	AA2	Polyphenolics Cleavage	Other	Actinomycetales	Glutamicibacter	29.53314625	1.507853257	31.70776514	0	0	0	0	0	0	33.60059237	0	0	0	0	0	0	0	0	0	0	71.77516682	96.1310548	10.72899875	0	0	0	0	0	0	74.19123804	0	0	0	0	0	0
Glutamicibacter_sp._S1_bc1	Glutamicibacter_sp._S1_bc1_contig_1_0_2169	AA2	Polyphenolics Cleavage	Other	Actinomycetales	Glutamicibacter	29.53314625	1.507853257	31.70776514	0	0	0	0	0	0	33.60059237	0	0	0	0	0	0	0	0	0	0	71.77516682	96.1310548	10.72899875	0	0	0	0	0	0	74.19123804	0	0	0	0	0	0
Lactobacillus_kitasatonis_MAG_01	Lactobacillus_kitasatonis_MAG_01_k141_66643_3	GH25	NA	Other	Lactobacillales	Lactobacillus	0	0	0	0	0	3.975060358	0	0	0	0	0	0	0	0	0	0	0	0	0	0	0	0	0	0	0	0	0	0	0	0	0	0	0	0	0	0
Lactobacillus_kitasatonis_MAG_01	Lactobacillus_kitasatonis_MAG_01_k141_30778_3	GT26	NA	Other	Lactobacillales	Lactobacillus	0	0	0	0	47.70172137	0	0	0	0	0	0	0	0	0	0	0	0	0	0	0	0	0	0	0	0	0	0	0	0	0	0	0	0	0	0	0
Latilactobacillus_curvatus_ELA204029	Latilactobacillus_curvatus_ELA204029_NZ_JAJJON010000037.1_3	GH32	NA	Other	Lactobacillales	Latilactobacillus	0	0	0	0	14.6856137	0	0	0	0	0	0	0	0	0	0	0	0	0	0	0	0	0	0	0	0	0	0	0	0	0	0	0	0	0	0	0
Latilactobacillus_curvatus_ELA204098	Latilactobacillus_curvatus_ELA204098_NZ_JAJJOV010000037.1_3	GH32	NA	Other	Lactobacillales	Latilactobacillus	0	0	0	0	14.6856137	0	0	0	0	0	0	0	0	0	0	0	0	0	0	0	0	0	0	0	0	0	0	0	0	0	0	0	0	0	0	0
Latilactobacillus_curvatus_ELA204100	Latilactobacillus_curvatus_ELA204100_NZ_JAIULV010000001.1_1372	GH32	NA	Other	Lactobacillales	Latilactobacillus	0	0	0	0	14.6856137	0	0	0	0	0	0	0	0	0	0	0	0	0	0	0	0	0	0	0	0	0	0	0	0	0	0	0	0	0	0	0
Latilactobacillus_curvatus_ELA214002	Latilactobacillus_curvatus_ELA214002_NZ_JAJJOL010000038.1_3	GH32	NA	Other	Lactobacillales	Latilactobacillus	0	0	0	0	14.6856137	0	0	0	0	0	0	0	0	0	0	0	0	0	0	0	0	0	0	0	0	0	0	0	0	0	0	0	0	0	0	0
Lelliottia_amnigena_S10_bc10	Lelliottia_amnigena_S10_bc10_contig_1_0_3425	CE11	NA	Other	Enterobacterales	Lelliottia	0	0	0	0	0	0	0	0	0	0	0	0	0	0	0	0	0	0	0	0	0	0	0	0	0	0	0	0	6.010659238	0	0	0	0	0	0	0
Lelliottia_amnigena_S10_bc10	Lelliottia_amnigena_S10_bc10_contig_1_0_3545	CBM50	NA	Other	Enterobacterales	Lelliottia	10.30338083	0	0	0	0	0	0	0	22.16610849	14.36843662	0	6.645328509	0	0	3.455924126	0	1.499307237	0	0	11.95395021	0	0	4.145881854	0	13.50224534	9.391846041	0	37.30468799	0	0	0	0	14.97457787	0	0	0
Lelliottia_amnigena_S13_bc13	Lelliottia_amnigena_S13_bc13_contig_1_0_2796	CBM50	NA	Other	Enterobacterales	Lelliottia	10.30338083	0	0	0	0	0	0	0	22.16610849	14.36843662	0	6.645328509	0	0	3.455924126	0	1.499307237	0	0	11.95395021	0	0	4.145881854	0	13.50224534	9.391846041	0	37.30468799	0	0	0	0	14.97457787	0	0	0
Lelliottia_amnigena_S13_bc13	Lelliottia_amnigena_S13_bc13_contig_1_0_2915	GT28	NA	Other	Enterobacterales	Lelliottia	0	0	0	0	0	0	0	0	0	29.11338093	0	0	0	0	0	0	0	0	0	0	0	0	0	0	0	0	0	0	0	0	0	0	0	0	0	0
Lelliottia_amnigena_S16_bc16	Lelliottia_amnigena_S16_bc16_contig_1_0_1467	CBM50	NA	Other	Enterobacterales	Lelliottia	10.30338083	0	0	0	0	0	0	0	22.16610849	14.36843662	0	6.645328509	0	0	3.455924126	0	1.499307237	0	0	11.95395021	0	0	4.145881854	0	13.50224534	9.391846041	0	37.30468799	0	0	0	0	14.97457787	0	0	0
Lelliottia_amnigena_S18_bc18	Lelliottia_amnigena_S18_bc18_contig_1_0_3399	CE11	NA	Other	Enterobacterales	Lelliottia	0	0	0	0	0	0	0	0	0	0	0	0	0	0	0	0	0	0	0	0	0	0	0	0	0	0	0	0	6.010659238	0	0	0	0	0	0	0
Lelliottia_amnigena_S18_bc18	Lelliottia_amnigena_S18_bc18_contig_1_0_3509	CBM50	NA	Other	Enterobacterales	Lelliottia	10.30338083	0	0	0	0	0	0	0	22.16610849	14.36843662	0	6.645328509	0	0	3.455924126	0	1.499307237	0	0	11.95395021	0	0	4.145881854	0	13.50224534	9.391846041	0	37.30468799	0	0	0	0	14.97457787	0	0	0
Lelliottia_amnigena_S20_bc20	Lelliottia_amnigena_S20_bc20_contig_5_0_1124	GT51	NA	Other	Enterobacterales	Lelliottia	0	0	0	0	0	0	0	0	0	0	0	0	0	0	0	0	0	0	0	0	0	0	0	0	5.08632689	0	0	0	0	0	0	0	0	0	0	0
Lelliottia_amnigena_S20_bc20	Lelliottia_amnigena_S20_bc20_contig_5_0_1171	GT5	NA	Other	Enterobacterales	Lelliottia	0	0	0	0	0	0	0	0	0	0	0	1.92899921	0	0	0	0	0	0	0	0	0	0	0	0	0	0	0	0	0	0	0	0	0	0	0	0
Lelliottia_amnigena_S20_bc20	Lelliottia_amnigena_S20_bc20_contig_5_0_1325	GT2	NA	Other	Enterobacterales	Lelliottia	0	42.95497855	0	63.81262431	0	0	323.0911147	0	0	71.24164547	0	139.4013728	82.92822806	27.97266919	0	0	0	0	0	0	81.4445536	0	0	83.64135632	4.079902609	0	0	0	81.45084623	76.08752026	0	557.236725	110.417493	3.114764787	0	0
Lelliottia_amnigena_S20_bc20	Lelliottia_amnigena_S20_bc20_contig_6_0_51	GT51	NA	Other	Enterobacterales	Lelliottia	141.1740267	0	0	0	0	0	0	0	214.5723539	91.14223975	0	0	0	25.12224273	19.87191414	5.196215811	0	96.79662288	0	0	0	0	0	0	65.53558633	0	0	0	138.8090485	0	18.67224931	0	0	0	0	4.91221002
Lelliottia_amnigena_S20_bc20	Lelliottia_amnigena_S20_bc20_contig_6_0_135	CE11	NA	Other	Enterobacterales	Lelliottia	84.68212401	2.96348409	0	0	0	0	0	0	0	0	8.840622648	53.33383672	25.06558434	0	0	7.44046614	0	286.1495633	232.1986496	0	0	36.85596485	0	203.6669337	0	0	0	0	64.80809183	3.971705606	5.913750917	0	0	224.4672519	0	0
Lelliottia_amnigena_S22_bc22	Lelliottia_amnigena_S22_bc22_contig_1_0_1397	CBM50	NA	Other	Enterobacterales	Lelliottia	10.30338083	0	0	0	0	0	0	0	22.16610849	14.36843662	0	6.645328509	0	0	3.455924126	0	1.499307237	0	0	11.95395021	0	0	4.145881854	0	13.50224534	9.391846041	0	37.30468799	0	0	0	0	14.97457787	0	0	0
Lelliottia_amnigena_S22_bc22	Lelliottia_amnigena_S22_bc22_contig_1_0_1508	CE11	NA	Other	Enterobacterales	Lelliottia	0	0	0	0	0	0	0	0	0	0	0	0	0	0	0	0	0	0	0	0	0	0	0	0	0	0	0	0	6.010659238	0	0	0	0	0	0	0
Lelliottia_amnigena_S28_bc28	Lelliottia_amnigena_S28_bc28_contig_1_0_1374	CBM50	NA	Other	Enterobacterales	Lelliottia	10.30338083	0	0	0	0	0	0	0	22.16610849	14.36843662	0	6.645328509	0	0	3.455924126	0	1.499307237	0	0	11.95395021	0	0	4.145881854	0	13.50224534	9.391846041	0	37.30468799	0	0	0	0	14.97457787	0	0	0
Lelliottia_amnigena_S28_bc28	Lelliottia_amnigena_S28_bc28_contig_1_0_1485	CE11	NA	Other	Enterobacterales	Lelliottia	0	0	0	0	0	0	0	0	0	0	0	0	0	0	0	0	0	0	0	0	0	0	0	0	0	0	0	0	6.010659238	0	0	0	0	0	0	0
Lelliottia_amnigena_S30_bc30	Lelliottia_amnigena_S30_bc30_contig_1_0_1234	CBM50	NA	Other	Enterobacterales	Lelliottia	10.30338083	0	0	0	0	0	0	0	22.16610849	14.36843662	0	6.645328509	0	0	3.455924126	0	1.499307237	0	0	11.95395021	0	0	4.145881854	0	13.50224534	9.391846041	0	37.30468799	0	0	0	0	14.97457787	0	0	0
Lelliottia_amnigena_S30_bc30	Lelliottia_amnigena_S30_bc30_contig_1_0_1342	CE11	NA	Other	Enterobacterales	Lelliottia	0	0	0	0	0	0	0	0	0	0	0	0	0	0	0	0	0	0	0	0	0	0	0	0	0	0	0	0	6.010659238	0	0	0	0	0	0	0
Lelliottia_amnigena_S31_bc31	Lelliottia_amnigena_S31_bc31_contig_1_0_78	CE9	NA	Other	Enterobacterales	Lelliottia	0	0	0	0	0	0	0	0	0	0	0	0	0	0	0	0	0	3.048877767	0	0	0	0	0	0	0	0	0	0	0	0	0	0	0	0	0	0
Lelliottia_amnigena_S31_bc31	Lelliottia_amnigena_S31_bc31_contig_1_0_619	CBM50	NA	Other	Enterobacterales	Lelliottia	0	73.64498918	0	0	0	0	209.2103043	0	0	79.65088017	11.18943002	0	0	0	0	14.75617461	15.89280394	0	0	0	148.3701374	144.2303544	46.03448127	0	96.52300078	2.864394279	0	0	0	0	0	0	150.177268	289.693532	0	0
Lelliottia_amnigena_S31_bc31	Lelliottia_amnigena_S31_bc31_contig_1_0_694	GT51	NA	Other	Enterobacterales	Lelliottia	0	66.18464116	340.8946241	0	544.5510003	0	368.840703	0	146.7118668	137.1663262	1.950183475	0	0	0	0	0	11.84892688	191.9996371	106.8697401	0	312.7667361	144.5140442	0	0	142.5393696	0	0	209.5213863	0	46.79598038	0	483.3836363	225.6670809	864.301433	0	0
Lelliottia_amnigena_S31_bc31	Lelliottia_amnigena_S31_bc31_contig_1_0_764	CE11	NA	Other	Enterobacterales	Lelliottia	0	0	0	0	0	0	0	0	0	0	0	0	0	0	0	0	0	0	0	0	0	0	0	0	0	0	0	0	6.010659238	0	0	0	0	0	0	0
Lelliottia_amnigena_S31_bc31	Lelliottia_amnigena_S31_bc31_contig_3_0_64	GT2	NA	Other	Enterobacterales	Lelliottia	0	43.39986541	64.62614345	0	80.50310481	0	4.025632559	0	196.8441658	0	20.5098029	54.31348803	0	0	0	0	0	465.1388133	122.5501182	0	225.822073	0	0	171.6394452	0	0	457.1562087	0	0	106.3245529	0	200.0879815	81.67108731	0	0	0
Lelliottia_amnigena_S31_bc31	Lelliottia_amnigena_S31_bc31_contig_7_0_10	GH24	NA	Other	Enterobacterales	Lelliottia	0	0	0	0	0	0	0	0	0	0	0	0	0	0	0	0	0	0	0	0	3.925061263	0	0	0	0	0	0	0	0	0	0	0	0	0	0	0
Lelliottia_amnigena_S31_bc31	Lelliottia_amnigena_S31_bc31_contig_7_4_693	GT2	NA	Other	Enterobacterales	Lelliottia	0	0	0	0	0	0	0	0	0	0	0	0	0	0	0	0	0	0	0	0	0	0	60.06540303	0	0	0	0	0	0	0	0	0	0	0	0	0
Lelliottia_amnigena_S32_bc32	Lelliottia_amnigena_S32_bc32_contig_1_0_1595	CE11	NA	Other	Enterobacterales	Lelliottia	0	0	0	0	0	0	0	0	0	0	0	0	0	0	0	0	0	0	0	0	0	0	0	0	0	0	0	0	6.010659238	0	0	0	0	0	0	0
Lelliottia_amnigena_S32_bc32	Lelliottia_amnigena_S32_bc32_contig_1_0_2713	GT2	NA	Other	Enterobacterales	Lelliottia	0	0	0	0	0	0	0	0	0	0	0	0	0	0	0	0	0	0	0	0	0	0	0	0	0	0	0	163.1084608	0	0	0	0	0	0	0	0
Lelliottia_amnigena_S34_bc34	Lelliottia_amnigena_S34_bc34_contig_2_0_1926	GH77	NA	Other	Enterobacterales	Lelliottia	8.724488772	0	0	69.93777013	79.12474886	24.29846725	169.0673198	0	0	0	0	30.45539298	0	0	0	5.34169685	6.503472769	241.4335464	0	0	0	30.9741163	5.840061875	0	88.64159062	0	0	0	49.89127191	0	3.451380079	0	122.0095248	0	0	0
Lelliottia_amnigena_S34_bc34	Lelliottia_amnigena_S34_bc34_contig_2_0_3155	CE11	NA	Other	Enterobacterales	Lelliottia	0	0	0	0	0	0	0	0	0	0	0	0	0	0	0	0	0	0	0	0	0	0	0	0	0	0	0	0	6.010659238	0	0	0	0	0	0	0
Lelliottia_amnigena_S34_bc34	Lelliottia_amnigena_S34_bc34_contig_2_0_3271	CBM50	NA	Other	Enterobacterales	Lelliottia	10.30338083	0	0	0	0	0	0	0	22.16610849	14.36843662	0	6.645328509	0	0	3.455924126	0	1.499307237	0	0	11.95395021	0	0	4.145881854	0	13.50224534	9.391846041	0	37.30468799	0	0	0	0	14.97457787	0	0	0
Lelliottia_amnigena_S37_bc37	Lelliottia_amnigena_S37_bc37_contig_1_0_574	CE11	NA	Other	Enterobacterales	Lelliottia	0	0	0	0	0	0	0	0	0	0	0	0	0	0	0	0	0	0	0	0	0	0	0	0	0	0	0	0	6.010659238	0	0	0	0	0	0	0
Lelliottia_amnigena_S37_bc37	Lelliottia_amnigena_S37_bc37_contig_1_0_1624	AA2	Polyphenolics Cleavage	Other	Enterobacterales	Lelliottia	0	0	0	0	0	0	0	0	0	0	0	0	0	0	0	0	0	0	0	0	0	1.383333659	0	0	0	0	0	0	0	0	0	0	0	1.96567051	0	0
Lelliottia_amnigena_S37_bc37	Lelliottia_amnigena_S37_bc37_contig_1_0_1980	GT51	NA	Other	Enterobacterales	Lelliottia	0	0	0	0	161.08947	55.55037675	0	0	0	166.7556761	0	48.66198768	146.7669198	0	0	0	0	75.50503496	0	424.7607961	0	0	0	0	0	0	0	0	162.2102088	0	0	0	0	0	0	0
Lelliottia_amnigena_S37_bc37	Lelliottia_amnigena_S37_bc37_contig_3_0_60	CE9	NA	Other	Enterobacterales	Lelliottia	0	0	0	0	0	0	0	4.556199452	189.0712144	0	0	0	0	12.40827241	2.974762604	5.908018747	0	188.4680958	0	0	0	43.29410715	85.36223772	0	0	101.673531	0	87.37436624	90.33629666	0	6.814779868	314.2630056	0	237.3069371	0	0
Lelliottia_amnigena_S3_bc3	Lelliottia_amnigena_S3_bc3_contig_1_0_3239	CBM50	NA	Other	Enterobacterales	Lelliottia	10.30338083	0	0	0	0	0	0	0	22.16610849	14.36843662	0	6.645328509	0	0	3.455924126	0	1.499307237	0	0	11.95395021	0	0	4.145881854	0	13.50224534	9.391846041	0	37.30468799	0	0	0	0	14.97457787	0	0	0
Lelliottia_amnigena_S43_bc43	Lelliottia_amnigena_S43_bc43_contig_7_0_597	GH102	NA	Other	Enterobacterales	Lelliottia	42.98588231	0	19.59243444	0	214.9143486	0	406.9874894	0	0	171.9446609	0	43.06821743	53.79259943	8.020767524	0	12.5602276	0	4.020125733	0	233.8713354	58.50694701	0	0	0	0	14.86930865	90.08507519	170.2801451	91.18949483	0	14.76399617	0	543.4304713	0	0	7.468944571
Lelliottia_amnigena_S43_bc43	Lelliottia_amnigena_S43_bc43_contig_7_0_1502	GH77	NA	Other	Enterobacterales	Lelliottia	8.724488772	0	0	69.93777013	79.12474886	24.29846725	169.0673198	0	0	0	0	30.45539298	0	0	0	5.34169685	6.503472769	241.4335464	0	0	0	30.9741163	5.840061875	0	88.64159062	0	0	0	49.89127191	0	3.451380079	0	122.0095248	0	0	0
Lelliottia_amnigena_S43_bc43	Lelliottia_amnigena_S43_bc43_contig_8_0_386	CE11	NA	Other	Enterobacterales	Lelliottia	27.06669158	0	0	0	0	41.1839676	0	0	0	51.04764611	0	0	0	0	0	0	0	0	0	0	0	0	0	0	42.773238	0	0	0	0	0	0	0	0	0	0	0
Lelliottia_amnigena_S43_bc43	Lelliottia_amnigena_S43_bc43_contig_8_0_475	GT51	NA	Other	Enterobacterales	Lelliottia	0	0	0	0	0	0	0	0	0	0	7.363400218	0	0	1.10606535	16.84002202	0	0	0	0	0	0	0	13.59653158	0	0	0	118.4478694	0	0	0	0	0	0	0	0	0
Lelliottia_amnigena_S43_bc43	Lelliottia_amnigena_S43_bc43_contig_8_0_527	GT19	NA	Other	Enterobacterales	Lelliottia	0	107.2152527	239.7189232	0	0	6.860368542	489.4345599	0	237.0850327	24.36171908	0	32.80590518	15.98930385	6.957805901	0	23.49477129	0	317.1940988	47.25791352	396.0741239	0	65.95783296	0	302.2883842	511.7163992	0	0	347.8084027	0	412.1259695	6.899776576	239.999546	0	0	0	0
Lelliottia_amnigena_S47_bc47	Lelliottia_amnigena_S47_bc47_contig_1_0_2916	CE11	NA	Other	Enterobacterales	Lelliottia	0	0	0	0	0	0	0	0	0	0	0	0	0	0	0	0	0	0	0	0	0	0	0	0	0	0	0	0	6.010659238	0	0	0	0	0	0	0
Lelliottia_amnigena_S4_bc4	Lelliottia_amnigena_S4_bc4_contig_1_0_3007	CE11	NA	Other	Enterobacterales	Lelliottia	0	0	0	0	0	0	0	0	0	0	0	0	0	0	0	0	0	0	0	0	0	0	0	0	0	0	0	0	6.010659238	0	0	0	0	0	0	0
Lelliottia_amnigena_S4_bc4	Lelliottia_amnigena_S4_bc4_contig_1_0_3116	CBM50	NA	Other	Enterobacterales	Lelliottia	10.30338083	0	0	0	0	0	0	0	22.16610849	14.36843662	0	6.645328509	0	0	3.455924126	0	1.499307237	0	0	11.95395021	0	0	4.145881854	0	13.50224534	9.391846041	0	37.30468799	0	0	0	0	14.97457787	0	0	0
Ligilactobacillus_salivarius_MAG_01	Ligilactobacillus_salivarius_MAG_01_k141_209520_30	CBM50	NA	Other	Lactobacillales	Ligilactobacillus	0	0	0	0	0	0	0	0	0	0	1.477833405	0	0	0	0	0	3.851584145	0	0	0	0	0	0	0	0	0	0	0	0	0	0	0	0	0	0	0
Ligilactobacillus_salivarius_MAG_02	Ligilactobacillus_salivarius_MAG_02_k141_4867_17	CBM50	NA	Other	Lactobacillales	Ligilactobacillus	0	0	0	0	0	0	0	0	0	0	1.477833405	0	0	0	0	0	3.851584145	0	0	0	0	0	0	0	0	0	0	0	0	0	0	0	0	0	0	0
Limosilactobacillus_frumenti_MAG_01	Limosilactobacillus_frumenti_MAG_01_k141_819281_8	GT51	NA	Other	Lactobacillales	Limosilactobacillus	0	0	0	0	0	0	0	0	0	0	0	0	0	0	0	0	0	0	0	0	0	0	0	0	0	0	0	0	0	0	1.975574575	0	0	0	0	0
Limosilactobacillus_frumenti_MAG_01	Limosilactobacillus_frumenti_MAG_01_k141_1580657_14	AA1	Polyphenolics Cleavage	Other	Lactobacillales	Limosilactobacillus	0	0	4.065334341	0	0	0	0	0	0	0	0	0	0	0	0	0	0	0	0	0	0	0	0	0	0	0	0	0	0	0	0	0	0	0	0	0
Limosilactobacillus_frumenti_MAG_01	Limosilactobacillus_frumenti_MAG_01_k141_1393898_25	GH65	NA	Other	Lactobacillales	Limosilactobacillus	0	0	0	84.71476425	0	0	0	1.248288376	0	0	3.944786194	0	0	0	0	0	0	0	0	0	0	0	0	0	0	0	0	0	0	0	0	0	0	0	0	0
Limosilactobacillus_ingluviei_MAG_01	Limosilactobacillus_ingluviei_MAG_01_k141_589413_17	GH65	NA	Other	Lactobacillales	Limosilactobacillus	0	0	0	0	0	0	0	0	0	0	0	0	0	0	0	0	0	0	0	0	19.00554926	0	42.9179028	0	0	0	0	0	0	0	0	0	0	0	0	0
Limosilactobacillus_ingluviei_MAG_02	Limosilactobacillus_ingluviei_MAG_02_k141_24515_2	AA1	Polyphenolics Cleavage	Other	Lactobacillales	Limosilactobacillus	0	0	0	0	0	0	0	0	0	0	0	0	0	0	0	0	0	0	0	0	14.34461597	0	0	0	0	0	0	0	0	0	0	0	0	0	0	0
Limosilactobacillus_mucosae_MAG_01	Limosilactobacillus_mucosae_MAG_01_k141_953798_4	GH32	NA	Other	Lactobacillales	Limosilactobacillus	0	11.00185283	47.20668467	0	0	0	0	0	0	0	0	0	0	0	0	0	0	0	0	0	0	0	0	0	0	0	0	0	0	0	1.974367508	0	0	0	0	0
Limosilactobacillus_mucosae_MAG_01	Limosilactobacillus_mucosae_MAG_01_k141_103506_10	GT28	NA	Other	Lactobacillales	Limosilactobacillus	0	0	0	0	0	0	0	0	0	0	0	0	0	0	0	0	0	0	0	0	0	0	0	0	0	0	0	0	2.478365853	0	0	0	0	0	0	0
Limosilactobacillus_mucosae_MAG_01	Limosilactobacillus_mucosae_MAG_01_k141_1543128_7	GT4	NA	Other	Lactobacillales	Limosilactobacillus	0	0	0	0	0	19.9030306	0	0	0	0	3.448161295	0	0	0	0	0	0	0	0	0	0	0	0	0	0	0	0	0	0	0	0	0	0	0	0	0
Limosilactobacillus_mucosae_MAG_01	Limosilactobacillus_mucosae_MAG_01_k141_601668_5	GT4	NA	Other	Lactobacillales	Limosilactobacillus	0	0	14.13806696	8.417398574	0	0	0	0	0	0	1.968476497	0	0	0	0	0	0	0	0	0	0	0	0	0	0	0	0	66.48603139	0	0	0	0	0	0	0	0
Limosilactobacillus_mucosae_MAG_01	Limosilactobacillus_mucosae_MAG_01_k141_601668_6	GT4	NA	Other	Lactobacillales	Limosilactobacillus	1.942980739	0	0	0	0	0	0	1.229904152	0	0	0	0	0	0	0	0	0	0	0	0	0	0	1.946969247	0	0	0	0	0	0	0	0	0	0	0	0	0
Limosilactobacillus_mucosae_MAG_01	Limosilactobacillus_mucosae_MAG_01_k141_1327069_7	CBM50	NA	Other	Lactobacillales	Limosilactobacillus	0	0	0	0	0	0	0	3.10452629	0	0	8.374195823	0	0	0	0	0	0	0	0	0	0	0	34.11574738	0	0	8.499575473	0	0	0	0	2.468209811	0	0	0	0	0
Limosilactobacillus_mucosae_MAG_02	Limosilactobacillus_mucosae_MAG_02_k141_869275_1	GH32	NA	Other	Lactobacillales	Limosilactobacillus	0	66.55540935	0	0	0	0	0	0	0	0	2.950554235	0	0	0	0	0	0	0	0	0	0	0	0	0	0	0	0	0	0	0	0	0	0	0	0	0
Limosilactobacillus_mucosae_MAG_02	Limosilactobacillus_mucosae_MAG_02_k141_549829_2	GT35	NA	Other	Lactobacillales	Limosilactobacillus	0	0	0	12.4220926	0	0	0	6.197777295	0	0	0	0	0	0	0	0	0	0	0	0	0	0	0	0	0	0	0	0	0	0	0	0	0	0	0	0
Limosilactobacillus_mucosae_MAG_02	Limosilactobacillus_mucosae_MAG_02_k141_1027741_1	GT51	NA	Other	Lactobacillales	Limosilactobacillus	0	0	0	0	0	0	109.711359	0	0	0	0	0	0	0	0	0	0	0	0	0	0	0	0	0	0	0	0	0	0	0	0	0	0	0	0	0
Limosilactobacillus_mucosae_MAG_02	Limosilactobacillus_mucosae_MAG_02_k141_953798_4	GH32	NA	Other	Lactobacillales	Limosilactobacillus	0	11.00185283	47.20668467	0	0	0	0	0	0	0	0	0	0	0	0	0	0	0	0	0	0	0	0	0	0	0	0	0	0	0	1.974367508	0	0	0	0	0
Limosilactobacillus_mucosae_MAG_02	Limosilactobacillus_mucosae_MAG_02_k141_196475_4	GT2	NA	Other	Lactobacillales	Limosilactobacillus	0	0	0	7.53972993	0	28.61772947	0	0	0	0	0	0	0	0	6.47978874	0	5.301269123	0	0	0	0	0	0	0	0	0	0	0	31.11154618	0	0	0	0	0	0	0
Limosilactobacillus_mucosae_MAG_02	Limosilactobacillus_mucosae_MAG_02_k141_103506_10	GT28	NA	Other	Lactobacillales	Limosilactobacillus	0	0	0	0	0	0	0	0	0	0	0	0	0	0	0	0	0	0	0	0	0	0	0	0	0	0	0	0	2.478365853	0	0	0	0	0	0	0
Limosilactobacillus_mucosae_MAG_02	Limosilactobacillus_mucosae_MAG_02_k141_1543128_7	GT4	NA	Other	Lactobacillales	Limosilactobacillus	0	0	0	0	0	19.9030306	0	0	0	0	3.448161295	0	0	0	0	0	0	0	0	0	0	0	0	0	0	0	0	0	0	0	0	0	0	0	0	0
Limosilactobacillus_mucosae_MAG_02	Limosilactobacillus_mucosae_MAG_02_k141_695638_14	GT2	NA	Other	Lactobacillales	Limosilactobacillus	0	0	99.20443844	0	0	0	0	0	0	0	0	0	0	0	0	0	0	0	0	0	0	0	44.81896317	0	0	0	0	0	51.76817151	0	0	0	0	0	0	0
Limosilactobacillus_mucosae_MAG_02	Limosilactobacillus_mucosae_MAG_02_k141_601668_5	GT4	NA	Other	Lactobacillales	Limosilactobacillus	0	0	14.13806696	8.417398574	0	0	0	0	0	0	1.968476497	0	0	0	0	0	0	0	0	0	0	0	0	0	0	0	0	66.48603139	0	0	0	0	0	0	0	0
Limosilactobacillus_mucosae_MAG_02	Limosilactobacillus_mucosae_MAG_02_k141_601668_6	GT4	NA	Other	Lactobacillales	Limosilactobacillus	1.942980739	0	0	0	0	0	0	1.229904152	0	0	0	0	0	0	0	0	0	0	0	0	0	0	1.946969247	0	0	0	0	0	0	0	0	0	0	0	0	0
Limosilactobacillus_mucosae_MAG_02	Limosilactobacillus_mucosae_MAG_02_k141_1566087_5	CBM48	NA	Other	Lactobacillales	Limosilactobacillus	0	0	0	0	0	0	0	0	0	0	8.873072031	0	0	0	0	0	0	0	0	0	0	0	0	0	0	0	0	0	0	0	0	0	0	0	0	0
Limosilactobacillus_mucosae_MAG_02	Limosilactobacillus_mucosae_MAG_02_k141_1496283_15	AA1	Polyphenolics Cleavage	Other	Lactobacillales	Limosilactobacillus	0	0	0	0	0	0	0	0	0	0	0	0	0	0	0	0	0	0	0	0	0	0	9.741741442	0	0	0	0	0	0	0	0	0	0	0	0	0
Limosilactobacillus_mucosae_MAG_02	Limosilactobacillus_mucosae_MAG_02_k141_1327069_7	CBM50	NA	Other	Lactobacillales	Limosilactobacillus	0	0	0	0	0	0	0	3.10452629	0	0	8.374195823	0	0	0	0	0	0	0	0	0	0	0	34.11574738	0	0	8.499575473	0	0	0	0	2.468209811	0	0	0	0	0
Limosilactobacillus_vaginalis_MAG_01	Limosilactobacillus_vaginalis_MAG_01_k141_971767_60	CBM50	NA	Other	Lactobacillales	Limosilactobacillus	0	0	69.43609593	0	0	0	0	0	0	0	0	0	0	0	0	0	0	0	0	0	0	0	0	0	0	0	0	0	0	0	0	0	0	0	0	0
Limosilactobacillus_vaginalis_MAG_01	Limosilactobacillus_vaginalis_MAG_01_k141_23415_1	GH65	NA	Other	Lactobacillales	Limosilactobacillus	0	0	0	0	0	15.92088479	0	0	0	0	0	0	0	0	0	7.567291168	0	0	0	0	0	0	0	0	0	0	0	0	8.985467434	0	1.97449324	0	0	0	0	0
Limosilactobacillus_vaginalis_MAG_01	Limosilactobacillus_vaginalis_MAG_01_k141_1481642_10	GT4	NA	Other	Lactobacillales	Limosilactobacillus	0	0	0	0	0	0	0	1.861746075	0	0	0	0	0	0	0	0	0	0	0	0	0	0	0	0	0	0	0	0	0	0	0	0	0	0	0	0
Limosilactobacillus_vaginalis_MAG_02	Limosilactobacillus_vaginalis_MAG_02_k141_279551_2	GT4	NA	Other	Lactobacillales	Limosilactobacillus	0	0	0	0	0	0	0	2.448898483	0	0	0	0	0	0	0	0	0	0	0	0	0	0	0	0	0	0	0	0	0	0	0	0	0	0	0	0
Limosilactobacillus_vaginalis_MAG_02	Limosilactobacillus_vaginalis_MAG_02_k141_199108_5	GT2	NA	Other	Lactobacillales	Limosilactobacillus	199.718214	221.6833119	727.7125666	195.0178023	120.2465587	59.80855337	0	22.09528763	0	0	13.86779924	0	0	0	12.2520005	1.074828402	7.644044431	0	134.3438534	0	0	0	94.43724136	3.939485391	0	11.97966099	63.11770251	0	0	0	17.26711865	0	0	0	3.722065062	9.170060317
Limosilactobacillus_vaginalis_MAG_02	Limosilactobacillus_vaginalis_MAG_02_k141_101714_11	GT4	NA	Other	Lactobacillales	Limosilactobacillus	0	0	0	0	0	0	0	1.861746075	0	0	0	0	0	0	0	0	0	0	0	0	0	0	0	0	0	0	0	0	0	0	0	0	0	0	0	0
Ochrobactrum_A_rhizosphaerae_MAG_01	Ochrobactrum_A_rhizosphaerae_MAG_01_k141_1093_1	GH37	NA	Other	Rhizobiales	Ochrobactrum	236.6383124	220.5180227	615.1663998	84.11851259	852.1318808	135.410732	1354.054611	17.4126702	1205.620475	206.4643681	99.53597473	626.306021	477.7310607	34.35906154	126.0306895	41.16968891	30.87649214	1090.115466	490.7719013	123.3111398	750.1948958	663.2994182	460.1704601	271.090786	877.9747889	99.04217643	388.9029789	1158.774117	555.1846371	395.1952777	20.73656526	639.662947	910.5160864	317.465916	10.5222451	11.97412048
Ochrobactrum_A_rhizosphaerae_MAG_01	Ochrobactrum_A_rhizosphaerae_MAG_01_k141_1543_2	AA3	NA	Other	Rhizobiales	Ochrobactrum	0	0	0	0	0	0	0	0	0	0	0	0	0	0	3.745644668	0	0	0	0	0	0	0	0	0	0	4.33392343	0	56.93058543	1.998725887	30.39674669	0	0	0	0	0	0
Ochrobactrum_A_rhizosphaerae_MAG_01	Ochrobactrum_A_rhizosphaerae_MAG_01_k141_2855_26	CE1	NA	Other	Rhizobiales	Ochrobactrum	0	0	0	0	0	0	0	0	0	0	0	0	0	0	0	0	0	0	0	0	0	0	0	0	0	0	0	0	0	0	0	0	0	40.5648896	0	0
Ochrobactrum_A_rhizosphaerae_MAG_01	Ochrobactrum_A_rhizosphaerae_MAG_01_k141_2969_6	AA3	NA	Other	Rhizobiales	Ochrobactrum	0	0	0	0	0	0	0	0	0	0	0	0	0	0	0	0	0	0	0	46.78382123	0	0	0	5.567076543	0	12.66989766	0	0	0	0	0	0	0	0	0	0
Ochrobactrum_A_rhizosphaerae_MAG_02	Ochrobactrum_A_rhizosphaerae_MAG_02_k141_477_9	CE1	NA	Other	Rhizobiales	Ochrobactrum	0	0	0	0	0	0	0	0	0	0	0	0	0	0	0	0	0	0	0	0	0	0	0	0	0	0	0	0	0	0	0	0	0	40.5648896	0	0
Ochrobactrum_A_rhizosphaerae_MAG_02	Ochrobactrum_A_rhizosphaerae_MAG_02_k141_1721_2	AA3	NA	Other	Rhizobiales	Ochrobactrum	0	0	0	0	0	0	0	0	0	0	0	0	0	0	3.745644668	0	0	0	0	0	0	0	0	0	0	4.33392343	0	56.93058543	1.998725887	30.39674669	0	0	0	0	0	0
Ochrobactrum_A_rhizosphaerae_MAG_02	Ochrobactrum_A_rhizosphaerae_MAG_02_k141_930_20	AA3	NA	Other	Rhizobiales	Ochrobactrum	0	0	0	0	0	0	0	0	0	0	0	0	0	0	0	0	0	0	0	46.78382123	0	0	0	5.567076543	0	12.66989766	0	0	0	0	0	0	0	0	0	0
Ochrobactrum_A_rhizosphaerae_MAG_03	Ochrobactrum_A_rhizosphaerae_MAG_03_k141_4775_61	AA3	NA	Other	Rhizobiales	Ochrobactrum	0	0	0	0	0	0	0	0	0	0	0	0	0	0	0	0	0	0	0	46.78382123	0	0	0	5.567076543	0	12.66989766	0	0	0	0	0	0	0	0	0	0
Ochrobactrum_A_rhizosphaerae_MAG_03	Ochrobactrum_A_rhizosphaerae_MAG_03_k141_3025_99	CE1	NA	Other	Rhizobiales	Ochrobactrum	0	0	0	0	0	0	0	0	0	0	0	0	0	0	0	0	0	0	0	0	0	0	0	0	0	0	0	0	0	0	0	0	0	40.5648896	0	0
Ochrobactrum_A_rhizosphaerae_MAG_03	Ochrobactrum_A_rhizosphaerae_MAG_03_k141_8966_2	AA3	NA	Other	Rhizobiales	Ochrobactrum	0	0	0	0	0	0	0	0	0	0	0	0	0	0	3.745644668	0	0	0	0	0	0	0	0	0	0	4.33392343	0	56.93058543	1.998725887	30.39674669	0	0	0	0	0	0
Oleispira_sp._MAG_04	Oleispira_sp._MAG_04_k141_4698_13	GT2	NA	Other	Pseudomonadales	Oleispira	0	0	0	21.87939883	0	0	0	0	0	0	0	0	0	0	0	0	0	0	0	0	0	0	0	0	0	0	0	0	0	0	0	0	0	0	0	0
Paraburkholderia_fungorum_MAG_01	Paraburkholderia_fungorum_MAG_01_k141_98496_25	GT41	NA	Other	Burkholderiales	Paraburkholderia	0	0	0	0	0	0	0	0	0	23.43865714	0	0	0	0	0	0	0	0	0	0	0	0	0	0	0	0	0	0	0	0	0	0	0	0	0	0
Paraburkholderia_fungorum_MAG_01	Paraburkholderia_fungorum_MAG_01_k141_98496_118	AA7	NA	Other	Burkholderiales	Paraburkholderia	0	0	0	0	0	0	0	0	0	0	0	0	0	0	0	1.619371005	0	0	0	0	0	0	0	0	0	0	0	0	0	0	0	0	21.04623381	0	0	0
Paraburkholderia_fungorum_MAG_01	Paraburkholderia_fungorum_MAG_01_k141_210414_82	GT104	NA	Other	Burkholderiales	Paraburkholderia	0	0	0	0	0	0	0	0	0	0	0	0	0	0	0	0	0	16.84977666	0	0	0	0	0	0	0	0	0	0	0	0	0	0	0	0	0	0
Paraburkholderia_fungorum_MAG_01	Paraburkholderia_fungorum_MAG_01_k141_1097254_1	AA3	NA	Other	Burkholderiales	Paraburkholderia	0	0	0	0	0	0	0	0	0	0	0	0	0	0	0	0	0	0	0	0	0	0	0	0	0	0	0	0	0	0	0	3.807201499	0	0	0	0
Paraburkholderia_fungorum_MAG_01	Paraburkholderia_fungorum_MAG_01_k141_1097254_72	GT4	NA	Other	Burkholderiales	Paraburkholderia	0	0	0	0	0	0	0	0	0	0	0	0	0	0	0	0	0	0	0	0	0	0	0	0	0	0	0	0	0	0	0	55.37297263	0	0	0	0
Paraburkholderia_fungorum_MAG_01	Paraburkholderia_fungorum_MAG_01_k141_1097254_130	AA3	NA	Other	Burkholderiales	Paraburkholderia	0	0	0	0	0	0	0	0	0	0	1.830141163	0	0	0	0	0	0	0	0	0	0	0	0	0	28.2343408	0	0	0	0	0	0	0	0	0	0	0
Paraburkholderia_fungorum_MAG_01	Paraburkholderia_fungorum_MAG_01_k141_63104_136	CBM48	NA	Other	Burkholderiales	Paraburkholderia	0	0	0	0	19.74413196	0	0	0	0	0	0	0	0	0	0	1.709278943	0	0	0	29.86019146	0	0	0	0	0	0	0	0	0	0	0	0	0	0	0	0
Paraburkholderia_fungorum_MAG_01	Paraburkholderia_fungorum_MAG_01_k141_1311695_32	AA4	Polyphenolics Cleavage	Other	Burkholderiales	Paraburkholderia	0	0	0	7.90883502	0	0	0	0	0	0	0	0	0	0	0	0	0	0	0	0	0	0	0	0	0	0	0	0	0	0	0	0	0	0	0	0
Paraburkholderia_fungorum_MAG_01	Paraburkholderia_fungorum_MAG_01_k141_1311695_33	AA4	Polyphenolics Cleavage	Other	Burkholderiales	Paraburkholderia	0	0	0	0	0	0	0	0	0	0	0	0	0	0	0	0	0	0	0	0	0	0	0	0	0	8.283879379	0	0	0	0	0	0	0	0	0	0
Paraburkholderia_fungorum_MAG_01	Paraburkholderia_fungorum_MAG_01_k141_371238_53	CE9	NA	Other	Burkholderiales	Paraburkholderia	0	0	0	0	0	0	0	0	21.33585684	0	0	0	0	0	0	0	0	0	0	0	0	0	0	0	0	0	0	0	2.548978242	0	0	0	0	6.470529239	0	0
Paraburkholderia_fungorum_MAG_02	Paraburkholderia_fungorum_MAG_02_k141_1142998_45	GT2	NA	Other	Burkholderiales	Paraburkholderia	0	0	0	0	0	0	0	0	0	0	0	0	0	0	0	0	0	0	0	0	0	0	0	0	0	0	0	0	0	34.09798317	0	0	0	0	0	0
Paraburkholderia_fungorum_MAG_02	Paraburkholderia_fungorum_MAG_02_k141_98496_25	GT41	NA	Other	Burkholderiales	Paraburkholderia	0	0	0	0	0	0	0	0	0	23.43865714	0	0	0	0	0	0	0	0	0	0	0	0	0	0	0	0	0	0	0	0	0	0	0	0	0	0
Paraburkholderia_fungorum_MAG_02	Paraburkholderia_fungorum_MAG_02_k141_98496_118	AA7	NA	Other	Burkholderiales	Paraburkholderia	0	0	0	0	0	0	0	0	0	0	0	0	0	0	0	1.619371005	0	0	0	0	0	0	0	0	0	0	0	0	0	0	0	0	21.04623381	0	0	0
Paraburkholderia_fungorum_MAG_02	Paraburkholderia_fungorum_MAG_02_k141_386024_13	AA1	Polyphenolics Cleavage	Other	Burkholderiales	Paraburkholderia	0	0	0	0	18.3863528	0	0	0	0	0	0	0	0	0	2.0050531	0	0	0	0	0	0	0	0	0	0	0	0	18.94410312	0	0	0	48.31878754	0	0	0	0
Paraburkholderia_fungorum_MAG_02	Paraburkholderia_fungorum_MAG_02_k141_481083_103	CE1	NA	Other	Burkholderiales	Paraburkholderia	0	0	0	0	0	0	0	0	0	0	0	0	0	0	0	0	0	53.45580684	0	0	0	0	0	0	0	0	0	0	0	0	0	0	0	0	0	0
Paraburkholderia_fungorum_MAG_02	Paraburkholderia_fungorum_MAG_02_k141_958763_66	GT35	NA	Other	Burkholderiales	Paraburkholderia	0	0	0	0	0	0	0	0	0	0	0	0	0	0	0	0	0	27.87091656	0	0	0	0	0	0	0	0	0	0	0	22.88764827	0	0	0	0	0	0
Paraburkholderia_fungorum_MAG_02	Paraburkholderia_fungorum_MAG_02_k141_1348257_4	AA1	Polyphenolics Cleavage	Other	Burkholderiales	Paraburkholderia	0	0	0	0	0	0	0	0	0	0	0	0	0	0	0	0	0	0	0	0	0	0	0	22.89776656	0	0	0	0	0	0	0	104.0196578	0	0	0	0
Paraburkholderia_fungorum_MAG_02	Paraburkholderia_fungorum_MAG_02_k141_210414_82	GT104	NA	Other	Burkholderiales	Paraburkholderia	0	0	0	0	0	0	0	0	0	0	0	0	0	0	0	0	0	16.84977666	0	0	0	0	0	0	0	0	0	0	0	0	0	0	0	0	0	0
Paraburkholderia_fungorum_MAG_02	Paraburkholderia_fungorum_MAG_02_k141_308734_63	AA3	NA	Other	Burkholderiales	Paraburkholderia	0	0	0	0	9.992019067	0	0	0	0	0	0	0	0	0	0	0	0	0	0	0	0	0	0	0	0	0	0	0	0	0	0	0	0	0	0	0
Paraburkholderia_fungorum_MAG_02	Paraburkholderia_fungorum_MAG_02_k141_1365439_4	GT2	NA	Other	Burkholderiales	Paraburkholderia	0	0	0	0	0	0	0	0	0	0	0	0	0	0	0	0	0	15.97453568	0	0	0	0	0	0	0	0	0	0	0	0	0	0	0	0	0	0
Paraburkholderia_fungorum_MAG_02	Paraburkholderia_fungorum_MAG_02_k141_1269670_107	AA1	Polyphenolics Cleavage	Other	Burkholderiales	Paraburkholderia	0	0	13.55939718	0	0	0	0	0	0	0	0	0	0	0	0	0	0	42.5953834	0	0	0	0	0	0	0	0	21.8804455	0	0	0	0	0	0	0	0	0
Paraburkholderia_fungorum_MAG_02	Paraburkholderia_fungorum_MAG_02_k141_1270752_22	AA1	Polyphenolics Cleavage	Other	Burkholderiales	Paraburkholderia	0	0	0	0	0	0	0	0	0	0	0	0	0	0	0	0	6.601152831	0	0	0	0	0	0	0	0	0	0	0	0	0	0	0	0	0	0	0
Paraburkholderia_fungorum_MAG_02	Paraburkholderia_fungorum_MAG_02_k141_1097254_1	AA3	NA	Other	Burkholderiales	Paraburkholderia	0	0	0	0	0	0	0	0	0	0	0	0	0	0	0	0	0	0	0	0	0	0	0	0	0	0	0	0	0	0	0	3.807201499	0	0	0	0
Paraburkholderia_fungorum_MAG_02	Paraburkholderia_fungorum_MAG_02_k141_1097254_72	GT4	NA	Other	Burkholderiales	Paraburkholderia	0	0	0	0	0	0	0	0	0	0	0	0	0	0	0	0	0	0	0	0	0	0	0	0	0	0	0	0	0	0	0	55.37297263	0	0	0	0
Paraburkholderia_fungorum_MAG_02	Paraburkholderia_fungorum_MAG_02_k141_1097254_130	AA3	NA	Other	Burkholderiales	Paraburkholderia	0	0	0	0	0	0	0	0	0	0	1.830141163	0	0	0	0	0	0	0	0	0	0	0	0	0	28.2343408	0	0	0	0	0	0	0	0	0	0	0
Paraburkholderia_fungorum_MAG_02	Paraburkholderia_fungorum_MAG_02_k141_434387_27	CBM48	NA	Other	Burkholderiales	Paraburkholderia	0	0	0	0	0	0	0	0	0	0	0	0	0	0	0	0	0	0	0	0	0	0	0	0	0	0	0	0	10.44007804	0	0	0	0	0	0	0
Paraburkholderia_fungorum_MAG_02	Paraburkholderia_fungorum_MAG_02_k141_434387_34	AA3	NA	Other	Burkholderiales	Paraburkholderia	0	0	0	0	0	0	0	0	0	0	0	16.69640796	0	0	0	0	0	0	0	0	0	0	0	0	0	0	0	0	0	0	0	0	0	0	0	0
Paraburkholderia_fungorum_MAG_02	Paraburkholderia_fungorum_MAG_02_k141_434387_155	GT28	NA	Other	Burkholderiales	Paraburkholderia	0	0	0	0	0	0	0	0	0	0	0	0	0	0	0	0	0	0	0	22.99164435	0	0	0	0	0	0	0	0	0	0	0	0	0	0	0	0
Paraburkholderia_fungorum_MAG_02	Paraburkholderia_fungorum_MAG_02_k141_819916_43	AA1	Polyphenolics Cleavage	Other	Burkholderiales	Paraburkholderia	0	0	18.46835915	0	12.96388693	0	0	0	0	0	0	0	0	6.402380543	0	0	0	0	0	0	34.56888869	0	0	0	0	18.23010266	56.40785141	0	0	0	0	0	0	0	0	0
Paraburkholderia_fungorum_MAG_02	Paraburkholderia_fungorum_MAG_02_k141_63104_136	CBM48	NA	Other	Burkholderiales	Paraburkholderia	0	0	0	0	19.74413196	0	0	0	0	0	0	0	0	0	0	1.709278943	0	0	0	29.86019146	0	0	0	0	0	0	0	0	0	0	0	0	0	0	0	0
Paraburkholderia_fungorum_MAG_02	Paraburkholderia_fungorum_MAG_02_k141_1311695_32	AA4	Polyphenolics Cleavage	Other	Burkholderiales	Paraburkholderia	0	0	0	7.90883502	0	0	0	0	0	0	0	0	0	0	0	0	0	0	0	0	0	0	0	0	0	0	0	0	0	0	0	0	0	0	0	0
Paraburkholderia_fungorum_MAG_02	Paraburkholderia_fungorum_MAG_02_k141_1311695_33	AA4	Polyphenolics Cleavage	Other	Burkholderiales	Paraburkholderia	0	0	0	0	0	0	0	0	0	0	0	0	0	0	0	0	0	0	0	0	0	0	0	0	0	8.283879379	0	0	0	0	0	0	0	0	0	0
Paraburkholderia_fungorum_MAG_02	Paraburkholderia_fungorum_MAG_02_k141_1791253_294	GT51	NA	Other	Burkholderiales	Paraburkholderia	0	0	0	0	0	0	0	0	0	25.75830593	0	0	0	0	0	0	0	0	0	0	0	0	0	0	0	0	0	14.98887369	0	0	0	0	0	0	0	0
Paraburkholderia_fungorum_MAG_02	Paraburkholderia_fungorum_MAG_02_k141_371238_53	CE9	NA	Other	Burkholderiales	Paraburkholderia	0	0	0	0	0	0	0	0	21.33585684	0	0	0	0	0	0	0	0	0	0	0	0	0	0	0	0	0	0	0	2.548978242	0	0	0	0	6.470529239	0	0
Paraburkholderia_fungorum_MAG_03	Paraburkholderia_fungorum_MAG_03_k141_29364_79	GT83	NA	Other	Burkholderiales	Paraburkholderia	0	0	0	0	0	0	0	0	0	0	0	0	0	0	0	0	0	0	0	0	114.8848794	0	37.05195846	0	0	0	52.94375668	0	0	0	0	0	0	0	0	0
Paraburkholderia_fungorum_MAG_03	Paraburkholderia_fungorum_MAG_03_k141_146816_16	GT28	NA	Other	Burkholderiales	Paraburkholderia	0	0	0	0	0	0	0	0	0	0	0	0	0	0	0	0	0	0	0	22.99164435	0	0	0	0	0	0	0	0	0	0	0	0	0	0	0	0
Paraburkholderia_fungorum_MAG_03	Paraburkholderia_fungorum_MAG_03_k141_62510_32	AA4	Polyphenolics Cleavage	Other	Burkholderiales	Paraburkholderia	0	0	0	7.90883502	0	0	0	0	0	0	0	0	0	0	0	0	0	0	0	0	0	0	0	0	0	0	0	0	0	0	0	0	0	0	0	0
Paraburkholderia_fungorum_MAG_03	Paraburkholderia_fungorum_MAG_03_k141_62510_33	AA4	Polyphenolics Cleavage	Other	Burkholderiales	Paraburkholderia	0	0	0	0	0	0	0	0	0	0	0	0	0	0	0	0	0	0	0	0	0	0	0	0	0	8.283879379	0	0	0	0	0	0	0	0	0	0
Paraburkholderia_fungorum_MAG_03	Paraburkholderia_fungorum_MAG_03_k141_33516_103	GT2	NA	Other	Burkholderiales	Paraburkholderia	0	0	0	0	0	0	0	0	0	0	0	0	0	0	0	0	0	0	0	0	0	0	0	0	0	0	0	0	0	34.09798317	0	0	0	0	0	0
Paraburkholderia_fungorum_MAG_03	Paraburkholderia_fungorum_MAG_03_k141_147620_140	AA1	Polyphenolics Cleavage	Other	Burkholderiales	Paraburkholderia	0	0	13.55939718	0	0	0	0	0	0	0	0	0	0	0	0	0	0	42.5953834	0	0	0	0	0	0	0	0	21.8804455	0	0	0	0	0	0	0	0	0
Paraburkholderia_fungorum_MAG_03	Paraburkholderia_fungorum_MAG_03_k141_120249_14	AA7	NA	Other	Burkholderiales	Paraburkholderia	0	0	0	0	0	0	0	0	0	0	0	0	0	0	0	1.619371005	0	0	0	0	0	0	0	0	0	0	0	0	0	0	0	0	21.04623381	0	0	0
Paraburkholderia_fungorum_MAG_03	Paraburkholderia_fungorum_MAG_03_k141_121220_13	AA1	Polyphenolics Cleavage	Other	Burkholderiales	Paraburkholderia	0	0	0	0	18.3863528	0	0	0	0	0	0	0	0	0	2.0050531	0	0	0	0	0	0	0	0	0	0	0	0	18.94410312	0	0	0	48.31878754	0	0	0	0
Paraburkholderia_fungorum_MAG_03	Paraburkholderia_fungorum_MAG_03_k141_121220_423	GT41	NA	Other	Burkholderiales	Paraburkholderia	0	0	0	0	0	0	0	0	0	23.43865714	0	0	0	0	0	0	0	0	0	0	0	0	0	0	0	0	0	0	0	0	0	0	0	0	0	0
Paraburkholderia_fungorum_MAG_03	Paraburkholderia_fungorum_MAG_03_k141_94539_131	GT35	NA	Other	Burkholderiales	Paraburkholderia	0	0	0	0	0	0	0	0	0	0	0	0	0	0	0	0	0	27.87091656	0	0	0	0	0	0	0	0	0	0	0	22.88764827	0	0	0	0	0	0
Paraburkholderia_fungorum_MAG_03	Paraburkholderia_fungorum_MAG_03_k141_66967_1	AA3	NA	Other	Burkholderiales	Paraburkholderia	0	0	0	0	0	0	0	0	0	0	0	0	0	0	0	0	0	0	0	0	0	0	0	0	0	0	0	0	0	0	0	3.807201499	0	0	0	0
Paraburkholderia_fungorum_MAG_03	Paraburkholderia_fungorum_MAG_03_k141_66967_72	GT4	NA	Other	Burkholderiales	Paraburkholderia	0	0	0	0	0	0	0	0	0	0	0	0	0	0	0	0	0	0	0	0	0	0	0	0	0	0	0	0	0	0	0	55.37297263	0	0	0	0
Paraburkholderia_fungorum_MAG_03	Paraburkholderia_fungorum_MAG_03_k141_66967_130	AA3	NA	Other	Burkholderiales	Paraburkholderia	0	0	0	0	0	0	0	0	0	0	1.830141163	0	0	0	0	0	0	0	0	0	0	0	0	0	28.2343408	0	0	0	0	0	0	0	0	0	0	0
Paraburkholderia_fungorum_MAG_03	Paraburkholderia_fungorum_MAG_03_k141_36148_93	GT104	NA	Other	Burkholderiales	Paraburkholderia	0	0	0	0	0	0	0	0	0	0	0	0	0	0	0	0	0	16.84977666	0	0	0	0	0	0	0	0	0	0	0	0	0	0	0	0	0	0
Paraburkholderia_fungorum_MAG_03	Paraburkholderia_fungorum_MAG_03_k141_67502_27	CBM48	NA	Other	Burkholderiales	Paraburkholderia	0	0	0	0	0	0	0	0	0	0	0	0	0	0	0	0	0	0	0	0	0	0	0	0	0	0	0	0	10.44007804	0	0	0	0	0	0	0
Paraburkholderia_fungorum_MAG_03	Paraburkholderia_fungorum_MAG_03_k141_67502_34	AA3	NA	Other	Burkholderiales	Paraburkholderia	0	0	0	0	0	0	0	0	0	0	0	16.69640796	0	0	0	0	0	0	0	0	0	0	0	0	0	0	0	0	0	0	0	0	0	0	0	0
Paraburkholderia_fungorum_MAG_03	Paraburkholderia_fungorum_MAG_03_k141_40948_63	AA3	NA	Other	Burkholderiales	Paraburkholderia	0	0	0	0	9.992019067	0	0	0	0	0	0	0	0	0	0	0	0	0	0	0	0	0	0	0	0	0	0	0	0	0	0	0	0	0	0	0
Paraburkholderia_fungorum_MAG_03	Paraburkholderia_fungorum_MAG_03_k141_13431_53	CE9	NA	Other	Burkholderiales	Paraburkholderia	0	0	0	0	0	0	0	0	21.33585684	0	0	0	0	0	0	0	0	0	0	0	0	0	0	0	0	0	0	0	2.548978242	0	0	0	0	6.470529239	0	0
Paraburkholderia_fungorum_MAG_03	Paraburkholderia_fungorum_MAG_03_k141_13561_4	GT2	NA	Other	Burkholderiales	Paraburkholderia	0	0	0	0	0	0	0	0	0	0	0	0	0	0	0	0	0	15.97453568	0	0	0	0	0	0	0	0	0	0	0	0	0	0	0	0	0	0
Paraburkholderia_fungorum_MAG_03	Paraburkholderia_fungorum_MAG_03_k141_139684_37	CBM48	NA	Other	Burkholderiales	Paraburkholderia	0	0	0	0	19.74413196	0	0	0	0	0	0	0	0	0	0	1.709278943	0	0	0	29.86019146	0	0	0	0	0	0	0	0	0	0	0	0	0	0	0	0
Paraburkholderia_fungorum_MAG_04	Paraburkholderia_fungorum_MAG_04_k141_29364_79	GT83	NA	Other	Burkholderiales	Paraburkholderia	0	0	0	0	0	0	0	0	0	0	0	0	0	0	0	0	0	0	0	0	114.8848794	0	37.05195846	0	0	0	52.94375668	0	0	0	0	0	0	0	0	0
Paraburkholderia_fungorum_MAG_04	Paraburkholderia_fungorum_MAG_04_k141_146816_16	GT28	NA	Other	Burkholderiales	Paraburkholderia	0	0	0	0	0	0	0	0	0	0	0	0	0	0	0	0	0	0	0	22.99164435	0	0	0	0	0	0	0	0	0	0	0	0	0	0	0	0
Paraburkholderia_fungorum_MAG_04	Paraburkholderia_fungorum_MAG_04_k141_62510_32	AA4	Polyphenolics Cleavage	Other	Burkholderiales	Paraburkholderia	0	0	0	7.90883502	0	0	0	0	0	0	0	0	0	0	0	0	0	0	0	0	0	0	0	0	0	0	0	0	0	0	0	0	0	0	0	0
Paraburkholderia_fungorum_MAG_04	Paraburkholderia_fungorum_MAG_04_k141_62510_33	AA4	Polyphenolics Cleavage	Other	Burkholderiales	Paraburkholderia	0	0	0	0	0	0	0	0	0	0	0	0	0	0	0	0	0	0	0	0	0	0	0	0	0	8.283879379	0	0	0	0	0	0	0	0	0	0
Paraburkholderia_fungorum_MAG_04	Paraburkholderia_fungorum_MAG_04_k141_33516_103	GT2	NA	Other	Burkholderiales	Paraburkholderia	0	0	0	0	0	0	0	0	0	0	0	0	0	0	0	0	0	0	0	0	0	0	0	0	0	0	0	0	0	34.09798317	0	0	0	0	0	0
Paraburkholderia_fungorum_MAG_04	Paraburkholderia_fungorum_MAG_04_k141_147620_140	AA1	Polyphenolics Cleavage	Other	Burkholderiales	Paraburkholderia	0	0	13.55939718	0	0	0	0	0	0	0	0	0	0	0	0	0	0	42.5953834	0	0	0	0	0	0	0	0	21.8804455	0	0	0	0	0	0	0	0	0
Paraburkholderia_fungorum_MAG_04	Paraburkholderia_fungorum_MAG_04_k141_120249_14	AA7	NA	Other	Burkholderiales	Paraburkholderia	0	0	0	0	0	0	0	0	0	0	0	0	0	0	0	1.619371005	0	0	0	0	0	0	0	0	0	0	0	0	0	0	0	0	21.04623381	0	0	0
Paraburkholderia_fungorum_MAG_04	Paraburkholderia_fungorum_MAG_04_k141_121220_13	AA1	Polyphenolics Cleavage	Other	Burkholderiales	Paraburkholderia	0	0	0	0	18.3863528	0	0	0	0	0	0	0	0	0	2.0050531	0	0	0	0	0	0	0	0	0	0	0	0	18.94410312	0	0	0	48.31878754	0	0	0	0
Paraburkholderia_fungorum_MAG_04	Paraburkholderia_fungorum_MAG_04_k141_121220_423	GT41	NA	Other	Burkholderiales	Paraburkholderia	0	0	0	0	0	0	0	0	0	23.43865714	0	0	0	0	0	0	0	0	0	0	0	0	0	0	0	0	0	0	0	0	0	0	0	0	0	0
Paraburkholderia_fungorum_MAG_04	Paraburkholderia_fungorum_MAG_04_k141_34834_147	AA4	Polyphenolics Cleavage	Other	Burkholderiales	Paraburkholderia	0	0	0	0	0	0	0	0	0	0	0	3.20133971	47.49151691	0	0	1.441149812	0	0	0	0	68.57320947	0	0	0	32.3483983	0	0	0	0	0	0	0	0	0	0	0
Paraburkholderia_fungorum_MAG_04	Paraburkholderia_fungorum_MAG_04_k141_34834_166	GT4	NA	Other	Burkholderiales	Paraburkholderia	0	0	0	0	0	0	0	0	0	0	0	0	0	0	0	0	0	0	0	0	0	33.80585613	0	0	0	0	0	0	0	0	0	0	0	0	0	0
Paraburkholderia_fungorum_MAG_04	Paraburkholderia_fungorum_MAG_04_k141_34834_182	GT4	NA	Other	Burkholderiales	Paraburkholderia	0	0	0	0	0	0	0	0	0	0	0	0	0	0	0	0	0	0	0	0	0	0	0	0	0	0	0	0	32.43253225	0	0	0	0	0	0	0
Paraburkholderia_fungorum_MAG_04	Paraburkholderia_fungorum_MAG_04_k141_94539_131	GT35	NA	Other	Burkholderiales	Paraburkholderia	0	0	0	0	0	0	0	0	0	0	0	0	0	0	0	0	0	27.87091656	0	0	0	0	0	0	0	0	0	0	0	22.88764827	0	0	0	0	0	0
Paraburkholderia_fungorum_MAG_04	Paraburkholderia_fungorum_MAG_04_k141_66967_1	AA3	NA	Other	Burkholderiales	Paraburkholderia	0	0	0	0	0	0	0	0	0	0	0	0	0	0	0	0	0	0	0	0	0	0	0	0	0	0	0	0	0	0	0	3.807201499	0	0	0	0
Paraburkholderia_fungorum_MAG_04	Paraburkholderia_fungorum_MAG_04_k141_66967_72	GT4	NA	Other	Burkholderiales	Paraburkholderia	0	0	0	0	0	0	0	0	0	0	0	0	0	0	0	0	0	0	0	0	0	0	0	0	0	0	0	0	0	0	0	55.37297263	0	0	0	0
Paraburkholderia_fungorum_MAG_04	Paraburkholderia_fungorum_MAG_04_k141_66967_130	AA3	NA	Other	Burkholderiales	Paraburkholderia	0	0	0	0	0	0	0	0	0	0	1.830141163	0	0	0	0	0	0	0	0	0	0	0	0	0	28.2343408	0	0	0	0	0	0	0	0	0	0	0
Paraburkholderia_fungorum_MAG_04	Paraburkholderia_fungorum_MAG_04_k141_36148_93	GT104	NA	Other	Burkholderiales	Paraburkholderia	0	0	0	0	0	0	0	0	0	0	0	0	0	0	0	0	0	16.84977666	0	0	0	0	0	0	0	0	0	0	0	0	0	0	0	0	0	0
Paraburkholderia_fungorum_MAG_04	Paraburkholderia_fungorum_MAG_04_k141_67502_27	CBM48	NA	Other	Burkholderiales	Paraburkholderia	0	0	0	0	0	0	0	0	0	0	0	0	0	0	0	0	0	0	0	0	0	0	0	0	0	0	0	0	10.44007804	0	0	0	0	0	0	0
Paraburkholderia_fungorum_MAG_04	Paraburkholderia_fungorum_MAG_04_k141_67502_34	AA3	NA	Other	Burkholderiales	Paraburkholderia	0	0	0	0	0	0	0	0	0	0	0	16.69640796	0	0	0	0	0	0	0	0	0	0	0	0	0	0	0	0	0	0	0	0	0	0	0	0
Paraburkholderia_fungorum_MAG_04	Paraburkholderia_fungorum_MAG_04_k141_68143_43	AA1	Polyphenolics Cleavage	Other	Burkholderiales	Paraburkholderia	0	0	18.46835915	0	12.96388693	0	0	0	0	0	0	0	0	6.402380543	0	0	0	0	0	0	34.56888869	0	0	0	0	18.23010266	56.40785141	0	0	0	0	0	0	0	0	0
Paraburkholderia_fungorum_MAG_04	Paraburkholderia_fungorum_MAG_04_k141_40948_63	AA3	NA	Other	Burkholderiales	Paraburkholderia	0	0	0	0	9.992019067	0	0	0	0	0	0	0	0	0	0	0	0	0	0	0	0	0	0	0	0	0	0	0	0	0	0	0	0	0	0	0
Paraburkholderia_fungorum_MAG_04	Paraburkholderia_fungorum_MAG_04_k141_13431_53	CE9	NA	Other	Burkholderiales	Paraburkholderia	0	0	0	0	0	0	0	0	21.33585684	0	0	0	0	0	0	0	0	0	0	0	0	0	0	0	0	0	0	0	2.548978242	0	0	0	0	6.470529239	0	0
Paraburkholderia_fungorum_MAG_04	Paraburkholderia_fungorum_MAG_04_k141_13561_4	GT2	NA	Other	Burkholderiales	Paraburkholderia	0	0	0	0	0	0	0	0	0	0	0	0	0	0	0	0	0	15.97453568	0	0	0	0	0	0	0	0	0	0	0	0	0	0	0	0	0	0
Paraburkholderia_fungorum_MAG_04	Paraburkholderia_fungorum_MAG_04_k141_15303_103	CE1	NA	Other	Burkholderiales	Paraburkholderia	0	0	0	0	0	0	0	0	0	0	0	0	0	0	0	0	0	53.45580684	0	0	0	0	0	0	0	0	0	0	0	0	0	0	0	0	0	0
Paraburkholderia_fungorum_MAG_04	Paraburkholderia_fungorum_MAG_04_k141_17739_4	AA1	Polyphenolics Cleavage	Other	Burkholderiales	Paraburkholderia	0	0	0	0	0	0	0	0	0	0	0	0	0	0	0	0	0	0	0	0	0	0	0	22.89776656	0	0	0	0	0	0	0	104.0196578	0	0	0	0
Paraburkholderia_fungorum_MAG_04	Paraburkholderia_fungorum_MAG_04_k141_104682_294	GT51	NA	Other	Burkholderiales	Paraburkholderia	0	0	0	0	0	0	0	0	0	25.75830593	0	0	0	0	0	0	0	0	0	0	0	0	0	0	0	0	0	14.98887369	0	0	0	0	0	0	0	0
Paraburkholderia_fungorum_MAG_04	Paraburkholderia_fungorum_MAG_04_k141_139684_37	CBM48	NA	Other	Burkholderiales	Paraburkholderia	0	0	0	0	19.74413196	0	0	0	0	0	0	0	0	0	0	1.709278943	0	0	0	29.86019146	0	0	0	0	0	0	0	0	0	0	0	0	0	0	0	0
Paraburkholderia_fungorum_MAG_04	Paraburkholderia_fungorum_MAG_04_k141_140404_22	AA1	Polyphenolics Cleavage	Other	Burkholderiales	Paraburkholderia	0	0	0	0	0	0	0	0	0	0	0	0	0	0	0	0	6.601152831	0	0	0	0	0	0	0	0	0	0	0	0	0	0	0	0	0	0	0
Paraburkholderia_fungorum_MAG_05	Paraburkholderia_fungorum_MAG_05_k141_296805_27	GT2	NA	Other	Burkholderiales	Paraburkholderia	0	0	0	0	0	0	0	0	0	0	0	0	0	0	0	0	0	0	0	0	0	0	0	0	0	0	0	0	0	34.09798317	0	0	0	0	0	0
Paraburkholderia_fungorum_MAG_05	Paraburkholderia_fungorum_MAG_05_k141_119742_10	GT51	NA	Other	Burkholderiales	Paraburkholderia	0	0	0	0	0	0	0	0	0	25.75830593	0	0	0	0	0	0	0	0	0	0	0	0	0	0	0	0	0	14.98887369	0	0	0	0	0	0	0	0
Paraburkholderia_fungorum_MAG_05	Paraburkholderia_fungorum_MAG_05_k141_5043_55	AA1	Polyphenolics Cleavage	Other	Burkholderiales	Paraburkholderia	0	0	13.55939718	0	0	0	0	0	0	0	0	0	0	0	0	0	0	42.5953834	0	0	0	0	0	0	0	0	21.8804455	0	0	0	0	0	0	0	0	0
Paraburkholderia_fungorum_MAG_05	Paraburkholderia_fungorum_MAG_05_k141_6537_136	CBM48	NA	Other	Burkholderiales	Paraburkholderia	0	0	0	0	19.74413196	0	0	0	0	0	0	0	0	0	0	1.709278943	0	0	0	29.86019146	0	0	0	0	0	0	0	0	0	0	0	0	0	0	0	0
Paraburkholderia_fungorum_MAG_05	Paraburkholderia_fungorum_MAG_05_k141_185169_14	AA7	NA	Other	Burkholderiales	Paraburkholderia	0	0	0	0	0	0	0	0	0	0	0	0	0	0	0	1.619371005	0	0	0	0	0	0	0	0	0	0	0	0	0	0	0	0	21.04623381	0	0	0
Paraburkholderia_fungorum_MAG_05	Paraburkholderia_fungorum_MAG_05_k141_185169_107	GT41	NA	Other	Burkholderiales	Paraburkholderia	0	0	0	0	0	0	0	0	0	23.43865714	0	0	0	0	0	0	0	0	0	0	0	0	0	0	0	0	0	0	0	0	0	0	0	0	0	0
Paraburkholderia_fungorum_MAG_05	Paraburkholderia_fungorum_MAG_05_k141_185169_514	AA1	Polyphenolics Cleavage	Other	Burkholderiales	Paraburkholderia	0	0	0	0	18.3863528	0	0	0	0	0	0	0	0	0	2.0050531	0	0	0	0	0	0	0	0	0	0	0	0	18.94410312	0	0	0	48.31878754	0	0	0	0
Paraburkholderia_fungorum_MAG_05	Paraburkholderia_fungorum_MAG_05_k141_127887_27	CBM48	NA	Other	Burkholderiales	Paraburkholderia	0	0	0	0	0	0	0	0	0	0	0	0	0	0	0	0	0	0	0	0	0	0	0	0	0	0	0	0	10.44007804	0	0	0	0	0	0	0
Paraburkholderia_fungorum_MAG_05	Paraburkholderia_fungorum_MAG_05_k141_127887_34	AA3	NA	Other	Burkholderiales	Paraburkholderia	0	0	0	0	0	0	0	0	0	0	0	16.69640796	0	0	0	0	0	0	0	0	0	0	0	0	0	0	0	0	0	0	0	0	0	0	0	0
Paraburkholderia_fungorum_MAG_05	Paraburkholderia_fungorum_MAG_05_k141_127887_155	GT28	NA	Other	Burkholderiales	Paraburkholderia	0	0	0	0	0	0	0	0	0	0	0	0	0	0	0	0	0	0	0	22.99164435	0	0	0	0	0	0	0	0	0	0	0	0	0	0	0	0
Paraburkholderia_fungorum_MAG_05	Paraburkholderia_fungorum_MAG_05_k141_128688_43	AA1	Polyphenolics Cleavage	Other	Burkholderiales	Paraburkholderia	0	0	18.46835915	0	12.96388693	0	0	0	0	0	0	0	0	6.402380543	0	0	0	0	0	0	34.56888869	0	0	0	0	18.23010266	56.40785141	0	0	0	0	0	0	0	0	0
Paraburkholderia_fungorum_MAG_05	Paraburkholderia_fungorum_MAG_05_k141_191859_15	AA3	NA	Other	Burkholderiales	Paraburkholderia	0	0	0	0	9.992019067	0	0	0	0	0	0	0	0	0	0	0	0	0	0	0	0	0	0	0	0	0	0	0	0	0	0	0	0	0	0	0
Paraburkholderia_fungorum_MAG_05	Paraburkholderia_fungorum_MAG_05_k141_76564_93	GT104	NA	Other	Burkholderiales	Paraburkholderia	0	0	0	0	0	0	0	0	0	0	0	0	0	0	0	0	0	16.84977666	0	0	0	0	0	0	0	0	0	0	0	0	0	0	0	0	0	0
Paraburkholderia_fungorum_MAG_05	Paraburkholderia_fungorum_MAG_05_k141_23780_131	GT35	NA	Other	Burkholderiales	Paraburkholderia	0	0	0	0	0	0	0	0	0	0	0	0	0	0	0	0	0	27.87091656	0	0	0	0	0	0	0	0	0	0	0	22.88764827	0	0	0	0	0	0
Paraburkholderia_fungorum_MAG_05	Paraburkholderia_fungorum_MAG_05_k141_24168_4	GT2	NA	Other	Burkholderiales	Paraburkholderia	0	0	0	0	0	0	0	0	0	0	0	0	0	0	0	0	0	15.97453568	0	0	0	0	0	0	0	0	0	0	0	0	0	0	0	0	0	0
Paraburkholderia_fungorum_MAG_05	Paraburkholderia_fungorum_MAG_05_k141_86764_32	AA4	Polyphenolics Cleavage	Other	Burkholderiales	Paraburkholderia	0	0	0	7.90883502	0	0	0	0	0	0	0	0	0	0	0	0	0	0	0	0	0	0	0	0	0	0	0	0	0	0	0	0	0	0	0	0
Paraburkholderia_fungorum_MAG_05	Paraburkholderia_fungorum_MAG_05_k141_86764_33	AA4	Polyphenolics Cleavage	Other	Burkholderiales	Paraburkholderia	0	0	0	0	0	0	0	0	0	0	0	0	0	0	0	0	0	0	0	0	0	0	0	0	0	8.283879379	0	0	0	0	0	0	0	0	0	0
Paraburkholderia_fungorum_MAG_05	Paraburkholderia_fungorum_MAG_05_k141_29657_1	AA3	NA	Other	Burkholderiales	Paraburkholderia	0	0	0	0	0	0	0	0	0	0	0	0	0	0	0	0	0	0	0	0	0	0	0	0	0	0	0	0	0	0	0	3.807201499	0	0	0	0
Paraburkholderia_fungorum_MAG_05	Paraburkholderia_fungorum_MAG_05_k141_29657_72	GT4	NA	Other	Burkholderiales	Paraburkholderia	0	0	0	0	0	0	0	0	0	0	0	0	0	0	0	0	0	0	0	0	0	0	0	0	0	0	0	0	0	0	0	55.37297263	0	0	0	0
Paraburkholderia_fungorum_MAG_05	Paraburkholderia_fungorum_MAG_05_k141_29657_130	AA3	NA	Other	Burkholderiales	Paraburkholderia	0	0	0	0	0	0	0	0	0	0	1.830141163	0	0	0	0	0	0	0	0	0	0	0	0	0	28.2343408	0	0	0	0	0	0	0	0	0	0	0
Paraburkholderia_fungorum_MAG_05	Paraburkholderia_fungorum_MAG_05_k141_34930_103	CE1	NA	Other	Burkholderiales	Paraburkholderia	0	0	0	0	0	0	0	0	0	0	0	0	0	0	0	0	0	53.45580684	0	0	0	0	0	0	0	0	0	0	0	0	0	0	0	0	0	0
Paraburkholderia_fungorum_MAG_05	Paraburkholderia_fungorum_MAG_05_k141_38901_53	CE9	NA	Other	Burkholderiales	Paraburkholderia	0	0	0	0	0	0	0	0	21.33585684	0	0	0	0	0	0	0	0	0	0	0	0	0	0	0	0	0	0	0	2.548978242	0	0	0	0	6.470529239	0	0
Paraburkholderia_fungorum_MAG_05	Paraburkholderia_fungorum_MAG_05_k141_40390_4	AA1	Polyphenolics Cleavage	Other	Burkholderiales	Paraburkholderia	0	0	0	0	0	0	0	0	0	0	0	0	0	0	0	0	0	0	0	0	0	0	0	22.89776656	0	0	0	0	0	0	0	104.0196578	0	0	0	0
Paraburkholderia_fungorum_MAG_05	Paraburkholderia_fungorum_MAG_05_k141_286726_22	AA1	Polyphenolics Cleavage	Other	Burkholderiales	Paraburkholderia	0	0	0	0	0	0	0	0	0	0	0	0	0	0	0	0	6.601152831	0	0	0	0	0	0	0	0	0	0	0	0	0	0	0	0	0	0	0
Paraburkholderia_fungorum_MAG_05	Paraburkholderia_fungorum_MAG_05_k141_109881_147	AA4	Polyphenolics Cleavage	Other	Burkholderiales	Paraburkholderia	0	0	0	0	0	0	0	0	0	0	0	3.20133971	47.49151691	0	0	1.441149812	0	0	0	0	68.57320947	0	0	0	32.3483983	0	0	0	0	0	0	0	0	0	0	0
Paraburkholderia_fungorum_MAG_05	Paraburkholderia_fungorum_MAG_05_k141_109881_166	GT4	NA	Other	Burkholderiales	Paraburkholderia	0	0	0	0	0	0	0	0	0	0	0	0	0	0	0	0	0	0	0	0	0	33.80585613	0	0	0	0	0	0	0	0	0	0	0	0	0	0
Paraburkholderia_fungorum_MAG_05	Paraburkholderia_fungorum_MAG_05_k141_109881_182	GT4	NA	Other	Burkholderiales	Paraburkholderia	0	0	0	0	0	0	0	0	0	0	0	0	0	0	0	0	0	0	0	0	0	0	0	0	0	0	0	0	32.43253225	0	0	0	0	0	0	0
Paraburkholderia_fungorum_MAG_06	Paraburkholderia_fungorum_MAG_06_k141_268716_37	CBM48	NA	Other	Burkholderiales	Paraburkholderia	0	0	0	0	19.74413196	0	0	0	0	0	0	0	0	0	0	1.709278943	0	0	0	29.86019146	0	0	0	0	0	0	0	0	0	0	0	0	0	0	0	0
Paraburkholderia_fungorum_MAG_06	Paraburkholderia_fungorum_MAG_06_k141_10765_1	AA3	NA	Other	Burkholderiales	Paraburkholderia	0	0	0	0	0	0	0	0	0	0	0	0	0	0	0	0	0	0	0	0	0	0	0	0	0	0	0	0	0	0	0	3.807201499	0	0	0	0
Paraburkholderia_fungorum_MAG_06	Paraburkholderia_fungorum_MAG_06_k141_10765_72	GT4	NA	Other	Burkholderiales	Paraburkholderia	0	0	0	0	0	0	0	0	0	0	0	0	0	0	0	0	0	0	0	0	0	0	0	0	0	0	0	0	0	0	0	55.37297263	0	0	0	0
Paraburkholderia_fungorum_MAG_06	Paraburkholderia_fungorum_MAG_06_k141_10765_130	AA3	NA	Other	Burkholderiales	Paraburkholderia	0	0	0	0	0	0	0	0	0	0	1.830141163	0	0	0	0	0	0	0	0	0	0	0	0	0	28.2343408	0	0	0	0	0	0	0	0	0	0	0
Paraburkholderia_fungorum_MAG_06	Paraburkholderia_fungorum_MAG_06_k141_30536_53	CE9	NA	Other	Burkholderiales	Paraburkholderia	0	0	0	0	0	0	0	0	21.33585684	0	0	0	0	0	0	0	0	0	0	0	0	0	0	0	0	0	0	0	2.548978242	0	0	0	0	6.470529239	0	0
Paraburkholderia_fungorum_MAG_06	Paraburkholderia_fungorum_MAG_06_k141_118295_32	AA4	Polyphenolics Cleavage	Other	Burkholderiales	Paraburkholderia	0	0	0	7.90883502	0	0	0	0	0	0	0	0	0	0	0	0	0	0	0	0	0	0	0	0	0	0	0	0	0	0	0	0	0	0	0	0
Paraburkholderia_fungorum_MAG_06	Paraburkholderia_fungorum_MAG_06_k141_118295_33	AA4	Polyphenolics Cleavage	Other	Burkholderiales	Paraburkholderia	0	0	0	0	0	0	0	0	0	0	0	0	0	0	0	0	0	0	0	0	0	0	0	0	0	8.283879379	0	0	0	0	0	0	0	0	0	0
Paraburkholderia_fungorum_MAG_06	Paraburkholderia_fungorum_MAG_06_k141_207382_16	GT28	NA	Other	Burkholderiales	Paraburkholderia	0	0	0	0	0	0	0	0	0	0	0	0	0	0	0	0	0	0	0	22.99164435	0	0	0	0	0	0	0	0	0	0	0	0	0	0	0	0
Paraburkholderia_fungorum_MAG_06	Paraburkholderia_fungorum_MAG_06_k141_290059_82	GT104	NA	Other	Burkholderiales	Paraburkholderia	0	0	0	0	0	0	0	0	0	0	0	0	0	0	0	0	0	16.84977666	0	0	0	0	0	0	0	0	0	0	0	0	0	0	0	0	0	0
Paraburkholderia_fungorum_MAG_07	Paraburkholderia_fungorum_MAG_07_k141_604_147	AA4	Polyphenolics Cleavage	Other	Burkholderiales	Paraburkholderia	0	0	0	0	0	0	0	0	0	0	0	3.20133971	47.49151691	0	0	1.441149812	0	0	0	0	68.57320947	0	0	0	32.3483983	0	0	0	0	0	0	0	0	0	0	0
Paraburkholderia_fungorum_MAG_07	Paraburkholderia_fungorum_MAG_07_k141_604_166	GT4	NA	Other	Burkholderiales	Paraburkholderia	0	0	0	0	0	0	0	0	0	0	0	0	0	0	0	0	0	0	0	0	0	33.80585613	0	0	0	0	0	0	0	0	0	0	0	0	0	0
Paraburkholderia_fungorum_MAG_07	Paraburkholderia_fungorum_MAG_07_k141_604_182	GT4	NA	Other	Burkholderiales	Paraburkholderia	0	0	0	0	0	0	0	0	0	0	0	0	0	0	0	0	0	0	0	0	0	0	0	0	0	0	0	0	32.43253225	0	0	0	0	0	0	0
Paraburkholderia_fungorum_MAG_07	Paraburkholderia_fungorum_MAG_07_k141_88657_27	CBM48	NA	Other	Burkholderiales	Paraburkholderia	0	0	0	0	0	0	0	0	0	0	0	0	0	0	0	0	0	0	0	0	0	0	0	0	0	0	0	0	10.44007804	0	0	0	0	0	0	0
Paraburkholderia_fungorum_MAG_07	Paraburkholderia_fungorum_MAG_07_k141_88657_34	AA3	NA	Other	Burkholderiales	Paraburkholderia	0	0	0	0	0	0	0	0	0	0	0	16.69640796	0	0	0	0	0	0	0	0	0	0	0	0	0	0	0	0	0	0	0	0	0	0	0	0
Paraburkholderia_fungorum_MAG_07	Paraburkholderia_fungorum_MAG_07_k141_5245_131	GT35	NA	Other	Burkholderiales	Paraburkholderia	0	0	0	0	0	0	0	0	0	0	0	0	0	0	0	0	0	27.87091656	0	0	0	0	0	0	0	0	0	0	0	22.88764827	0	0	0	0	0	0
Paraburkholderia_fungorum_MAG_07	Paraburkholderia_fungorum_MAG_07_k141_5582_4	GT2	NA	Other	Burkholderiales	Paraburkholderia	0	0	0	0	0	0	0	0	0	0	0	0	0	0	0	0	0	15.97453568	0	0	0	0	0	0	0	0	0	0	0	0	0	0	0	0	0	0
Paraburkholderia_fungorum_MAG_07	Paraburkholderia_fungorum_MAG_07_k141_355608_121	GT51	NA	Other	Burkholderiales	Paraburkholderia	0	0	0	0	0	0	0	0	0	25.75830593	0	0	0	0	0	0	0	0	0	0	0	0	0	0	0	0	0	14.98887369	0	0	0	0	0	0	0	0
Paraburkholderia_fungorum_MAG_07	Paraburkholderia_fungorum_MAG_07_k141_268716_37	CBM48	NA	Other	Burkholderiales	Paraburkholderia	0	0	0	0	19.74413196	0	0	0	0	0	0	0	0	0	0	1.709278943	0	0	0	29.86019146	0	0	0	0	0	0	0	0	0	0	0	0	0	0	0	0
Paraburkholderia_fungorum_MAG_07	Paraburkholderia_fungorum_MAG_07_k141_10765_1	AA3	NA	Other	Burkholderiales	Paraburkholderia	0	0	0	0	0	0	0	0	0	0	0	0	0	0	0	0	0	0	0	0	0	0	0	0	0	0	0	0	0	0	0	3.807201499	0	0	0	0
Paraburkholderia_fungorum_MAG_07	Paraburkholderia_fungorum_MAG_07_k141_10765_72	GT4	NA	Other	Burkholderiales	Paraburkholderia	0	0	0	0	0	0	0	0	0	0	0	0	0	0	0	0	0	0	0	0	0	0	0	0	0	0	0	0	0	0	0	55.37297263	0	0	0	0
Paraburkholderia_fungorum_MAG_07	Paraburkholderia_fungorum_MAG_07_k141_10765_130	AA3	NA	Other	Burkholderiales	Paraburkholderia	0	0	0	0	0	0	0	0	0	0	1.830141163	0	0	0	0	0	0	0	0	0	0	0	0	0	28.2343408	0	0	0	0	0	0	0	0	0	0	0
Paraburkholderia_fungorum_MAG_07	Paraburkholderia_fungorum_MAG_07_k141_186782_43	AA1	Polyphenolics Cleavage	Other	Burkholderiales	Paraburkholderia	0	0	18.46835915	0	12.96388693	0	0	0	0	0	0	0	0	6.402380543	0	0	0	0	0	0	34.56888869	0	0	0	0	18.23010266	56.40785141	0	0	0	0	0	0	0	0	0
Paraburkholderia_fungorum_MAG_07	Paraburkholderia_fungorum_MAG_07_k141_361580_56	AA1	Polyphenolics Cleavage	Other	Burkholderiales	Paraburkholderia	0	0	13.55939718	0	0	0	0	0	0	0	0	0	0	0	0	0	0	42.5953834	0	0	0	0	0	0	0	0	21.8804455	0	0	0	0	0	0	0	0	0
Paraburkholderia_fungorum_MAG_07	Paraburkholderia_fungorum_MAG_07_k141_19896_103	CE1	NA	Other	Burkholderiales	Paraburkholderia	0	0	0	0	0	0	0	0	0	0	0	0	0	0	0	0	0	53.45580684	0	0	0	0	0	0	0	0	0	0	0	0	0	0	0	0	0	0
Paraburkholderia_fungorum_MAG_07	Paraburkholderia_fungorum_MAG_07_k141_365479_14	AA7	NA	Other	Burkholderiales	Paraburkholderia	0	0	0	0	0	0	0	0	0	0	0	0	0	0	0	1.619371005	0	0	0	0	0	0	0	0	0	0	0	0	0	0	0	0	21.04623381	0	0	0
Paraburkholderia_fungorum_MAG_07	Paraburkholderia_fungorum_MAG_07_k141_365479_107	GT41	NA	Other	Burkholderiales	Paraburkholderia	0	0	0	0	0	0	0	0	0	23.43865714	0	0	0	0	0	0	0	0	0	0	0	0	0	0	0	0	0	0	0	0	0	0	0	0	0	0
Paraburkholderia_fungorum_MAG_07	Paraburkholderia_fungorum_MAG_07_k141_365479_514	AA1	Polyphenolics Cleavage	Other	Burkholderiales	Paraburkholderia	0	0	0	0	18.3863528	0	0	0	0	0	0	0	0	0	2.0050531	0	0	0	0	0	0	0	0	0	0	0	0	18.94410312	0	0	0	48.31878754	0	0	0	0
Paraburkholderia_fungorum_MAG_07	Paraburkholderia_fungorum_MAG_07_k141_28011_4	AA1	Polyphenolics Cleavage	Other	Burkholderiales	Paraburkholderia	0	0	0	0	0	0	0	0	0	0	0	0	0	0	0	0	0	0	0	0	0	0	0	22.89776656	0	0	0	0	0	0	0	104.0196578	0	0	0	0
Paraburkholderia_fungorum_MAG_07	Paraburkholderia_fungorum_MAG_07_k141_30536_53	CE9	NA	Other	Burkholderiales	Paraburkholderia	0	0	0	0	0	0	0	0	21.33585684	0	0	0	0	0	0	0	0	0	0	0	0	0	0	0	0	0	0	0	2.548978242	0	0	0	0	6.470529239	0	0
Paraburkholderia_fungorum_MAG_07	Paraburkholderia_fungorum_MAG_07_k141_118295_32	AA4	Polyphenolics Cleavage	Other	Burkholderiales	Paraburkholderia	0	0	0	7.90883502	0	0	0	0	0	0	0	0	0	0	0	0	0	0	0	0	0	0	0	0	0	0	0	0	0	0	0	0	0	0	0	0
Paraburkholderia_fungorum_MAG_07	Paraburkholderia_fungorum_MAG_07_k141_118295_33	AA4	Polyphenolics Cleavage	Other	Burkholderiales	Paraburkholderia	0	0	0	0	0	0	0	0	0	0	0	0	0	0	0	0	0	0	0	0	0	0	0	0	0	8.283879379	0	0	0	0	0	0	0	0	0	0
Paraburkholderia_fungorum_MAG_07	Paraburkholderia_fungorum_MAG_07_k141_207382_16	GT28	NA	Other	Burkholderiales	Paraburkholderia	0	0	0	0	0	0	0	0	0	0	0	0	0	0	0	0	0	0	0	22.99164435	0	0	0	0	0	0	0	0	0	0	0	0	0	0	0	0
Paraburkholderia_fungorum_MAG_07	Paraburkholderia_fungorum_MAG_07_k141_290059_82	GT104	NA	Other	Burkholderiales	Paraburkholderia	0	0	0	0	0	0	0	0	0	0	0	0	0	0	0	0	0	16.84977666	0	0	0	0	0	0	0	0	0	0	0	0	0	0	0	0	0	0
Paraburkholderia_fungorum_MAG_07	Paraburkholderia_fungorum_MAG_07_k141_394258_22	AA1	Polyphenolics Cleavage	Other	Burkholderiales	Paraburkholderia	0	0	0	0	0	0	0	0	0	0	0	0	0	0	0	0	6.601152831	0	0	0	0	0	0	0	0	0	0	0	0	0	0	0	0	0	0	0
Paraburkholderia_fungorum_MAG_07	Paraburkholderia_fungorum_MAG_07_k141_54707_102	GT2	NA	Other	Burkholderiales	Paraburkholderia	0	0	0	0	0	0	0	0	0	0	0	0	0	0	0	0	0	0	0	0	0	0	0	0	0	0	0	0	0	34.09798317	0	0	0	0	0	0
Paraburkholderia_fungorum_MAG_07	Paraburkholderia_fungorum_MAG_07_k141_164011_100	AA3	NA	Other	Burkholderiales	Paraburkholderia	0	0	0	0	9.992019067	0	0	0	0	0	0	0	0	0	0	0	0	0	0	0	0	0	0	0	0	0	0	0	0	0	0	0	0	0	0	0
Photobacterium_phosphoreum_MAG_02	Photobacterium_phosphoreum_MAG_02_k141_655_20	GT51	NA	Other	Enterobacterales	Photobacterium	2.004940653	0	0	0	0	0	0	0	0	0	0	0	0	0	0	0	0	0	0	0	0	0	0	0	0	0	0	0	0	0	0	0	0	0	0	0
Photobacterium_phosphoreum_S19_bc15	Photobacterium_phosphoreum_S19_bc15_cluster_002_consensus_578	GT51	NA	Other	Enterobacterales	Photobacterium	2.004940653	0	0	0	0	0	0	0	0	0	0	0	0	0	0	0	0	0	0	0	0	0	0	0	0	0	0	0	0	0	0	0	0	0	0	0
Photobacterium_phosphoreum_S20_bc16	Photobacterium_phosphoreum_S20_bc16_cluster_002_consensus_661	GT51	NA	Other	Enterobacterales	Photobacterium	2.004940653	0	0	0	0	0	0	0	0	0	0	0	0	0	0	0	0	0	0	0	0	0	0	0	0	0	0	0	0	0	0	0	0	0	0	0
Photobacterium_phosphoreum_S39_bc34	Photobacterium_phosphoreum_S39_bc34_cluster_002_consensus_1110	GT51	NA	Other	Enterobacterales	Photobacterium	2.004940653	0	0	0	0	0	0	0	0	0	0	0	0	0	0	0	0	0	0	0	0	0	0	0	0	0	0	0	0	0	0	0	0	0	0	0
Phyllobacterium_sp._MAG_01	Phyllobacterium_sp._MAG_01_k141_1582_2	GT2	NA	Other	Rhizobiales	Phyllobacterium	0	0	0	0	0	0	0	0	0	0	0	0	0	0	6.627162571	0	0	0	0	0	210.3621373	0	0	0	0	0	0	0	3.950149412	0	0	0	0	0	0	0
Phyllobacterium_sp._MAG_01	Phyllobacterium_sp._MAG_01_k141_249_1	GT84	NA	Other	Rhizobiales	Phyllobacterium	0	0	0	0	53.85302437	0	0	0	0	0	0	0	0	0	0	1.081551897	0	0	0	0	0	0	0	15.7245536	0	0	0	0	65.92113454	86.41633203	6.911070724	0	0	0	0	0
Phyllobacterium_sp._MAG_01	Phyllobacterium_sp._MAG_01_k141_866_1	AA4	Polyphenolics Cleavage	Other	Rhizobiales	Phyllobacterium	0	0	115.5745882	0	0	0	0	0	0	0	0	0	0	0	0	0	18.65275485	0	137.2482488	0	0	0	0	0	0	0	0	0	0	0	0	0	133.055183	0	0	0
Phyllobacterium_sp._MAG_01	Phyllobacterium_sp._MAG_01_k141_603_7	GT51	NA	Other	Rhizobiales	Phyllobacterium	0	0	0	0	0	0	0	0	121.9219963	0	0	103.3615325	0	1.958981466	0	0	0	0	0	0	0	0	0	0	0	0	0	0	0	0	0	59.76263565	0	0	0	0
Phyllobacterium_sp._MAG_01	Phyllobacterium_sp._MAG_01_k141_1191_5	GT2	NA	Other	Rhizobiales	Phyllobacterium	0	0	0	0	0	0	0	0	13.61418555	0	0	0	0	0	0	0	0	0	0	0	0	0	0	0	0	0	0	0	0	0	0	0	0	0	0	0
Phyllobacterium_sp._MAG_01	Phyllobacterium_sp._MAG_01_k141_1191_43	AA3	NA	Other	Rhizobiales	Phyllobacterium	0	0	0	0	0	0	0	16.16361002	0	0	0	0	0	0	0	0	2.204434369	0	0	0	0	0	0	0	0	0	0	0	0	0	0	0	0	0	0	0
Phyllobacterium_sp._MAG_01	Phyllobacterium_sp._MAG_01_k141_1472_24	GT2	NA	Other	Rhizobiales	Phyllobacterium	0	0	0	0	0	0	0	0	0	0	0	0	0	0	0	0	0	0	0	0	0	0	0	0	0	74.05863288	0	0	0	0	0	0	0	0	0	0
Phyllobacterium_sp._MAG_01	Phyllobacterium_sp._MAG_01_k141_623_10	CE11	NA	Other	Rhizobiales	Phyllobacterium	0	0	0	0	0	0	0	0	0	0	0	0	40.36675553	0	0	0	0	0	0	0	0	0	0	0	0	0	0	0	0	0	0	0	0	0	0	0
Phyllobacterium_sp._MAG_01	Phyllobacterium_sp._MAG_01_k141_1203_58	GH27	Alpha-galactans Oligo Cleavage	Other	Rhizobiales	Phyllobacterium	0	0	0	0	0	0	0	0	0	0	0	0	0	0	0	0	0	0	0	0	0	0	0	0	0	0	0	0	0	0	0	92.06153287	0	0	0	0
Phyllobacterium_sp._MAG_01	Phyllobacterium_sp._MAG_01_k141_46_4	AA7	NA	Other	Rhizobiales	Phyllobacterium	0	0	0	0	0	0	0	0	0	0	6.894038658	0	0	0	0	0	0	203.7957951	0	0	0	0	0	0	0	0	0	0	0	0	0	0	0	0	0	0
Phyllobacterium_sp._MAG_01	Phyllobacterium_sp._MAG_01_k141_318_7	AA4	Polyphenolics Cleavage	Other	Rhizobiales	Phyllobacterium	0	0	108.576923	0	0	0	0	0	0	0	0	0	0	0	1.12055443	0	0	0	0	0	0	0	0	0	0	0	0	0	0	0	0	0	0	0	15.75013862	0
Phyllobacterium_sp._MAG_01	Phyllobacterium_sp._MAG_01_k141_1484_26	GT51	NA	Other	Rhizobiales	Phyllobacterium	0	0	0	0	0	0	0	0	0	0	0	0	0	0	0	8.69637761	0	0	0	0	0	0	0	0	0	0	0	0	0	0	0	0	0	0	0	0
Phyllobacterium_sp._MAG_01	Phyllobacterium_sp._MAG_01_k141_88_17	GT25	NA	Other	Rhizobiales	Phyllobacterium	0	0	0	0	0	0	0	0	0	0	0	0	0	0	0	0	0	0	0	0	0	0	0	0	0	0	0	0	0	0	0	0	86.76137343	0	0	0
Phyllobacterium_sp._MAG_01	Phyllobacterium_sp._MAG_01_k141_88_18	GT4	NA	Other	Rhizobiales	Phyllobacterium	42.01303686	0	0	0	0	0	0	0	0	0	0	0	0	0	0	0	0	0	0	0	0	0	0	0	0	0	0	0	0	0	0	0	0	0	0	0
Phyllobacterium_sp._MAG_01	Phyllobacterium_sp._MAG_01_k141_674_9	GT83	NA	Other	Rhizobiales	Phyllobacterium	0	0	0	0	0	0	0	0	0	0	0	0	0	0	0	0	0	0	0	0	0	0	0	76.61574317	0	0	0	0	0	0	0	0	0	1.959782618	0	0
Phyllobacterium_sp._MAG_01	Phyllobacterium_sp._MAG_01_k141_674_11	GT2	NA	Other	Rhizobiales	Phyllobacterium	0	0	0	0	0	0	0	0	0	0	0	0	0	0	0	0	0	0	0	0	0	0	0	0	0	0	190.7057695	0	0	0	0	0	0	0	0	0
Phyllobacterium_sp._MAG_01	Phyllobacterium_sp._MAG_01_k141_685_3	GH25	NA	Other	Rhizobiales	Phyllobacterium	0	0	0	0	0	0	0	0	0	0	0	0	0	0	0	0	0	0	0	0	0	0	0	0	0	30.95872468	0	0	0	0	0	0	0	0	0	0
Phyllobacterium_sp._MAG_01	Phyllobacterium_sp._MAG_01_k141_692_5	CE9	NA	Other	Rhizobiales	Phyllobacterium	0	0	0	0	153.528291	0	0	0	0	0	0	0	0	0	0	0	0	0	0	0	0	0	0	0	0	0	0	0	57.58417739	0	0	0	0	0	0	0
Phyllobacterium_sp._MAG_01	Phyllobacterium_sp._MAG_01_k141_179_14	CE14	NA	Other	Rhizobiales	Phyllobacterium	0	0	0	0	0	0	0	0	0	0	0	0	0	0	0	0	0	0	157.2411152	0	0	0	0	0	0	0	0	0	0	0	0	0	0	0	0	0
Phyllobacterium_sp._MAG_01	Phyllobacterium_sp._MAG_01_k141_1597_31	GT51	NA	Other	Rhizobiales	Phyllobacterium	0	0	0	68.62143404	145.0592944	0	95.61003027	0	0	0	8.87489338	0	0	0	0	0	0	0	0	0	0	0	0	99.0831335	0	0	0	15.23762583	91.32079243	0	0	203.9963335	0	216.1756228	0	0
Phyllobacterium_sp._MAG_01	Phyllobacterium_sp._MAG_01_k141_466_9	AA3	NA	Other	Rhizobiales	Phyllobacterium	0	24.04032	99.7121508	0	0	0	0	0	0	0	0	0	0	0	0	0	0	0	0	0	0	0	0	0	0	0	0	0	116.9474649	0	0	0	0	0	0	0
Phyllobacterium_sp._MAG_01	Phyllobacterium_sp._MAG_01_k141_274_4	GH103	NA	Other	Rhizobiales	Phyllobacterium	0	0	0	0	60.64436433	0	0	0	0	0	0	0	0	0	0	0	0	0	0	0	0	0	0	90.58289311	0	0	0	0	0	0	10.85449175	0	0	0	0	0
Phyllobacterium_sp._MAG_01	Phyllobacterium_sp._MAG_01_k141_477_3	AA4	Polyphenolics Cleavage	Other	Rhizobiales	Phyllobacterium	0	0	0	0	0	0	0	0	0	0	0	0	0	0	3.36542368	0	0	0	0	0	0	0	0	0	0	0	0	0	0	0	0	0	0	0	0	0
Phyllobacterium_sp._MAG_01	Phyllobacterium_sp._MAG_01_k141_1381_8	GT4	NA	Other	Rhizobiales	Phyllobacterium	0	0	0	0	0	0	0	0	0	0	0	0	0	0	0	0	0	0	0	0	0	0	0	0	0	0	0	0	0	0	0	0	0	255.3925662	0	0
Phyllobacterium_sp._MAG_01	Phyllobacterium_sp._MAG_01_k141_496_18	GT35	NA	Other	Rhizobiales	Phyllobacterium	0	0	0	0	0	0	0	0	0	0	0	0	0	0	0	0	0	0	3.810962068	0	12.33981245	0	0	1.960970878	90.09181364	0	0	0	2.009951507	0	0	0	242.0084481	0	0	2.688257815
Phyllobacterium_sp._MAG_01	Phyllobacterium_sp._MAG_01_k141_504_2	GT4	NA	Other	Rhizobiales	Phyllobacterium	0	0	0	0	48.90050425	0	0	0	0	0	0	0	0	0	0	0	0	0	0	0	0	0	0	0	0	0	0	0	0	0	0	0	0	0	0	0
Phyllobacterium_sp._MAG_01	Phyllobacterium_sp._MAG_01_k141_504_4	GH140	NA	Other	Rhizobiales	Phyllobacterium	0	0	0	0	0	0	0	0	0	0	0	0	0	0	0	0	8.733689946	0	0	266.8575951	0	0	0	123.1183398	0	0	0	84.20598967	0	0	0	0	0	0	0	0
Phyllobacterium_sp._MAG_01	Phyllobacterium_sp._MAG_01_k141_802_30	GT1	NA	Other	Rhizobiales	Phyllobacterium	0	0	0	0	0	0	118.6424326	0	0	0	0	0	0	0	0	0	0	0	82.59929157	0	11.51395714	0	0	0	0	0	0	0	0	0	0	0	0	0	0	0
Phyllobacterium_sp._MAG_01	Phyllobacterium_sp._MAG_01_k141_802_66	GT83	NA	Other	Rhizobiales	Phyllobacterium	0	0	0	0	0	0	0	0	0	0	0	0	0	0	0	0	0	0	0	0	0	0	0	0	0	0	0	0	0	0	0	0	0	107.9042997	0	0
Phyllobacterium_sp._MAG_01	Phyllobacterium_sp._MAG_01_k141_1680_7	GH144	NA	Other	Rhizobiales	Phyllobacterium	0	0	0	0	0	0	0	0	0	0	0	0	0	0	0	0	0	0	0	0	0	0	0	155.48077	0	0	0	0	0	0	0	0	0	0	0	0
Phyllobacterium_sp._MAG_01	Phyllobacterium_sp._MAG_01_k141_1697_15	AA7	NA	Other	Rhizobiales	Phyllobacterium	0	0	0	0	0	0	222.4678915	0	0	0	0	0	0	0	0	0	0	0	0	0	0	0	0	0	0	0	0	0	0	0	0	0	0	0	0	0
Phyllobacterium_sp._MAG_01	Phyllobacterium_sp._MAG_01_k141_857_4	GT27	NA	Other	Rhizobiales	Phyllobacterium	0	0	0	0	0	0	217.4814186	0	0	0	0	0	0	0	0	0	0	0	0	0	0	0	0	0	0	0	0	0	0	0	0	0	0	0	0	0
Phyllobacterium_sp._MAG_01	Phyllobacterium_sp._MAG_01_k141_857_6	GT4	NA	Other	Rhizobiales	Phyllobacterium	0	0	0	0	0	0	0	0	0	0	6.890965692	0	0	0	0	0	0	0	37.50155304	0	0	0	0	0	0	0	0	0	0	0	0	0	0	0	0	0
Phyllobacterium_sp._MAG_01	Phyllobacterium_sp._MAG_01_k141_857_9	GT4	NA	Other	Rhizobiales	Phyllobacterium	0	0	0	0	0	0	0	0	0	0	0	0	0	0	0	0	0	0	0	0	0	0	0	0	0	0	0	0	0	201.947326	0	0	0	0	0	0
Phyllobacterium_sp._MAG_01	Phyllobacterium_sp._MAG_01_k141_548_2	GT107	NA	Other	Rhizobiales	Phyllobacterium	0	0	0	0	0	0	0	3.742408872	0	0	0	0	0	0	0	0	0	0	0	0	0	0	0	0	0	78.10392761	0	0	93.31267631	0	0	0	0	0	0	0
Phyllobacterium_sp._MAG_01	Phyllobacterium_sp._MAG_01_k141_548_3	GT4	NA	Other	Rhizobiales	Phyllobacterium	0	0	0	0	0	0	0	0	0	0	0	0	0	0	0	0	0	0	0	0	52.84755995	0	0	0	0	0	0	0	0	0	0	0	0	0	0	0
Phyllobacterium_sp._MAG_01	Phyllobacterium_sp._MAG_01_k141_1462_14	GH25	NA	Other	Rhizobiales	Phyllobacterium	0	0	0	0	0	0	0	0	0	0	0	0	0	0	0	0	0	0	0	0	0	24.18334937	0	0	0	0	0	0	0	0	0	0	0	0	0	0
Phyllobacterium_sp._MAG_01	Phyllobacterium_sp._MAG_01_k141_559_34	CE1	NA	Other	Rhizobiales	Phyllobacterium	0	0	0	0	0	0	14.85410169	0	0	0	0	0	101.4435758	0	0	0	0	0	0	0	0	0	0	0	0	87.53389349	0	0	0	0	0	0	0	0	0	0
Phyllobacterium_sp._MAG_01	Phyllobacterium_sp._MAG_01_k141_1138_2	GT4	NA	Other	Rhizobiales	Phyllobacterium	0	0	0	0	0	0	0	0	0	0	0	0	0	0	0	0	0	0	0	0	0	0	0	0	0	0	0	0	0	0	0	172.1165074	0	0	0	0
Pseudomonas_A_stutzeri_MAG_01	Pseudomonas_A_stutzeri_MAG_01_k141_571747_108	GT28	NA	Other	Pseudomonadales	Pseudomonas	0	0	29.16413851	0	0	0	0	0	135.0842074	0	0	0	0	0	0	0	0	0	3.861257232	12.38713971	0	144.0668527	0	0	0	0	0	0	1.980794466	0	0	0	0	0	0	0
Pseudomonas_A_stutzeri_MAG_01	Pseudomonas_A_stutzeri_MAG_01_k141_571747_114	CE11	NA	Other	Pseudomonadales	Pseudomonas	0	0	0	175.5337742	183.5322845	32.69840133	0	0	0	0	2.94777836	0	0	0	0	0	12.95448017	169.4346247	0	0	0	0	0	0	0	0	0	0	0	3.972144187	0	0	0	0	0	0
Pseudomonas_A_stutzeri_MAG_01	Pseudomonas_A_stutzeri_MAG_01_k141_292185_16	CBM20	NA	Other	Pseudomonadales	Pseudomonas	0	0	0	0	0	0	0	4.973404746	0	0	0	0	0	0	0	0	0	0	0	0	0	0	51.66946931	0	0	0	0	197.4509765	0	0	1.974843354	0	0	0	0	0
Pseudomonas_A_stutzeri_MAG_01	Pseudomonas_A_stutzeri_MAG_01_k141_1245126_4	GT30	NA	Other	Pseudomonadales	Pseudomonas	0	0	0	0	0	0	219.800988	0	0	0	0	0	0	2.955891048	0	0	0	0	0	0	0	0	0	0	0	0	0	0	0	0	0	1.914522932	0	0	0	0
Pseudomonas_A_stutzeri_MAG_01	Pseudomonas_A_stutzeri_MAG_01_k141_1245126_43	GH103	NA	Other	Pseudomonadales	Pseudomonas	0	0	0	0	0	0	0	0	0	0	0	0	0	0	0	0	0	0	0	0	0	0	0	0	0	0	0	0	0	0	0	0	0	273.3066632	0	0
Pseudomonas_A_stutzeri_MAG_01	Pseudomonas_A_stutzeri_MAG_01_k141_865450_8	AA7	NA	Other	Pseudomonadales	Pseudomonas	0	14.99310077	0	0	0	0	0	0	0	0	0	0	0	0	0	0	0	0	0	0	0	0	0	0	89.57030103	0	0	64.9497851	0	0	0	0	0	0	0	0
Pseudomonas_A_stutzeri_MAG_01	Pseudomonas_A_stutzeri_MAG_01_k141_865450_31	GH37	NA	Other	Pseudomonadales	Pseudomonas	0	0	0	0	0	0	0	0	0	0	10.83868235	0	0	4.911301138	0	0	0	0	0	0	0	0	0	0	0	50.00813164	217.9595268	0	0	0	0	0	0	140.181486	16.82490744	0
Pseudomonas_A_stutzeri_MAG_01	Pseudomonas_A_stutzeri_MAG_01_k141_774789_3	AA1	Polyphenolics Cleavage	Other	Pseudomonadales	Pseudomonas	0	0	0	0	0	0	0	0	103.3067623	115.2081527	0	0	78.55334869	0	0	0	0	0	0	0	0	0	0	0	0	1.000899763	0	0	0	189.3764182	0	0	0	0	0	0
Pseudomonas_A_stutzeri_MAG_01	Pseudomonas_A_stutzeri_MAG_01_k141_585303_90	GT51	NA	Other	Pseudomonadales	Pseudomonas	32.07721224	0	0	0	84.3054836	0	0	0	338.0657484	0	0	0	0	3.916511282	28.29430896	0	0	0	0	0	0	0	0	0	0	0	0	0	0	0	13.83037438	10.42885251	0	0	0	0
Pseudomonas_A_stutzeri_MAG_01	Pseudomonas_A_stutzeri_MAG_01_k141_778965_12	GT104	NA	Other	Pseudomonadales	Pseudomonas	0	0	0	0	0	0	0	3.480979626	0	0	0	0	0	0	0	0	0	0	0	0	0	32.87529043	0	0	0	0	0	0	0	0	0	0	0	0	0	0
Pseudomonas_A_stutzeri_MAG_01	Pseudomonas_A_stutzeri_MAG_01_k141_1544448_87	AA12	NA	Other	Pseudomonadales	Pseudomonas	0	0	0	0	0	0	0	0	0	0	0	0	0	10.82908273	0	0	0	6.800353114	0	0	3.837314739	0	0	0	0	0	0	0	0	0	0	0	0	15.71319818	5.244880211	0
Pseudomonas_A_stutzeri_MAG_01	Pseudomonas_A_stutzeri_MAG_01_k141_1544971_1	GT51	NA	Other	Pseudomonadales	Pseudomonas	22.04809016	0	0	116.8074015	0	0	0	1.24849691	0	0	2.958690388	0	0	0	0	25.02698472	0	316.4630219	0	0	1.900172634	0	0	40.21170462	0	0	0	195.1722114	0	0	0	5.689075649	0	0	0	0
Pseudomonas_A_stutzeri_MAG_01	Pseudomonas_A_stutzeri_MAG_01_k141_1168012_40	AA6	NA	Other	Pseudomonadales	Pseudomonas	0	0	0	0	0	0	0	0	0	0	0	0	0	0	0	0	0	0	0	0	0	0	0	0	0	0	0	0	52.13160449	0	0	363.815622	0	0	0	0
Pseudomonas_A_stutzeri_MAG_01	Pseudomonas_A_stutzeri_MAG_01_k141_882313_2	AA3	NA	Other	Pseudomonadales	Pseudomonas	64.60992251	105.2348522	227.0827407	9.091445747	81.29324444	0	928.8624436	0	267.0219118	174.2079417	0	83.45106619	161.1618505	0	43.87686157	34.66378369	13.23021888	341.2029865	0	367.1706229	0	75.09538425	1.949840852	145.3753374	399.9666423	0	94.32070537	2.861351726	317.0613725	0	0	310.3559207	240.6381337	218.5187729	14.72971373	6.650255508
Pseudomonas_A_stutzeri_MAG_01	Pseudomonas_A_stutzeri_MAG_01_k141_504073_69	CBM50	NA	Other	Pseudomonadales	Pseudomonas	0	0	37.52548936	0	0	0	0	0	0	0	0	0	0	0	29.11694088	0	0	0	0	0	0	0	0	0	6.600101798	0	0	0	0	0	0	0	0	0	9.447254491	5.283197113
Pseudomonas_A_stutzeri_MAG_01	Pseudomonas_A_stutzeri_MAG_01_k141_791006_51	AA1	Polyphenolics Cleavage	Other	Pseudomonadales	Pseudomonas	0	77.92589567	0	0	0	0	0	0	104.1711323	0	0	0	0	0	0	0	0	0	0	0	0	0	0	0	0	26.98028314	0	83.11937164	0	0	0	0	0	0	0	0
Pseudomonas_A_stutzeri_MAG_01	Pseudomonas_A_stutzeri_MAG_01_k141_981535_149	AA3	NA	Other	Pseudomonadales	Pseudomonas	0	0	0	0	0	0	0	0	0	93.0893968	0	0	0	0	0	0	0	0	0	0	0	3.852475299	0	0	0	0	0	0	0	0	0	0	0	0	0	0
Pseudomonas_A_stutzeri_MAG_01	Pseudomonas_A_stutzeri_MAG_01_k141_981535_164	GT51	NA	Other	Pseudomonadales	Pseudomonas	0	0	0	0	175.2309356	0	0	0	0	0	0	0	0	0	0	0	0	0	0	0	0	0	0	0	0	0	0	0	0	0	0	0	0	0	0	0
Pseudomonas_A_stutzeri_MAG_01	Pseudomonas_A_stutzeri_MAG_01_k141_599421_87	AA12	NA	Other	Pseudomonadales	Pseudomonas	0	0	0	0	0	6.958736791	0	0	0	0	0	0	0	0	0	0	0	0	94.17565237	0	0	0	0	0	0	0	0	0	0	0	0	0	0	0	0	0
Pseudomonas_A_stutzeri_MAG_01	Pseudomonas_A_stutzeri_MAG_01_k141_795748_1	GT4	NA	Other	Pseudomonadales	Pseudomonas	0	0	0	0	0	0	0	0	0	0	0	0	0	0	0	0	0	0	0	0	0	0	0	0	0	0	0	0	0	0	5.914630108	0	308.4144415	0	0	0
Pseudomonas_A_stutzeri_MAG_01	Pseudomonas_A_stutzeri_MAG_01_k141_795748_3	GH77	NA	Other	Pseudomonadales	Pseudomonas	0	0	0	0	0	0	0	0	0	0	0	0	0	0	0	0	0	0	0	152.9241532	91.32780312	0	0	64.75834578	0	0	0	0	0	0	0	0	0	0	0	0
Pseudomonas_A_stutzeri_MAG_01	Pseudomonas_A_stutzeri_MAG_01_k141_795748_6	CBM48	NA	Other	Pseudomonadales	Pseudomonas	0	0	13.14196414	0	0	0	453.4396819	0	0	0	0	17.32914536	0	13.7972133	0	0	0	109.9956035	0	0	0	224.8813988	0	0	146.3670631	0	0	0	0	0	7.89460076	7.973834359	0	0	0	27.58227897
Pseudomonas_A_stutzeri_MAG_01	Pseudomonas_A_stutzeri_MAG_01_k141_320434_29	CBM41	NA	Other	Pseudomonadales	Pseudomonas	0	0	0	0	1.961703484	0	0	0	0	0	0	0	0	0	19.31450222	4.366091986	0	222.4170851	0	77.50976589	0	93.11632711	0	0	1.87473459	37.08919291	0	0	0	0	2.964507363	0	86.34957762	0	0	0
Pseudomonas_A_stutzeri_MAG_01	Pseudomonas_A_stutzeri_MAG_01_k141_1085518_9	GT35	NA	Other	Pseudomonadales	Pseudomonas	0	0	0	0	0	0	0	0	0	11.66356144	0	0	0	5.87159023	0	0	0	0	0	0	0	0	0	0	128.5566466	0	0	0	0	0	8.891743828	0	0	24.43336832	0	0
Pseudomonas_A_stutzeri_MAG_01	Pseudomonas_A_stutzeri_MAG_01_k141_1661502_16	GT1	NA	Other	Pseudomonadales	Pseudomonas	0	0	0	0	0	0	0	0	45.97090631	0	0	0	0	0	0	0	0	4.863116867	0	0	0	0	0	0	0	0	0	0	88.56658146	0	0	0	0	0	0	0
Pseudomonas_A_stutzeri_MAG_01	Pseudomonas_A_stutzeri_MAG_01_k141_1378220_8	GT104	NA	Other	Pseudomonadales	Pseudomonas	0	0	0	0	0	0	0	0	0	210.3296684	0	0	0	0	0	0	0	0	0	0	0	0	0	0	0	0	3.985095994	82.04593389	0	0	0	0	0	0	0	0
Pseudomonas_A_stutzeri_MAG_01	Pseudomonas_A_stutzeri_MAG_01_k141_140608_41	CE1	NA	Other	Pseudomonadales	Pseudomonas	15.3240191	0	1.989864607	0	0	0	0	0	0	0	0	0	81.1031006	0	0	6.367116861	0	2.966791852	0	0	0	0	73.91719152	0	0	0	128.5742643	0	0	0	0	0	0	0	0	0
Pseudomonas_A_stutzeri_MAG_01	Pseudomonas_A_stutzeri_MAG_01_k141_140608_55	GT19	NA	Other	Pseudomonadales	Pseudomonas	0	0	0	0	0	0	227.0965661	0	0	0	16.72670306	0	0	0	0	0	0	0	0	0	0	0	0	0	0	3.991674093	0	0	0	0	0	0	0	0	0	0
Pseudomonas_A_stutzeri_MAG_01	Pseudomonas_A_stutzeri_MAG_01_k141_1568520_4	AA7	NA	Other	Pseudomonadales	Pseudomonas	0	0	0	0	0	0	116.610272	11.15551367	0	0	1.969687737	0	0	0	0	0	0	0	0	0	0	0	0	0	0	0	0	0	0	0	0	367.7755606	0	0	0	0
Pseudomonas_A_stutzeri_MAG_01	Pseudomonas_A_stutzeri_MAG_01_k141_1568520_37	AA4	Polyphenolics Cleavage	Other	Pseudomonadales	Pseudomonas	0	0	14.22093112	0	0	0	0	0	0	0	0	127.7334848	0	0	0	17.29382013	18.6922119	0	0	0	0	0	0	0	0	0	0	0	77.86298775	12.63393457	0	0	50.09984062	0	0	0
Pseudomonas_A_stutzeri_MAG_01	Pseudomonas_A_stutzeri_MAG_01_k141_331246_11	GT4	NA	Other	Pseudomonadales	Pseudomonas	0	0	0	0	0	0	0	0	159.8369405	0	0	0	0	0	0	0	0	0	0	0	128.2688443	0	0	0	0	0	0	0	0	0	0	0	165.2756746	0	0	0
Pseudomonas_A_stutzeri_MAG_01	Pseudomonas_A_stutzeri_MAG_01_k141_331246_17	GT4	NA	Other	Pseudomonadales	Pseudomonas	86.94430776	0	0	81.62613398	0	0	0	0	108.8044534	0	10.82253888	0	0	0	0	7.510483786	0	0	40.49398598	0	0	0	0	0	0	0	0	0	29.75153519	0	0	0	0	0	0	0
Pseudomonas_A_stutzeri_MAG_01	Pseudomonas_A_stutzeri_MAG_01_k141_331246_19	GT9	NA	Other	Pseudomonadales	Pseudomonas	0	0	0	0	0	0	0	0	0	0	0	0	0	0	0	0	0	0	2.89868764	54.38271109	0	0	0	0	0	0	0	0	0	0	0	0	0	0	0	0
Pseudomonas_A_stutzeri_MAG_01	Pseudomonas_A_stutzeri_MAG_01_k141_1282839_23	GT2	NA	Other	Pseudomonadales	Pseudomonas	0	0	0	0	0	0	0	0	0	0	0	0	0	0	0	0	0	0	144.754499	143.1370714	3.794732721	0	0	111.7547925	0	0	0	138.9223446	0	0	0	0	0	0	0	0
Pseudomonas_A_stutzeri_MAG_01	Pseudomonas_A_stutzeri_MAG_01_k141_1282839_69	GT35	NA	Other	Pseudomonadales	Pseudomonas	44.1597293	0	0	0	0	0	221.2639712	4.997444729	0	0	0	0	0	0	10.19473337	0	0	67.27569883	0	0	0	0	0	0	0	29.05199058	175.2535431	0	0	0	4.939728656	0	147.8994202	0	0	0
Pseudomonas_A_stutzeri_MAG_01	Pseudomonas_A_stutzeri_MAG_01_k141_1190238_26	AA3	NA	Other	Pseudomonadales	Pseudomonas	0	0	0	0	0	0	0	0	0	0	0	0	0	0	0	0	12.12627145	0	0	0	0	0	0	0	0	0	0	0	70.00764367	54.26171472	0	0	0	3.919798615	0	0
Pseudomonas_A_stutzeri_MAG_01	Pseudomonas_A_stutzeri_MAG_01_k141_1190238_32	GT4	NA	Other	Pseudomonadales	Pseudomonas	0	0	0	0	0	0	0	0	0	0	0	73.21200204	0	0	0	0	0	0	0	0	0	1.931110533	0	0	0	0	0	118.6298063	0	0	0	0	0	0	0	0
Pseudomonas_A_stutzeri_MAG_01	Pseudomonas_A_stutzeri_MAG_01_k141_1190238_34	GT4	NA	Other	Pseudomonadales	Pseudomonas	0	0	0	40.22528602	163.2544953	0	0	0	0	0	3.935171708	0	0	0	0	0	0	0	0	0	0	0	38.95141738	121.2308751	0	0	0	0	0	0	0	0	0	0	0	0
Pseudomonas_A_stutzeri_MAG_01	Pseudomonas_A_stutzeri_MAG_01_k141_1190238_37	GT4	NA	Other	Pseudomonadales	Pseudomonas	0	0	0	0	0	0	0	0	0	0	0	0	0	0	0	0	0	0	149.8842891	0	0	0	0	0	0	0	0	0	72.67443261	0	0	0	0	0	0	15.79820762
Pseudomonas_A_stutzeri_MAG_01	Pseudomonas_A_stutzeri_MAG_01_k141_1190238_41	GT2	NA	Other	Pseudomonadales	Pseudomonas	0	0	0	0	0	2.973375645	0	0	0	0	0	0	130.7881229	0	0	0	0	0	0	0	0	0	92.44271883	0	0	181.2823355	0	0	0	0	0	0	0	0	0	0
Pseudomonas_A_stutzeri_MAG_01	Pseudomonas_A_stutzeri_MAG_01_k141_1283096_31	AA2	Polyphenolics Cleavage	Other	Pseudomonadales	Pseudomonas	0	0	0	0	99.92019067	0	0	3.733868534	0	0	0	47.93475076	0	8.831081273	2.252845732	3.252812833	0	124.5607819	0	0	0	0	0	0	0	0	0	0	25.02586834	0	0	0	412.7673385	85.2138211	0	0
Pseudomonas_A_stutzeri_MAG_01	Pseudomonas_A_stutzeri_MAG_01_k141_52419_6	AA1	Polyphenolics Cleavage	Other	Pseudomonadales	Pseudomonas	0	0	77.14729112	0	0	0	146.9035069	0	96.34312464	77.58861904	0	0	0	0	0	0	0	0	0	0	0	0	0	0	0	0	0	0	111.7434842	0	12.8332684	0	110.8262904	239.4150231	0	0
Pseudomonas_A_stutzeri_MAG_01	Pseudomonas_A_stutzeri_MAG_01_k141_52419_12	AA6	NA	Other	Pseudomonadales	Pseudomonas	0	0	0	0	0	0	0	0	12.15156672	0	0	0	40.46438562	0	0	0	0	0	0	0	0	0	0	0	0	0	0	0	0	0	0	0	0	0	0	0
Pseudomonas_A_stutzeri_MAG_01	Pseudomonas_A_stutzeri_MAG_01_k141_52419_15	GT2	NA	Other	Pseudomonadales	Pseudomonas	0	1.00669895	0	0	98.05180816	0	0	0	0	0	0	0	0	0	0	0	0	0	0	0	0	0	83.89981735	149.9912887	0	0	0	0	0	0	0	1.894115604	0	0	0	0
Pseudomonas_A_stutzeri_MAG_01	Pseudomonas_A_stutzeri_MAG_01_k141_910812_48	GT2	NA	Other	Pseudomonadales	Pseudomonas	0	0	0	0	62.64074247	0	0	0	0	0	0	0	0	0	0	0	0	0	0	0	283.6537391	0	0	0	0	0	0	0	0	0	0	0	0	0	0	0
Pseudomonas_A_stutzeri_MAG_01	Pseudomonas_A_stutzeri_MAG_01_k141_1590955_14	GT20	NA	Other	Pseudomonadales	Pseudomonas	0	0	0	0	0	0	0	0	0	167.0965754	0	0	0	0	0	0	0	0	0	0	0	0	0	0	0	0	93.60851913	0	0	0	0	0	0	0	0	0
Pseudomonas_A_stutzeri_MAG_01	Pseudomonas_A_stutzeri_MAG_01_k141_1411442_17	GT26	NA	Other	Pseudomonadales	Pseudomonas	0	0	0	0	0	0	0	0	0	0	0	85.67818312	0	0	0	0	0	0	0	0	0	0	0	0	0	0	0	0	0	0	0	0	0	0	0	0
Pseudomonas_A_stutzeri_MAG_01	Pseudomonas_A_stutzeri_MAG_01_k141_742702_31	GH103	NA	Other	Pseudomonadales	Pseudomonas	0	0	0	0	0	0	0	0	0	0	0	0	0	0	0	0	0	234.341751	0	0	0	0	42.86927113	0	0	0	0	0	147.3098872	0	0	0	0	0	0	0
Pseudomonas_A_stutzeri_MAG_01	Pseudomonas_A_stutzeri_MAG_01_k141_1511974_19	AA3	NA	Other	Pseudomonadales	Pseudomonas	0	0	0	0	0	0	0	0	0	0	7.882207093	0	0	0	0	9.737621002	0	0	0	0	0	0	0	0	0	0	0	0	0	0	0	0	0	0	0	0
Pseudomonas_A_stutzeri_MAG_01	Pseudomonas_A_stutzeri_MAG_01_k141_1231636_11	CBM48	NA	Other	Pseudomonadales	Pseudomonas	31.044566	91.48869894	87.98048265	0	160.7520889	37.87670409	319.9358858	7.488317963	170.0996145	0	0	0	0	0	0	0	6.648529499	230.9558682	0	0	0	0	0	3.923632839	100.4820618	0	89.16461757	67.60738491	52.19955552	111.4060453	7.902657674	0	0	0	0	0
Pseudomonas_A_stutzeri_MAG_01	Pseudomonas_A_stutzeri_MAG_01_k141_91875_1	GT5	NA	Other	Pseudomonadales	Pseudomonas	0	0	0	0	0	0	0	0	0	0	0	0	0	0	0	0	0	0	0	132.1026312	0	0	0	0	0	0	0	0	0	0	0	0	0	0	0	0
Pseudomonas_E_iridis_S13_bc10	Pseudomonas_E_iridis_S13_bc10_cluster_001_consensus_242	AA6	NA	Other	Pseudomonadales	Pseudomonas	0	0	0	0	0	0	5.018470151	0	0	0	0	0	0	0	0	0	0	0	0	0	0	0	0	130.7306646	0	50.42475811	0	0	0	1.035466656	0	0	0	0	0	0
Pseudomonas_E_iridis_S13_bc10	Pseudomonas_E_iridis_S13_bc10_cluster_001_consensus_979	AA3	NA	Other	Pseudomonadales	Pseudomonas	0	0	0	0	0	0	0	0	0	0	0	0	0	0	0	4.692240257	0	0	0	0	0	5.135477708	0	0	0	0	0	0	19.99697392	0	0	113.3288649	50.38189678	0	0	0
Pseudomonas_E_iridis_S13_bc10	Pseudomonas_E_iridis_S13_bc10_cluster_001_consensus_1733	GT5	NA	Other	Pseudomonadales	Pseudomonas	0	0	0	0	60.67812029	0	0	0	0	0	0	0	0	0	0	0	0	0	0	0	0	0	0	0	0	0	0	0	0	0	0	0	0	0	0	0
Pseudomonas_E_iridis_S13_bc10	Pseudomonas_E_iridis_S13_bc10_cluster_001_consensus_1736	GH77	NA	Other	Pseudomonadales	Pseudomonas	0	0	0	0	0	0	0	1.247159677	0	0	0	0	0	0	0	0	0	0	0	0	0	0	0	0	0	0	0	0	0	0	0	0	0	0	0	0
Pseudomonas_E_iridis_S13_bc10	Pseudomonas_E_iridis_S13_bc10_cluster_001_consensus_1751	CBM48	NA	Other	Pseudomonadales	Pseudomonas	0	0	8.185164875	0	0	0	0	0	0	2.934625257	0	0	0	0	0	0	0	0	26.38355599	0	0	0	0	0	0	0	0	0	0	0	0	0	0	0	0	0
Pseudomonas_E_iridis_S13_bc10	Pseudomonas_E_iridis_S13_bc10_cluster_001_consensus_1941	AA2	Polyphenolics Cleavage	Other	Pseudomonadales	Pseudomonas	0	0	0	0	0	0	0	0	0	0	0	3.508360519	0	0	0	0	0	0	0	0	0	0	0	0	51.64123488	0	0	0	0	0	0	0	0	0	0	0
Pseudomonas_E_iridis_S13_bc10	Pseudomonas_E_iridis_S13_bc10_cluster_001_consensus_1959	CBM50	NA	Other	Pseudomonadales	Pseudomonas	0	0	0	0	0	0	0	0	0	0	0	0	0	0	0	0	0	0	0	0	13.08383339	0	0	0	0	0	0	0	0	0	0	0	0	0	0	0
Pseudomonas_E_iridis_S13_bc10	Pseudomonas_E_iridis_S13_bc10_cluster_001_consensus_3102	GH50	NA	Other	Pseudomonadales	Pseudomonas	0	0	0	0	0	0	0	0	0	0	0	1.59378823	0	0	0	0	0	0	0	0	0	0	0	0	0	0	0	0	0	0	0	0	0	0	0	0
Pseudomonas_E_iridis_S13_bc10	Pseudomonas_E_iridis_S13_bc10_cluster_001_consensus_3205	CE1	NA	Other	Pseudomonadales	Pseudomonas	0	0	0	0	0	0	0	0	0	0	0	0	0	0	0	0	0	0	0	0	0	0	0	0	0	0	0	25.3267057	0	0	0	0	0	0	0	0
Pseudomonas_E_iridis_S13_bc10	Pseudomonas_E_iridis_S13_bc10_cluster_001_consensus_3218	GT19	NA	Other	Pseudomonadales	Pseudomonas	0	0	0	28.33868546	0	0	0	0	0	0	0	0	0	0	0	0	0	0	0	0	0	0	0	0	0	0	0	0	0	0	2.959639311	0	0	0	0	0
Pseudomonas_E_iridis_S13_bc10	Pseudomonas_E_iridis_S13_bc10_cluster_001_consensus_3325	CE9	NA	Other	Pseudomonadales	Pseudomonas	0	0	0	0	0	0	0	0	0	0	0	0	0	0	0	0	1.089058709	0	0	0	0	0	0	0	5.3872829	0	0	0	0	0	0	0	0	0	0	0
Pseudomonas_E_iridis_S13_bc10	Pseudomonas_E_iridis_S13_bc10_cluster_001_consensus_3375	GT2	NA	Other	Pseudomonadales	Pseudomonas	0	0	0	0	0	0	0	0	0	0	0	0	0	0	0	0	0	0	35.85768842	0	0	0	0	0	0	0	0	0	0	0	0	0	0	0	0	0
Pseudomonas_E_iridis_S13_bc10	Pseudomonas_E_iridis_S13_bc10_cluster_001_consensus_3381	PL5	NA	Other	Pseudomonadales	Pseudomonas	0	0	0	15.28371516	0	0	0	0	0	0	0	0	0	0	0	0	0	0	0	0	0	0	0	0	0	0	0	0	0	0	0	0	0	0	0	0
Pseudomonas_E_iridis_S13_bc10	Pseudomonas_E_iridis_S13_bc10_cluster_001_consensus_3862	GT4	NA	Other	Pseudomonadales	Pseudomonas	0	0	0	0	0	0	0	0	0	0	0	0	0	0	6.65081223	0	0	0	0	0	0	0	0	0	0	0	0	0	0	0	0	0	115.1149213	0	0	0
Pseudomonas_E_iridis_S13_bc10	Pseudomonas_E_iridis_S13_bc10_cluster_001_consensus_3868	GT4	NA	Other	Pseudomonadales	Pseudomonas	0	0	0	0	0	0	0	0	0	0	0	0	2.230686313	0	0	0	0	0	0	0	0	0	0	0	0	0	0	0	0	0	0	0	0	0	0	0
Pseudomonas_E_iridis_S13_bc10	Pseudomonas_E_iridis_S13_bc10_cluster_001_consensus_3869	GT9	NA	Other	Pseudomonadales	Pseudomonas	0	0	0	0	0	0	0	0	0	0	0	0	0	5.271454319	0	0	0	0	0	0	0	0	0	0	0	0	0	0	0	0	0	0	0	0	0	0
Pseudomonas_E_iridis_S13_bc10	Pseudomonas_E_iridis_S13_bc10_cluster_001_consensus_3870	GT9	NA	Other	Pseudomonadales	Pseudomonas	0	0	0	0	0	0	0	0	0	12.08864125	0	0	0	0	0	0	3.620213143	0	0	0	0	0	0	0	6.038513557	13.29487141	0	0	5.606420078	0	0	0	0	0	0	1.298778645
Pseudomonas_E_iridis_S13_bc10	Pseudomonas_E_iridis_S13_bc10_cluster_001_consensus_3934	GT51	NA	Other	Pseudomonadales	Pseudomonas	0	0	0	0	0	0	0	0	0	0	0	0	0	0	0	0	0	0	0	0	0	0	0	0	0	0	0	0	0	0	1.317294664	0	0	0	0	0
Pseudomonas_E_iridis_S13_bc10	Pseudomonas_E_iridis_S13_bc10_cluster_001_consensus_3964	GT2	NA	Other	Pseudomonadales	Pseudomonas	11.05030694	14.42905403	0	0	0	0	0	0	0	0	0	0	0	0	0	0	1.110426154	0	0	0	0	0	0	0	0	0	0	0	0	0	0	0	0	0	0	0
Pseudomonas_E_iridis_S13_bc10	Pseudomonas_E_iridis_S13_bc10_cluster_001_consensus_3987	GT35	NA	Other	Pseudomonadales	Pseudomonas	0	0	0	0	0	0	71.80537829	0	0	0	0	0	0	0	0	0	0	0	0	0	3.164337312	0	0	0	34.41164212	0	0	0	0	0	0	0	0	0	0	0
Pseudomonas_E_iridis_S13_bc10	Pseudomonas_E_iridis_S13_bc10_cluster_001_consensus_4141	GT2	NA	Other	Pseudomonadales	Pseudomonas	0	0	1.350968733	0	0	0	16.01153672	0	15.29657492	0	0	0	0	0	0	4.673320405	0	0	0	0	64.89990702	0	0	0	0	0	0	0	0	0	0	89.84816687	0	0	0	0
Pseudomonas_E_iridis_S13_bc10	Pseudomonas_E_iridis_S13_bc10_cluster_001_consensus_4209	AA3	NA	Other	Pseudomonadales	Pseudomonas	0	0	0	0	0	0	1.954351811	0	0	0	0	1.597771258	0	0	1.126501249	0	0	0	52.58164331	0	50.54036549	65.94220103	0	1.636551503	0	0	0	5.720388562	81.95320991	17.73688173	0	0	0	0	5.527211345	0
Pseudomonas_E_iridis_S13_bc10	Pseudomonas_E_iridis_S13_bc10_cluster_001_consensus_4370	AA1	Polyphenolics Cleavage	Other	Pseudomonadales	Pseudomonas	16.96615462	246.9662081	44.91767496	0	12.73799048	0	373.9929683	4.984020322	244.4302494	224.4793939	31.54711811	0	184.5073227	0	20.30860433	3.256931167	8.844209706	9.642700436	436.4875159	0	3.809496534	48.09707666	94.59136986	241.4565667	65.80057527	0	185.3936634	466.9377215	82.17733166	116.8645146	15.80246231	432.3061069	121.1665124	249.6140808	13.69712686	0
Pseudomonas_E_iridis_S13_bc10	Pseudomonas_E_iridis_S13_bc10_cluster_001_consensus_4401	GT4	NA	Other	Pseudomonadales	Pseudomonas	0	0	0	0	43.01869876	0	0	0	0	0	0	0	0	0	0	0	0	0	0	0	0	0	0	0	0	0	0	0	0	0	0	0	0	0	0	0
Pseudomonas_E_iridis_S13_bc10	Pseudomonas_E_iridis_S13_bc10_cluster_001_consensus_4694	AA7	NA	Other	Pseudomonadales	Pseudomonas	0	0	0	0	1.957614964	0	0	0	0	0	0	0	0	0	0	0	0	0	0	0	0	0	0	0	0	0	0	0	0	0	0	0	0	0	0	0
Pseudomonas_E_iridis_S13_bc10	Pseudomonas_E_iridis_S13_bc10_cluster_001_consensus_4835	AA3	NA	Other	Pseudomonadales	Pseudomonas	22.87095071	19.3797866	37.00759051	6.442168065	0	7.633572441	0	0	0	187.858523	0	0	0	0	0	13.00174881	0	0	0	0	0	0	0	0	0	0	0	0	0	1.167893216	5.924779094	3.807305973	0	0	0	0
Pseudomonas_E_iridis_S13_bc10	Pseudomonas_E_iridis_S13_bc10_cluster_001_consensus_5124	GH103	NA	Other	Pseudomonadales	Pseudomonas	0	0	0	0	0	0	0	0	0	0	0	0	0	0	0	0	0	5.66954491	0	0	0	0	0	0	0	0	0	0	0	0	0	0	0	0	0	0
Pseudomonas_E_iridis_S13_bc10	Pseudomonas_E_iridis_S13_bc10_cluster_001_consensus_5132	GH103	NA	Other	Pseudomonadales	Pseudomonas	0	0	0	0	0	0	0	0	0	0	0	0	0	0	0	0	0	0	0	0	0	0	0	0	0	0	0	0	0	52.36493164	0	0	0	0	0	0
Pseudomonas_E_iridis_S13_bc10	Pseudomonas_E_iridis_S13_bc10_cluster_001_consensus_5308	GT51	NA	Other	Pseudomonadales	Pseudomonas	0	0	0	0	0	0	0	0	30.54404579	0	0	0	0	0	0	0	0	0	0	0	0	0	0	0	0	0	0	0	36.48134398	0	2.963574381	0	0	0	0	0
Pseudomonas_E_iridis_S13_bc10	Pseudomonas_E_iridis_S13_bc10_cluster_001_consensus_5426	GT28	NA	Other	Pseudomonadales	Pseudomonas	0	0	0	59.11346531	0	0	0	0	0	0	0	0	0	0	0	0	0	0	0	0	0	0	0	0	0	0	0	0	43.90763246	0	0	0	0	0	0	0
Pseudomonas_E_iridis_S35_bc30	Pseudomonas_E_iridis_S35_bc30_cluster_001_consensus_84	AA7	NA	Other	Pseudomonadales	Pseudomonas	0	0	0	0	1.957614964	0	0	0	0	0	0	0	0	0	0	0	0	0	0	0	0	0	0	0	0	0	0	0	0	0	0	0	0	0	0	0
Pseudomonas_E_iridis_S35_bc30	Pseudomonas_E_iridis_S35_bc30_cluster_001_consensus_226	AA3	NA	Other	Pseudomonadales	Pseudomonas	22.87095071	19.3797866	37.00759051	6.442168065	0	7.633572441	0	0	0	0	0	0	0	0	0	0	0	0	0	0	0	0	0	0	0	0	0	0	0	1.167893216	0	0	0	0	0	0
Pseudomonas_E_iridis_S35_bc30	Pseudomonas_E_iridis_S35_bc30_cluster_001_consensus_504	GH103	NA	Other	Pseudomonadales	Pseudomonas	0	0	0	0	0	0	0	0	0	0	0	0	0	0	0	0	0	0	0	0	0	0	0	0	0	0	0	0	0	52.36493164	0	0	0	0	0	0
Pseudomonas_E_iridis_S35_bc30	Pseudomonas_E_iridis_S35_bc30_cluster_001_consensus_667	GT51	NA	Other	Pseudomonadales	Pseudomonas	0	0	0	0	0	0	0	0	30.54404579	0	0	0	0	0	0	0	0	0	0	0	0	0	0	0	0	0	0	0	36.48134398	0	2.963574381	0	0	0	0	0
Pseudomonas_E_iridis_S35_bc30	Pseudomonas_E_iridis_S35_bc30_cluster_001_consensus_785	GT28	NA	Other	Pseudomonadales	Pseudomonas	0	0	0	59.11346531	0	0	0	0	0	0	0	0	0	0	0	0	0	0	0	0	0	0	0	0	0	0	0	0	43.90763246	0	0	0	0	0	0	0
Pseudomonas_E_iridis_S35_bc30	Pseudomonas_E_iridis_S35_bc30_cluster_001_consensus_888	AA1	Polyphenolics Cleavage	Other	Pseudomonadales	Pseudomonas	0	0	30.34879149	0	0	9.940076361	0	0	1.915768333	0	0	5.774343575	0	0	0	0	2.18929312	0	4.806249835	0	0	0	0	0	0	0	0	0	40.16755621	8.791840951	0	3.8281951	5.78975348	0	0	0
Pseudomonas_E_iridis_S35_bc30	Pseudomonas_E_iridis_S35_bc30_cluster_001_consensus_1250	AA6	NA	Other	Pseudomonadales	Pseudomonas	0	0	0	0	0	0	5.018470151	0	0	0	0	0	0	0	0	0	0	0	0	0	0	0	0	0	0	0	0	0	0	0	0	0	0	0	0	0
Pseudomonas_E_iridis_S35_bc30	Pseudomonas_E_iridis_S35_bc30_cluster_001_consensus_2025	AA3	NA	Other	Pseudomonadales	Pseudomonas	0	0	0	0	0	0	0	0	0	0	0	0	0	0	0	4.692240257	0	0	0	0	0	5.135477708	0	0	0	0	0	0	19.99697392	0	0	113.3288649	50.38189678	0	0	0
Pseudomonas_E_iridis_S35_bc30	Pseudomonas_E_iridis_S35_bc30_cluster_001_consensus_2095	AA3	NA	Other	Pseudomonadales	Pseudomonas	0	0	0	0	0	0	0	0	0	0	0	0	0	0	0	0	0	38.69524146	0	0	0	0	21.93375959	0	0	0	0	0	0	0	0	0	0	0	0	0
Pseudomonas_E_iridis_S35_bc30	Pseudomonas_E_iridis_S35_bc30_cluster_001_consensus_2662	GT5	NA	Other	Pseudomonadales	Pseudomonas	16.77353147	0	0	0	0	0	0	0	0	0	0	0	0	0	0	0	0	0	0	0	0	12.53548105	0	0	0	0	0	0	0	0	0	0	0	0	0	0
Pseudomonas_E_iridis_S35_bc30	Pseudomonas_E_iridis_S35_bc30_cluster_001_consensus_2665	GH77	NA	Other	Pseudomonadales	Pseudomonas	0	0	0	0	0	0	0	1.247159677	0	0	0	0	0	0	0	0	0	0	0	0	0	0	0	0	0	0	0	0	0	0	0	0	0	0	0	0
Pseudomonas_E_iridis_S35_bc30	Pseudomonas_E_iridis_S35_bc30_cluster_001_consensus_2678	CBM48	NA	Other	Pseudomonadales	Pseudomonas	0	0	8.185164875	0	0	0	0	0	0	2.934625257	0	0	0	0	0	0	0	65.91159488	26.38355599	0	0	0	0	0	0	0	0	0	0	0	0	0	0	0	0	0
Pseudomonas_E_iridis_S35_bc30	Pseudomonas_E_iridis_S35_bc30_cluster_001_consensus_2911	AA2	Polyphenolics Cleavage	Other	Pseudomonadales	Pseudomonas	0	0	0	0	0	0	0	0	0	0	0	3.508360519	0	0	0	0	0	0	0	0	0	0	0	0	51.64123488	0	0	0	0	0	0	0	0	0	0	0
Pseudomonas_E_iridis_S35_bc30	Pseudomonas_E_iridis_S35_bc30_cluster_001_consensus_2929	CBM50	NA	Other	Pseudomonadales	Pseudomonas	0	0	0	0	0	0	0	0	0	0	0	0	0	0	0	0	1.098856483	0	0	0	13.08383339	0	0	0	0	0	0	0	0	0	4.442322275	0	0	0	0	0
Pseudomonas_E_iridis_S35_bc30	Pseudomonas_E_iridis_S35_bc30_cluster_001_consensus_3097	AA4	Polyphenolics Cleavage	Other	Pseudomonadales	Pseudomonas	0	25.01390085	0	0	67.5529221	0	0	0	0	0	0	25.93088205	0	0	0	0	0	0	0	0	0	0	0	0	0	0	0	43.43568048	0	0	0	0	0	0	0	0
Pseudomonas_E_iridis_S35_bc30	Pseudomonas_E_iridis_S35_bc30_cluster_001_consensus_3662	AA12	NA	Other	Pseudomonadales	Pseudomonas	0	0	0	0	0	0	0	0	0	0	0	0	0	0	0	0	0	0	0	0	0	0	0	0	0	0	0	0	0	0	0	1.912984743	0	0	0	0
Pseudomonas_E_iridis_S35_bc30	Pseudomonas_E_iridis_S35_bc30_cluster_001_consensus_4039	GH50	NA	Other	Pseudomonadales	Pseudomonas	0	0	0	0	0	0	0	0	0	0	0	1.59378823	0	0	0	0	0	0	0	0	0	0	0	0	0	0	0	0	0	0	0	0	0	0	0	0
Pseudomonas_E_iridis_S35_bc30	Pseudomonas_E_iridis_S35_bc30_cluster_001_consensus_4140	CE1	NA	Other	Pseudomonadales	Pseudomonas	0	0	0	0	0	0	0	0	0	0	0	0	0	0	0	0	0	1.483395926	0	0	0	0	0	0	0	0	0	25.3267057	0	0	0	0	0	0	0	0
Pseudomonas_E_iridis_S35_bc30	Pseudomonas_E_iridis_S35_bc30_cluster_001_consensus_4153	GT19	NA	Other	Pseudomonadales	Pseudomonas	0	0	0	28.33868546	0	0	0	0	0	0	0	0	0	0	0	0	0	0	0	0	0	0	0	0	0	0	0	0	0	0	2.959639311	0	0	0	0	0
Pseudomonas_E_iridis_S35_bc30	Pseudomonas_E_iridis_S35_bc30_cluster_001_consensus_4258	CE9	NA	Other	Pseudomonadales	Pseudomonas	0	0	0	0	0	0	0	0	0	0	0	0	0	0	0	0	1.089058709	0	0	0	0	0	0	0	5.3872829	0	0	0	0	0	0	0	0	0	0	0
Pseudomonas_E_iridis_S35_bc30	Pseudomonas_E_iridis_S35_bc30_cluster_001_consensus_4314	PL5	NA	Other	Pseudomonadales	Pseudomonas	0	0	0	15.28371516	0	37.23714065	0	0	0	0	0	0	0	0	0	0	0	0	0	0	0	0	0	0	0	0	0	0	0	0	0	0	191.3652049	0	0	0
Pseudomonas_E_iridis_S35_bc30	Pseudomonas_E_iridis_S35_bc30_cluster_001_consensus_4789	GT4	NA	Other	Pseudomonadales	Pseudomonas	0	0	0	0	0	0	0	0	0	0	0	0	2.230686313	0	0	0	0	0	0	0	0	0	0	0	0	0	11.36795353	0	0	0	0	0	0	0	0	0
Pseudomonas_E_iridis_S35_bc30	Pseudomonas_E_iridis_S35_bc30_cluster_001_consensus_4790	GT9	NA	Other	Pseudomonadales	Pseudomonas	0	0	0	0	0	0	0	0	0	0	0	0	0	5.271454319	0	0	0	0	0	0	0	0	0	0	0	0	0	0	0	0	0	0	0	0	0	0
Pseudomonas_E_iridis_S35_bc30	Pseudomonas_E_iridis_S35_bc30_cluster_001_consensus_4791	GT9	NA	Other	Pseudomonadales	Pseudomonas	0	0	0	0	0	0	0	0	0	12.08864125	0	0	0	0	0	0	3.620213143	0	0	0	0	0	0	0	6.038513557	13.29487141	0	0	5.606420078	0	0	0	0	0	0	1.298778645
Pseudomonas_E_iridis_S35_bc30	Pseudomonas_E_iridis_S35_bc30_cluster_001_consensus_4855	GT51	NA	Other	Pseudomonadales	Pseudomonas	0	0	0	0	0	0	0	0	0	0	0	0	0	0	0	0	0	0	0	0	0	0	0	0	0	0	0	0	0	0	1.317294664	0	0	0	0	0
Pseudomonas_E_iridis_S35_bc30	Pseudomonas_E_iridis_S35_bc30_cluster_001_consensus_4887	GT2	NA	Other	Pseudomonadales	Pseudomonas	0	14.42905403	1.537519281	0	0	0	0	0	0	0	0	0	0	0	0	0	1.110426154	0	0	0	0	0	0	0	0	0	0	0	0	0	0	0	0	0	0	0
Pseudomonas_E_iridis_S35_bc30	Pseudomonas_E_iridis_S35_bc30_cluster_001_consensus_4910	GT35	NA	Other	Pseudomonadales	Pseudomonas	0	0	0	0	0	0	71.80537829	0	0	0	0	0	0	0	0	0	0	0	0	0	3.164337312	0	0	0	34.41164212	0	0	0	0	0	0	0	0	0	0	0
Pseudomonas_E_iridis_S35_bc30	Pseudomonas_E_iridis_S35_bc30_cluster_001_consensus_5077	GT2	NA	Other	Pseudomonadales	Pseudomonas	0	0	1.350968733	0	0	0	16.01153672	0	15.29657492	0	0	0	0	0	0	4.673320405	0	0	0	0	64.89990702	0	0	0	0	0	0	0	0	0	0	89.84816687	0	0	0	0
Pseudomonas_E_iridis_S35_bc30	Pseudomonas_E_iridis_S35_bc30_cluster_001_consensus_5145	AA3	NA	Other	Pseudomonadales	Pseudomonas	0	0	0	0	0	0	1.954351811	0	0	0	0	1.597771258	0	0	0	0	0	51.84047306	52.58164331	0	50.54036549	65.94220103	0	1.636551503	0	0	0	5.720388562	0	17.73688173	0	0	0	0	5.527211345	0
Pseudomonas_E_iridis_S35_bc30	Pseudomonas_E_iridis_S35_bc30_cluster_001_consensus_5488	AA1	Polyphenolics Cleavage	Other	Pseudomonadales	Pseudomonas	0	0	0	0	0	0	0	0	0	24.87681475	0	0	0	0	0	0	0	0	0	0	56.64483901	0	0	0	0	0	0	107.1897029	0	0	5.432281378	0	0	0	0	0
Pseudomonas_E_iridis_S37_bc32	Pseudomonas_E_iridis_S37_bc32_cluster_001_consensus_132	GT51	NA	Other	Pseudomonadales	Pseudomonas	0	0	0	0	0	0	0	0	30.54404579	0	0	0	0	0	0	0	0	0	0	0	0	0	0	0	0	0	0	0	36.48134398	0	2.963574381	0	0	0	0	0
Pseudomonas_E_iridis_S37_bc32	Pseudomonas_E_iridis_S37_bc32_cluster_001_consensus_250	GT28	NA	Other	Pseudomonadales	Pseudomonas	0	0	0	59.11346531	0	0	0	0	0	0	0	0	0	0	0	0	0	0	0	0	0	0	0	0	0	0	0	0	43.90763246	0	0	0	0	0	0	0
Pseudomonas_E_iridis_S37_bc32	Pseudomonas_E_iridis_S37_bc32_cluster_001_consensus_713	AA6	NA	Other	Pseudomonadales	Pseudomonas	0	0	0	0	0	0	5.018470151	0	0	0	0	0	0	0	0	0	0	0	0	0	0	0	0	0	0	0	0	0	0	0	0	0	0	0	0	0
Pseudomonas_E_iridis_S37_bc32	Pseudomonas_E_iridis_S37_bc32_cluster_001_consensus_1485	AA3	NA	Other	Pseudomonadales	Pseudomonas	0	0	0	0	0	0	0	0	0	0	0	0	0	0	0	4.692240257	0	0	0	0	0	5.135477708	0	0	0	0	0	0	19.99697392	0	0	113.3288649	50.38189678	0	0	0
Pseudomonas_E_iridis_S37_bc32	Pseudomonas_E_iridis_S37_bc32_cluster_001_consensus_1557	AA3	NA	Other	Pseudomonadales	Pseudomonas	0	0	0	0	0	0	0	0	0	0	0	0	0	0	0	0	0	38.69524146	0	0	0	0	21.93375959	0	0	0	0	0	0	0	0	0	0	0	0	0
Pseudomonas_E_iridis_S37_bc32	Pseudomonas_E_iridis_S37_bc32_cluster_001_consensus_2129	GT5	NA	Other	Pseudomonadales	Pseudomonas	16.77353147	0	0	0	0	0	0	0	0	0	0	0	0	0	0	0	0	0	0	0	0	12.53548105	0	0	0	0	0	0	0	0	0	0	0	0	0	0
Pseudomonas_E_iridis_S37_bc32	Pseudomonas_E_iridis_S37_bc32_cluster_001_consensus_2132	GH77	NA	Other	Pseudomonadales	Pseudomonas	0	0	0	0	0	0	0	1.247159677	0	0	0	0	0	0	0	0	0	0	0	0	0	0	0	0	0	0	0	0	0	0	0	0	0	0	0	0
Pseudomonas_E_iridis_S37_bc32	Pseudomonas_E_iridis_S37_bc32_cluster_001_consensus_2146	CBM48	NA	Other	Pseudomonadales	Pseudomonas	0	0	8.185164875	0	0	0	0	0	0	2.934625257	0	0	0	0	0	0	0	65.91159488	26.38355599	0	0	0	0	0	0	0	0	0	0	0	0	0	0	0	0	0
Pseudomonas_E_iridis_S37_bc32	Pseudomonas_E_iridis_S37_bc32_cluster_001_consensus_2378	AA2	Polyphenolics Cleavage	Other	Pseudomonadales	Pseudomonas	0	0	0	0	0	0	0	0	0	0	0	3.508360519	0	0	0	0	0	0	0	0	0	0	0	0	51.64123488	0	0	0	0	0	0	0	0	0	0	0
Pseudomonas_E_iridis_S37_bc32	Pseudomonas_E_iridis_S37_bc32_cluster_001_consensus_2396	CBM50	NA	Other	Pseudomonadales	Pseudomonas	0	0	0	0	0	0	0	0	0	0	0	0	0	0	0	0	1.098856483	0	0	0	13.08383339	0	0	0	0	0	0	0	0	0	4.442322275	0	0	0	0	0
Pseudomonas_E_iridis_S37_bc32	Pseudomonas_E_iridis_S37_bc32_cluster_001_consensus_2557	AA4	Polyphenolics Cleavage	Other	Pseudomonadales	Pseudomonas	0	25.01390085	0	0	67.5529221	0	0	0	0	0	0	25.93088205	0	0	0	0	0	0	0	0	0	0	0	0	0	0	0	43.43568048	0	0	0	0	0	0	0	0
Pseudomonas_E_iridis_S37_bc32	Pseudomonas_E_iridis_S37_bc32_cluster_001_consensus_3118	AA12	NA	Other	Pseudomonadales	Pseudomonas	0	0	0	0	0	0	0	0	0	0	0	0	0	0	0	0	0	0	0	0	0	0	0	0	0	0	0	0	0	0	0	1.912984743	0	0	0	0
Pseudomonas_E_iridis_S37_bc32	Pseudomonas_E_iridis_S37_bc32_cluster_001_consensus_3496	GH50	NA	Other	Pseudomonadales	Pseudomonas	0	0	0	0	0	0	0	0	0	0	0	1.59378823	0	0	0	0	0	0	0	0	0	0	0	0	0	0	0	0	0	0	0	0	0	0	0	0
Pseudomonas_E_iridis_S37_bc32	Pseudomonas_E_iridis_S37_bc32_cluster_001_consensus_3597	CE1	NA	Other	Pseudomonadales	Pseudomonas	0	0	0	0	0	0	0	0	0	0	0	0	0	0	0	0	0	1.483395926	0	0	0	0	0	0	0	0	0	25.3267057	0	0	0	0	0	0	0	0
Pseudomonas_E_iridis_S37_bc32	Pseudomonas_E_iridis_S37_bc32_cluster_001_consensus_3610	GT19	NA	Other	Pseudomonadales	Pseudomonas	0	0	0	28.33868546	0	0	0	0	0	0	0	0	0	0	0	0	0	0	0	0	0	0	0	0	0	0	0	0	0	0	2.959639311	0	0	0	0	0
Pseudomonas_E_iridis_S37_bc32	Pseudomonas_E_iridis_S37_bc32_cluster_001_consensus_3715	CE9	NA	Other	Pseudomonadales	Pseudomonas	0	0	0	0	0	0	0	0	0	0	0	0	0	0	0	0	1.089058709	0	0	0	0	0	0	0	5.3872829	0	0	0	0	0	0	0	0	0	0	0
Pseudomonas_E_iridis_S37_bc32	Pseudomonas_E_iridis_S37_bc32_cluster_001_consensus_3770	PL5	NA	Other	Pseudomonadales	Pseudomonas	0	0	0	15.28371516	0	37.23714065	0	0	0	0	0	0	0	0	0	0	0	0	0	0	0	0	0	0	0	0	0	0	0	0	0	0	191.3652049	0	0	0
Pseudomonas_E_iridis_S37_bc32	Pseudomonas_E_iridis_S37_bc32_cluster_001_consensus_4246	GT4	NA	Other	Pseudomonadales	Pseudomonas	0	0	0	0	0	0	0	0	0	0	0	0	2.230686313	0	0	0	0	0	0	0	0	0	0	0	0	0	11.36795353	0	0	0	0	0	0	0	0	0
Pseudomonas_E_iridis_S37_bc32	Pseudomonas_E_iridis_S37_bc32_cluster_001_consensus_4247	GT9	NA	Other	Pseudomonadales	Pseudomonas	0	0	0	0	0	0	0	0	0	0	0	0	0	5.271454319	0	0	0	0	0	0	0	0	0	0	0	0	0	0	0	0	0	0	0	0	0	0
Pseudomonas_E_iridis_S37_bc32	Pseudomonas_E_iridis_S37_bc32_cluster_001_consensus_4248	GT9	NA	Other	Pseudomonadales	Pseudomonas	0	0	0	0	0	0	0	0	0	12.08864125	0	0	0	0	0	0	3.620213143	0	0	0	0	0	0	0	6.038513557	13.29487141	0	0	5.606420078	0	0	0	0	0	0	1.298778645
Pseudomonas_E_iridis_S37_bc32	Pseudomonas_E_iridis_S37_bc32_cluster_001_consensus_4312	GT51	NA	Other	Pseudomonadales	Pseudomonas	0	0	0	0	0	0	0	0	0	0	0	0	0	0	0	0	0	0	0	0	0	0	0	0	0	0	0	0	0	0	1.317294664	0	0	0	0	0
Pseudomonas_E_iridis_S37_bc32	Pseudomonas_E_iridis_S37_bc32_cluster_001_consensus_4344	GT2	NA	Other	Pseudomonadales	Pseudomonas	0	14.42905403	1.537519281	0	0	0	0	0	0	0	0	0	0	0	0	0	1.110426154	0	0	0	0	0	0	0	0	0	0	0	0	0	0	0	0	0	0	0
Pseudomonas_E_iridis_S37_bc32	Pseudomonas_E_iridis_S37_bc32_cluster_001_consensus_4367	GT35	NA	Other	Pseudomonadales	Pseudomonas	0	0	0	0	0	0	71.80537829	0	0	0	0	0	0	0	0	0	0	0	0	0	3.164337312	0	0	0	34.41164212	0	0	0	0	0	0	0	0	0	0	0
Pseudomonas_E_iridis_S37_bc32	Pseudomonas_E_iridis_S37_bc32_cluster_001_consensus_4533	GT2	NA	Other	Pseudomonadales	Pseudomonas	0	0	1.350968733	0	0	0	16.01153672	0	15.29657492	0	0	0	0	0	0	4.673320405	0	0	0	0	64.89990702	0	0	0	0	0	0	0	0	0	0	89.84816687	0	0	0	0
Pseudomonas_E_iridis_S37_bc32	Pseudomonas_E_iridis_S37_bc32_cluster_001_consensus_4600	AA3	NA	Other	Pseudomonadales	Pseudomonas	0	0	0	0	0	0	1.954351811	0	0	0	0	1.597771258	0	0	0	0	0	51.84047306	52.58164331	0	50.54036549	65.94220103	0	1.636551503	0	0	0	5.720388562	0	17.73688173	0	0	0	0	5.527211345	0
Pseudomonas_E_iridis_S37_bc32	Pseudomonas_E_iridis_S37_bc32_cluster_001_consensus_4942	AA1	Polyphenolics Cleavage	Other	Pseudomonadales	Pseudomonas	0	0	0	0	0	0	0	0	0	24.87681475	0	0	0	0	0	0	0	0	0	0	56.64483901	0	0	0	0	0	0	107.1897029	0	0	5.432281378	0	0	0	0	0
Pseudomonas_E_iridis_S37_bc32	Pseudomonas_E_iridis_S37_bc32_cluster_001_consensus_5074	AA7	NA	Other	Pseudomonadales	Pseudomonas	0	0	0	0	1.957614964	0	0	0	0	0	0	0	0	0	0	0	0	0	0	0	0	0	0	0	0	0	0	0	0	0	0	0	0	0	0	0
Pseudomonas_E_iridis_S37_bc32	Pseudomonas_E_iridis_S37_bc32_cluster_001_consensus_5218	AA3	NA	Other	Pseudomonadales	Pseudomonas	22.87095071	19.3797866	37.00759051	6.442168065	0	7.633572441	0	0	0	0	0	0	0	0	0	0	0	0	0	0	0	0	0	0	0	0	0	0	0	1.167893216	0	0	0	0	0	0
Pseudomonas_E_iridis_S37_bc32	Pseudomonas_E_iridis_S37_bc32_cluster_001_consensus_5494	GH103	NA	Other	Pseudomonadales	Pseudomonas	0	0	0	0	0	0	0	0	0	0	0	0	0	0	0	0	0	0	0	0	0	0	0	0	0	0	0	0	0	52.36493164	0	0	0	0	0	0
Pseudomonas_E_qingdaonensis_S29_bc29	Pseudomonas_E_qingdaonensis_S29_bc29_contig_1_0_63	GH50	NA	Other	Pseudomonadales	Pseudomonas	0	0	0	0	0	0	0	0	0	0	0	0	0	0	0	0	0	0	0	0	0	0	0	0	0	0	0	0	33.54118607	16.92675126	0	0	0	0	0	0
Pseudomonas_E_qingdaonensis_S29_bc29	Pseudomonas_E_qingdaonensis_S29_bc29_contig_1_0_132	AA6	NA	Other	Pseudomonadales	Pseudomonas	0	0	0	0	0	0	0	0	0	0	0	0	0	0	0	0	0	0	0	0	0	0	0	0	0	0	0	0	0	0	0	0	123.6463945	0	0	0
Pseudomonas_E_qingdaonensis_S29_bc29	Pseudomonas_E_qingdaonensis_S29_bc29_contig_1_0_159	AA12	NA	Other	Pseudomonadales	Pseudomonas	0	0	0	0	0	0	29.91161427	0	0	0	0	0	0	0	0	0	0	1.944013751	0	0	0	0	0	0	0	0	0	0	28.37580662	0	0	97.07896031	0	0	0	0
Pseudomonas_E_qingdaonensis_S29_bc29	Pseudomonas_E_qingdaonensis_S29_bc29_contig_1_0_681	CBM50	NA	Other	Pseudomonadales	Pseudomonas	0	0	0	0	0	0	0	0	0	0	0	0	0	0	0	0	0	0	0	0	0	0	0	0	0	0	0	0	0	16.54806254	0	0	0	0	0	0
Pseudomonas_E_qingdaonensis_S29_bc29	Pseudomonas_E_qingdaonensis_S29_bc29_contig_1_0_1193	CBM48	NA	Other	Pseudomonadales	Pseudomonas	0	1.001654323	0	0	131.1486927	0	1.956369122	0	3.540864508	0	0	0	0	0	15.73525109	0	0	0	2.872100425	320.3591104	0	0	0	0	1.882949879	0	0	30.53044341	0	143.5404672	0	0	0	0	14.72243242	0
Pseudomonas_E_qingdaonensis_S29_bc29	Pseudomonas_E_qingdaonensis_S29_bc29_contig_1_0_1196	GH77	NA	Other	Pseudomonadales	Pseudomonas	0	36.659028	0	0	0	0	0	0	0	0	0	0	0	0	13.24212584	0	0	0	0	0	0	44.54645011	0	0	52.17576668	0	0	0	0	0	0	0	0	294.1314714	0	0
Pseudomonas_E_qingdaonensis_S29_bc29	Pseudomonas_E_qingdaonensis_S29_bc29_contig_1_0_1199	GT4	NA	Other	Pseudomonadales	Pseudomonas	0	0	0	0	0	0	0	0	0	0	0	0	0	0	0	0	0	0	0	0	0	0	0	0	0	0	0	0	1.110628357	0	0	0	0	0	0	0
Pseudomonas_E_qingdaonensis_S29_bc29	Pseudomonas_E_qingdaonensis_S29_bc29_contig_1_0_1641	GT84	NA	Other	Pseudomonadales	Pseudomonas	0	0	0	0	0	0	0	0	0	0	0	0	0	0	23.71896966	0	0	0	0	0	0	0	0	0	0	0	0	0	0	0	0	0	0	0	0	0
Pseudomonas_E_qingdaonensis_S29_bc29	Pseudomonas_E_qingdaonensis_S29_bc29_contig_1_0_1896	CBM48	NA	Other	Pseudomonadales	Pseudomonas	0	0	0	0	0	0	0	0	0	0	0	5.74196435	0	0	0	10.87687192	0	2.405794299	0	0	0	0	0	0	49.77152058	0	0	0	59.72830303	0	0	0	0	0	0	0
Pseudomonas_E_qingdaonensis_S29_bc29	Pseudomonas_E_qingdaonensis_S29_bc29_contig_1_0_2565	GT2	NA	Other	Pseudomonadales	Pseudomonas	0	0	0	0	0	0	0	0	0	0	0	0	0	0	3.375950923	0	0	0	0	0	99.25920144	0	0	0	0	32.01387983	0	64.85243592	0	0	0	0	0	0	0	0
Pseudomonas_E_qingdaonensis_S29_bc29	Pseudomonas_E_qingdaonensis_S29_bc29_contig_1_0_3084	CE1	NA	Other	Pseudomonadales	Pseudomonas	0	0	0	0	0	0	0	0	0	0	8.347454647	0	0	0	0	0	0	0	0	0	0	0	0	0	0	0	0	0	58.44111222	0	0	0	0	0	0	0
Pseudomonas_E_qingdaonensis_S29_bc29	Pseudomonas_E_qingdaonensis_S29_bc29_contig_1_0_3237	AA1	Polyphenolics Cleavage	Other	Pseudomonadales	Pseudomonas	0	0	0	0	0	0	0	0	0	0	0	0	0	0	0	0	0	0	0	0	0	0	0	0	0	0	55.87902543	57.93865715	0	0	0	0	0	0	0	0
Pseudomonas_E_qingdaonensis_S29_bc29	Pseudomonas_E_qingdaonensis_S29_bc29_contig_1_0_3555	GT4	NA	Other	Pseudomonadales	Pseudomonas	0	20.93315686	0	0	0	0	0	0	0	0	0	0	46.74213891	3.450655314	0	0	0	94.97581218	0	0	0	0	0	0	0	6.490189904	0	0	0	0	0	0	103.3078709	0	0	0
Pseudomonas_E_qingdaonensis_S29_bc29	Pseudomonas_E_qingdaonensis_S29_bc29_contig_1_0_4017	GT4	NA	Other	Pseudomonadales	Pseudomonas	0	0	0	0	0	0	0	0	0	0	0	0	0	0	0	0	0	0	0	0	0	0	0	0	0	0	0	101.4234461	0	0	0	0	0	0	0	0
Pseudomonas_E_qingdaonensis_S29_bc29	Pseudomonas_E_qingdaonensis_S29_bc29_contig_1_0_4057	GH102	NA	Other	Pseudomonadales	Pseudomonas	0	0	0	0	0	0	0	0	0	0	0	0	0	0	0	8.455455083	0	0	0	0	0	0	0	0	0	0	0	0	0	0	0	0	6.810800145	0	0	0
Pseudomonas_E_qingdaonensis_S29_bc29	Pseudomonas_E_qingdaonensis_S29_bc29_contig_1_0_4114	GT2	NA	Other	Pseudomonadales	Pseudomonas	0	22.58839474	0	0	74.4684744	0	0	0	0	0	2.957539552	3.353028754	0	0	0	11.3992516	0	0	67.81310384	0	0	0	0	0	0	0	0	2.382340288	1.011324231	2.610698494	3.456782797	271.2596231	0	0	0	0
Pseudomonas_E_qingdaonensis_S29_bc29	Pseudomonas_E_qingdaonensis_S29_bc29_contig_1_0_4139	GT35	NA	Other	Pseudomonadales	Pseudomonas	0	19.06694122	0	0	0	0	0	0	0	0	0	0	0	0	0	39.06251953	0	0	0	0	0	0	0	0	0	0	0	0	0	1.933076898	0	0	0	0	0	0
Pseudomonas_E_qingdaonensis_S29_bc29	Pseudomonas_E_qingdaonensis_S29_bc29_contig_1_0_4525	GT83	NA	Other	Pseudomonadales	Pseudomonas	0	0	0	0	0	0	0	0	0	0	0	0	0	0	0	0	0	0	0	0	0	0	0	0	0	49.4814995	0	0	0	0	0	0	0	0	0	2.645398877
Pseudomonas_E_qingdaonensis_S29_bc29	Pseudomonas_E_qingdaonensis_S29_bc29_contig_1_0_4554	AA1	Polyphenolics Cleavage	Other	Pseudomonadales	Pseudomonas	0	0	0	0	0	0	0	0	0	0	0	0	0	0	0	0	0	0	132.0368795	0	0	0	0	0	0	0	0	0	0	0	0	0	0	0	0	0
Pseudomonas_E_qingdaonensis_S29_bc29	Pseudomonas_E_qingdaonensis_S29_bc29_contig_1_0_4974	GT51	NA	Other	Pseudomonadales	Pseudomonas	0	41.36865561	0	0	169.7082639	0	104.0835664	0	1.117887416	3.872283528	0	0	4.354334989	0	0	0	1.611496703	5.744777556	0	0	0	69.08575703	1.951829059	92.05925253	0	52.14198236	137.1057749	269.8617551	3.024166882	0	6.917974302	239.9146942	0	0	0	0
Pseudomonas_E_qingdaonensis_S29_bc29	Pseudomonas_E_qingdaonensis_S29_bc29_contig_1_0_5001	AA3	NA	Other	Pseudomonadales	Pseudomonas	0	38.08955439	62.12769931	0	0	0	0	0	0	29.35514246	0	0	0	4.417575427	0	0	0	0	0	0	0	12.99645178	0	0	0	0	0	1.430581784	0	0	0	0	0	73.48747615	0	5.321827591
Pseudomonas_E_qingdaonensis_S29_bc29	Pseudomonas_E_qingdaonensis_S29_bc29_contig_1_0_5067	GT9	NA	Other	Pseudomonadales	Pseudomonas	0	20.07367788	0	0	0	0	0	0	0	0	0	0	0	0	0	0	0	0	48.29196502	0	0	0	0	0	0	0	0	0	0	0	0	0	0	0	0	0
Pseudomonas_E_qingdaonensis_S29_bc29	Pseudomonas_E_qingdaonensis_S29_bc29_contig_1_0_5356	GH103	NA	Other	Pseudomonadales	Pseudomonas	0	0	4.44326528	0	0	0	0	0	0	0	0	0	0	3.992319176	0	0	0	90.19660011	0	0	0	0	0	0	0	0	103.4533879	0	0	0	0	0	0	0	0	0
Pseudomonas_E_qingdaonensis_S29_bc29	Pseudomonas_E_qingdaonensis_S29_bc29_contig_1_0_5513	GT51	NA	Other	Pseudomonadales	Pseudomonas	0	0	0	0	0	0	0	0	0	47.191692	4.931286291	0	0	0	0	1.088316518	0	0	0	0	0	0	0	0	0	0	0	0	0	0	0	0	0	0	0	0
Pseudomonas_E_qingdaonensis_S29_bc29	Pseudomonas_E_qingdaonensis_S29_bc29_contig_1_0_5659	GT2	NA	Other	Pseudomonadales	Pseudomonas	0	0	0	2.244644723	4.890311282	0	0	0	0	0	0	0	2.862459298	0	0	0	0	0	1.924881222	10.43908357	114.4954041	0	0	0	0	0	0	0	0	0	0	273.1432535	0	0	0	0
Pseudomonas_E_qingdaonensis_S29_bc29	Pseudomonas_E_qingdaonensis_S29_bc29_contig_1_0_5717	GT28	NA	Other	Pseudomonadales	Pseudomonas	0	0	0	0	0	0	0	0	38.09830306	0	0	0	0	6.422423122	0	0	0	0	0	0	0	0	0	0	0	0	0	0	0	0	0	0	0	0	0	0
Pseudomonas_E_qingdaonensis_S29_bc29	Pseudomonas_E_qingdaonensis_S29_bc29_contig_1_0_5723	CE11	NA	Other	Pseudomonadales	Pseudomonas	0	0	0	0	0	0	2.963343963	0	0	0	0	15.41388044	0	0	0	0	0	0	0	0	0	0	0	0	0	0	0	0	0	0	0	0	0	0	0	0
Pseudomonas_E_qingdaonensis_S5_bc5	Pseudomonas_E_qingdaonensis_S5_bc5_contig_1_0_312	AA1	Polyphenolics Cleavage	Other	Pseudomonadales	Pseudomonas	0	0	0	0	0	0	0	0	0	0	0	0	0	0	0	0	0	0	0	0	0	0	0	0	0	0	55.87902543	57.93865715	0	0	0	0	0	0	0	0
Pseudomonas_E_qingdaonensis_S5_bc5	Pseudomonas_E_qingdaonensis_S5_bc5_contig_1_0_423	GT2	NA	Other	Pseudomonadales	Pseudomonas	0	60.71010803	0	0	0	0	0	0	0	0	0	0	0	0	0	0	0	0	0	0	46.27208752	0	0	0	0	0	0	0	0	130.5463366	0	0	0	0	0	0
Pseudomonas_E_qingdaonensis_S5_bc5	Pseudomonas_E_qingdaonensis_S5_bc5_contig_1_0_470	CE1	NA	Other	Pseudomonadales	Pseudomonas	0	0	0	0	0	0	0	0	0	0	8.347454647	0	0	0	0	0	0	0	0	0	0	0	0	0	0	0	0	0	58.44111222	0	0	0	0	0	0	0
Pseudomonas_E_qingdaonensis_S5_bc5	Pseudomonas_E_qingdaonensis_S5_bc5_contig_1_0_1000	GT2	NA	Other	Pseudomonadales	Pseudomonas	0	0	0	0	0	0	0	0	0	0	0	0	0	0	3.375950923	0	0	0	0	0	99.25920144	0	0	0	0	32.01387983	0	64.85243592	0	0	0	0	0	0	0	0
Pseudomonas_E_qingdaonensis_S5_bc5	Pseudomonas_E_qingdaonensis_S5_bc5_contig_1_0_1390	AA2	Polyphenolics Cleavage	Other	Pseudomonadales	Pseudomonas	0	0	0	0	52.78375101	0	0	0	0	0	0	0	0	0	0	0	0	0	0	0	0	0	0	0	0	0	0	0	0	0	0	0	0	0	0	0
Pseudomonas_E_qingdaonensis_S5_bc5	Pseudomonas_E_qingdaonensis_S5_bc5_contig_1_0_1655	CBM48	NA	Other	Pseudomonadales	Pseudomonas	0	0	0	0	0	0	0	0	0	0	0	5.74196435	0	0	0	10.87687192	0	2.405794299	0	0	0	0	0	0	49.77152058	0	0	0	59.72830303	0	0	0	0	0	0	0
Pseudomonas_E_qingdaonensis_S5_bc5	Pseudomonas_E_qingdaonensis_S5_bc5_contig_1_0_2366	GT5	NA	Other	Pseudomonadales	Pseudomonas	0	0	0	0	0	0	3.926032624	0	0	0	0	0	0	0	0	0	0	0	0	0	0	0	0	0	0	0	0	0	0	0	0	0	0	0	2.095407473	0
Pseudomonas_E_qingdaonensis_S5_bc5	Pseudomonas_E_qingdaonensis_S5_bc5_contig_1_0_2866	CBM50	NA	Other	Pseudomonadales	Pseudomonas	0	0	0	0	0	0	0	0	0	0	0	0	0	0	0	0	0	0	0	0	0	0	0	0	0	0	0	0	0	16.54806254	0	0	0	0	0	0
Pseudomonas_E_qingdaonensis_S5_bc5	Pseudomonas_E_qingdaonensis_S5_bc5_contig_1_0_3399	AA12	NA	Other	Pseudomonadales	Pseudomonas	0	0	0	0	0	0	29.91161427	0	0	0	0	0	0	0	0	0	0	1.944013751	0	0	0	0	0	0	0	0	0	0	28.37580662	0	0	97.07896031	0	0	0	0
Pseudomonas_E_qingdaonensis_S5_bc5	Pseudomonas_E_qingdaonensis_S5_bc5_contig_1_0_3501	GH50	NA	Other	Pseudomonadales	Pseudomonas	0	0	0	0	0	0	0	0	0	0	0	0	0	0	0	0	0	0	0	0	0	0	0	0	0	0	0	0	33.54118607	16.92675126	0	0	0	0	0	0
Pseudomonas_E_qingdaonensis_S5_bc5	Pseudomonas_E_qingdaonensis_S5_bc5_contig_1_0_3730	GT4	NA	Other	Pseudomonadales	Pseudomonas	0	0	0	0	0	0	0	0	0	0	0	0	0	0	0	0	0	0	0	0	0	0	7.790514159	0	0	0	0	0	0	0	0	0	0	0	0	0
Pseudomonas_E_qingdaonensis_S5_bc5	Pseudomonas_E_qingdaonensis_S5_bc5_contig_1_0_3800	CE11	NA	Other	Pseudomonadales	Pseudomonas	0	0	0	0	0	0	2.963343963	0	0	0	0	15.41388044	0	0	0	0	0	0	0	0	0	0	0	0	0	0	0	0	0	0	0	0	0	0	0	0
Pseudomonas_E_qingdaonensis_S5_bc5	Pseudomonas_E_qingdaonensis_S5_bc5_contig_1_0_3806	GT28	NA	Other	Pseudomonadales	Pseudomonas	0	0	0	0	0	0	0	0	38.09830306	0	0	0	0	6.422423122	0	0	0	0	0	0	0	0	0	0	0	0	0	0	0	0	0	0	0	0	0	0
Pseudomonas_E_qingdaonensis_S5_bc5	Pseudomonas_E_qingdaonensis_S5_bc5_contig_1_0_3861	GT2	NA	Other	Pseudomonadales	Pseudomonas	0	0	0	0	0	0	0	0	0	0	0	0	0	0	0	0	0	0	0	0	0	10.56255823	0	0	0	0	0	0	0	0	0	0	0	0	0	0
Pseudomonas_E_qingdaonensis_S5_bc5	Pseudomonas_E_qingdaonensis_S5_bc5_contig_1_0_4013	GT51	NA	Other	Pseudomonadales	Pseudomonas	0	0	0	0	0	0	0	0	0	47.191692	4.931286291	0	0	0	0	1.088316518	0	0	0	0	0	0	0	0	0	0	0	0	0	0	0	0	0	0	0	0
Pseudomonas_E_qingdaonensis_S5_bc5	Pseudomonas_E_qingdaonensis_S5_bc5_contig_1_0_4159	GH103	NA	Other	Pseudomonadales	Pseudomonas	0	0	0	0	0	74.66013528	0	0	0	0	0	73.1013351	0	1.012184752	0	0	0	0	0	0	0	0	0	0	0	0	0	0	104.4049814	0	0	0	0	0	0	0
Pseudomonas_E_qingdaonensis_S5_bc5	Pseudomonas_E_qingdaonensis_S5_bc5_contig_1_0_4166	GH103	NA	Other	Pseudomonadales	Pseudomonas	0	0	4.44326528	0	0	0	0	0	0	0	0	0	0	3.992319176	0	0	0	90.19660011	0	0	0	0	0	0	0	0	103.4533879	0	0	0	0	0	0	0	0	0
Pseudomonas_E_qingdaonensis_S5_bc5	Pseudomonas_E_qingdaonensis_S5_bc5_contig_1_0_4445	GT4	NA	Other	Pseudomonadales	Pseudomonas	0	37.80996035	0	0	118.2977658	0	128.8049373	0	0	0	0	20.25260105	8.603447408	0	23.33933839	0	0	0	0	1.902408522	0	0	0	0	0	0	0	0	0	183.6362872	0	0	2.899472802	0	0	0
Pseudomonas_E_qingdaonensis_S5_bc5	Pseudomonas_E_qingdaonensis_S5_bc5_contig_1_0_4448	GT9	NA	Other	Pseudomonadales	Pseudomonas	0	20.07367788	0	0	0	0	0	0	0	0	0	0	0	0	0	0	0	0	48.29196502	0	0	0	0	0	0	0	0	0	0	0	0	0	0	0	0	0
Pseudomonas_E_qingdaonensis_S5_bc5	Pseudomonas_E_qingdaonensis_S5_bc5_contig_1_0_4513	AA3	NA	Other	Pseudomonadales	Pseudomonas	0	38.08955439	62.12769931	0	0	0	0	0	0	29.35514246	0	0	0	4.417575427	0	0	0	0	0	0	0	12.99645178	0	0	0	0	0	1.430581784	0	0	0	0	0	73.48747615	0	5.321827591
Pseudomonas_E_qingdaonensis_S5_bc5	Pseudomonas_E_qingdaonensis_S5_bc5_contig_1_0_4540	GT51	NA	Other	Pseudomonadales	Pseudomonas	0	0	0	0	0	0	0	0	0	0	0	0	0	0	0	0	0	0	0	0	0	0	0	0	0	0	0	20.96456092	0	0	0	0	0	0	0	0
Pseudomonas_E_qingdaonensis_S5_bc5	Pseudomonas_E_qingdaonensis_S5_bc5_contig_1_0_4982	GT83	NA	Other	Pseudomonadales	Pseudomonas	0	0	0	0	0	0	0	0	0	0	0	0	0	0	0	0	0	0	0	0	0	0	0	0	0	49.4814995	0	0	0	0	0	0	0	0	0	2.645398877
Pseudomonas_E_qingdaonensis_S5_bc5	Pseudomonas_E_qingdaonensis_S5_bc5_contig_1_0_5014	AA3	NA	Other	Pseudomonadales	Pseudomonas	0	0	0	0	0	0	0	0	0	0	0	0	0	0	0	0	0	0	0	0	0	0	0	0	0	0	0	0	0	0	0	0	6.801706082	0	0	0
Pseudomonas_E_qingdaonensis_S5_bc5	Pseudomonas_E_qingdaonensis_S5_bc5_contig_1_0_5383	GT35	NA	Other	Pseudomonadales	Pseudomonas	0	0	0	0	0	18.90969264	0	0	0	0	0	0	0	0	0	0	2.20131372	0	0	0	0	0	0	0	0	0	0	0	52.94559275	0	0	0	0	0	0	0
Pseudomonas_E_qingdaonensis_S5_bc5	Pseudomonas_E_qingdaonensis_S5_bc5_contig_1_0_5407	GT2	NA	Other	Pseudomonadales	Pseudomonas	0	22.58839474	0	0	74.4684744	0	0	0	0	0	2.957539552	3.353028754	0	0	0	11.3992516	0	0	67.81310384	0	0	0	0	0	0	0	0	2.382340288	1.011324231	2.610698494	3.456782797	271.2596231	0	0	0	0
Pseudomonas_E_qingdaonensis_S5_bc5	Pseudomonas_E_qingdaonensis_S5_bc5_contig_1_0_5507	GT4	NA	Other	Pseudomonadales	Pseudomonas	0	0	0	0	0	0	0	0	0	0	0	0	0	0	0	0	0	0	0	0	0	0	0	0	0	0	0	2.947023096	0	0	0	0	0	0	0	0
Pseudomonas_E_qingdaonensis_S5_bc5	Pseudomonas_E_qingdaonensis_S5_bc5_contig_1_0_5692	GT51	NA	Other	Pseudomonadales	Pseudomonas	0	0	0	0	0	0	73.14614067	0	198.3869033	0	0	0	0	0	0	0	0	0	0	0	0	0	0	0	0	0	0	0	0	0	0	0	0	0	0	0
Pseudomonas_E_qingdaonensis_S5_bc5	Pseudomonas_E_qingdaonensis_S5_bc5_contig_1_0_5978	GT4	NA	Other	Pseudomonadales	Pseudomonas	0	20.93315686	0	0	0	0	0	0	0	0	0	0	46.74213891	3.450655314	0	0	0	94.97581218	0	0	0	0	0	0	0	6.490189904	0	0	0	0	0	0	103.3078709	0	0	0
Pseudomonas_E_sp._S36_bc31	Pseudomonas_E_sp._S36_bc31_cluster_001_consensus_122	AA1	Polyphenolics Cleavage	Other	Pseudomonadales	Pseudomonas	0	0	0	0	0	0	0	0	0	0	1.314003023	0	0	0	0	0	0	0	0	0	0	0	0	0	0	0	0	0	0	0	0	0	0	0	0	0
Pseudomonas_E_sp._S36_bc31	Pseudomonas_E_sp._S36_bc31_cluster_001_consensus_559	AA3	NA	Other	Pseudomonadales	Pseudomonas	0	6.680585356	0	0	0	0	0	0	0	0	0	0	0	0	0	0	0	0	0	4.394394587	0	0	24.69744036	0	0	0	0	0	0	29.07272845	0	0	0	0	2.103981814	0
Pseudomonas_E_sp._S36_bc31	Pseudomonas_E_sp._S36_bc31_cluster_001_consensus_636	CBM50	NA	Other	Pseudomonadales	Pseudomonas	0	0	0	0	0	0	1.632219405	0	0	0	0	0	0	0	0	4.321071966	0	2.90843814	0	79.00315241	0	0	0	0	0	0	0	0	0	0	0	0	0	0	3.150757899	0
Pseudomonas_E_sp._S36_bc31	Pseudomonas_E_sp._S36_bc31_cluster_001_consensus_656	AA2	Polyphenolics Cleavage	Other	Pseudomonadales	Pseudomonas	0	0	0	0	45.41851096	0	0	0	0	0	0	0	0	0	0	0	0	0	0	0	0	0	0	0	0	0	34.55880687	59.98207607	0	20.54120956	0	0	0	0	1.758530071	0
Pseudomonas_E_sp._S36_bc31	Pseudomonas_E_sp._S36_bc31_cluster_001_consensus_1110	GT2	NA	Other	Pseudomonadales	Pseudomonas	0	0	0	0	0	0	0	0	0	0	0	0	0	0	0	0	0	0	0	0	0	0	0	0	0	0	0	0	0	0	0	0	49.36326022	0	0	0
Pseudomonas_E_sp._S36_bc31	Pseudomonas_E_sp._S36_bc31_cluster_001_consensus_1275	CBM48	NA	Other	Pseudomonadales	Pseudomonas	0	2.162106903	0	0	0	0	75.10321984	0	0	13.29232992	0	0	0	0	5.278579445	0	0	25.98024086	0	0	0	0	0	0	0	0	0	0	0	0	0	0	49.00282516	0	0	0
Pseudomonas_E_sp._S36_bc31	Pseudomonas_E_sp._S36_bc31_cluster_001_consensus_1791	AA4	Polyphenolics Cleavage	Other	Pseudomonadales	Pseudomonas	0	0	0	0	0	0	0	0	0	0	0	0	0	0	0	0	0	0	0	0	0	0	0	54.06471775	0	0	0	0	0	0	0	0	0	0	0	0
Pseudomonas_E_sp._S36_bc31	Pseudomonas_E_sp._S36_bc31_cluster_001_consensus_2748	GH50	NA	Other	Pseudomonadales	Pseudomonas	0	0	3.415076641	0	5.555810408	0	0	0	0	0	0	2.550136173	0	0	10.19596013	0	0	0	0	0	0	0	0	0	0	0	0	0	28.47467501	0	0	0	0	0	0	0
Pseudomonas_E_sp._S36_bc31	Pseudomonas_E_sp._S36_bc31_cluster_001_consensus_2841	CE1	NA	Other	Pseudomonadales	Pseudomonas	0	0	14.59236082	0	0	0	0	0	0	0	0	0	0	0	0	0	0	62.96200354	0	0	2.277662723	0	0	0	0	0	0	58.02683796	14.40343523	0	5.255884136	0	0	0	0	0
Pseudomonas_E_sp._S36_bc31	Pseudomonas_E_sp._S36_bc31_cluster_001_consensus_2854	GT19	NA	Other	Pseudomonadales	Pseudomonas	0	0	35.60333438	0	0	0	0	0	0	0	0	0	0	0	0	0	0	0	0	0	0	0	0	0	0	0	0	0	0	0	0	0	0	0	0	0
Pseudomonas_E_sp._S36_bc31	Pseudomonas_E_sp._S36_bc31_cluster_001_consensus_2964	CE9	NA	Other	Pseudomonadales	Pseudomonas	0	0	0	0	0	0	0	0	0	0	0	0	3.825472879	0	0	0	0	0	0	0	0	0	0	0	59.57708559	0	0	0	0	19.32697773	0	0	0	0	0	0
Pseudomonas_E_sp._S36_bc31	Pseudomonas_E_sp._S36_bc31_cluster_001_consensus_3508	GT2	NA	Other	Pseudomonadales	Pseudomonas	0	0	0	0	0	0	0	0	0	0	0	0	0	0	0	0	0	0	0	0	0	0	0	0	0	0	0	0	30.8369263	0	0	0	80.84735734	0	0	0
Pseudomonas_E_sp._S36_bc31	Pseudomonas_E_sp._S36_bc31_cluster_001_consensus_3512	GT4	NA	Other	Pseudomonadales	Pseudomonas	17.91785957	0	0	0	0	0	0	0	0	0	0	0	0	0	0	0	0	41.66423286	0	0	0	0	0	0	0	0	0	0	0	0	0	0	76.6692817	44.29288574	0	0
Pseudomonas_E_sp._S36_bc31	Pseudomonas_E_sp._S36_bc31_cluster_001_consensus_3518	GT4	NA	Other	Pseudomonadales	Pseudomonas	8.466491834	0	30.556623	0	0	0	0	0	0	0	0	0	0	0	0	3.218779887	0	131.5389153	0	0	0	0	1.947667794	0	2.522324333	0	11.36795353	0	62.47817915	0	3.617249234	0	226.4892242	0	0	0
Pseudomonas_E_sp._S36_bc31	Pseudomonas_E_sp._S36_bc31_cluster_001_consensus_3520	GT9	NA	Other	Pseudomonadales	Pseudomonas	0	13.76216969	12.38678704	0	66.44638747	0	0	0	0	12.08864125	0	0	0	0	5.537398497	0	3.620213143	0	0	0	0	51.58131002	0	0	6.038513557	13.29487141	0	0	5.606420078	32.8642826	0	0	0	73.59682559	0	1.298778645
Pseudomonas_E_sp._S36_bc31	Pseudomonas_E_sp._S36_bc31_cluster_001_consensus_3603	GT51	NA	Other	Pseudomonadales	Pseudomonas	2.676150375	0	5.121841359	1.146630531	0	0	0	0	0	0	0	0	42.78163786	0	0	0	0	0	0	0	0	0	0	0	45.98742068	0	0	8.883236473	0	0	0	0	0	0	0	0
Pseudomonas_E_sp._S36_bc31	Pseudomonas_E_sp._S36_bc31_cluster_001_consensus_3633	GT2	NA	Other	Pseudomonadales	Pseudomonas	0	0	1.025009747	2.295428214	0	1.495845042	0	0	0	3.886660387	0	0	0	0	0	0	1.110426154	0	0	0	0	0	0	0	0	0	0	4.757813096	0	1.726840235	0	0	0	0	0	0
Pseudomonas_E_sp._S36_bc31	Pseudomonas_E_sp._S36_bc31_cluster_001_consensus_3657	GT35	NA	Other	Pseudomonadales	Pseudomonas	0	11.73998359	0	0	0	0	0	0	0	0	0	0	0	0	1.132746396	0	0	0	55.89766718	0	0	0	0	0	29.71911407	0	0	0	0	0	0	0	0	0	0	0
Pseudomonas_E_sp._S36_bc31	Pseudomonas_E_sp._S36_bc31_cluster_001_consensus_3825	GT2	NA	Other	Pseudomonadales	Pseudomonas	8.545635299	0	0	0	0	0	0	0	0	0	0	0	0	0	0	0	0	59.24668412	0	0	0	0	0	0	0	0	0	0	0	0	0	1.593049489	0	0	0	0
Pseudomonas_E_sp._S36_bc31	Pseudomonas_E_sp._S36_bc31_cluster_001_consensus_3902	AA3	NA	Other	Pseudomonadales	Pseudomonas	0	0	0	0	0	0	0	0	0	0	0	0	0	0	0	0	0	9.470867423	0	0	0	0	0	0	0	0	0	0	0	0	0	0	0	0	0	0
Pseudomonas_E_sp._S36_bc31	Pseudomonas_E_sp._S36_bc31_cluster_001_consensus_4442	AA3	NA	Other	Pseudomonadales	Pseudomonas	0	0	0	0	0	0	76.96022841	0	67.24067239	0	4.269690042	0	0	0	2.247281641	0	0	0	0	0	0	0	0	4.585411639	0	0	0	0	0	0	0	9.528497168	0	123.1982572	0	0
Pseudomonas_E_sp._S36_bc31	Pseudomonas_E_sp._S36_bc31_cluster_001_consensus_4518	PL7	NA	Other	Pseudomonadales	Pseudomonas	14.94270605	0	0	0	0	0	0	0	0	0	0	0	0	0	0	0	0	0	0	0	0	0	0	0	0	0	0	0	0	0	0	0	0	0	0	0
Pseudomonas_E_sp._S36_bc31	Pseudomonas_E_sp._S36_bc31_cluster_001_consensus_4613	GT51	NA	Other	Pseudomonadales	Pseudomonas	0	0	0	0	0	0	0	0	0	0	0	0	0	0	0	0	0	0	0	0	0	0	30.12047133	0	0	0	0	0	0	0	0	0	0	0	0	0
Pseudomonas_E_sp._S36_bc31	Pseudomonas_E_sp._S36_bc31_cluster_001_consensus_5005	GT51	NA	Other	Pseudomonadales	Pseudomonas	0	1.257280966	0	0	65.03250319	0	85.15671603	0	0	0	0	0	0	0	0	0	0	0	46.39162441	0	54.46091216	11.53235767	0	0	0	8.26349552	0	0	0	0	0	0	0	0	0	0
Pseudomonas_E_sp._S36_bc31	Pseudomonas_E_sp._S36_bc31_cluster_001_consensus_5138	CE11	NA	Other	Pseudomonadales	Pseudomonas	1.927311541	0	0	0	25.13808879	1.321150658	0	0	59.04147546	0	2.94777836	0	0	0	0	0	0	0	0	0	0	0	0	0	0	0	0	0	0	0	0	0	0	0	0	2.573051049
Pseudomonas_E_sp._S36_bc31	Pseudomonas_E_sp._S36_bc31_cluster_001_consensus_5268	AA1	Polyphenolics Cleavage	Other	Pseudomonadales	Pseudomonas	0	0	0	0	0	0	0	0	0	49.84116953	0	0	0	0	0	0	0	0	0	0	76.69966628	0	0	0	0	0	0	0	0	0	3.948207545	0	0	0	0	0
Pseudomonas_E_sp._S36_bc31	Pseudomonas_E_sp._S36_bc31_cluster_001_consensus_5736	AA6	NA	Other	Pseudomonadales	Pseudomonas	0	0	0	0	0	0	0	0	74.98880188	0	0	0	0	0	0	0	0	51.53201939	0	0	0	0	0	0	0	0	0	0	0	0	0	0	0	0	0	0
Pseudomonas_E_sp._S3_bc03	Pseudomonas_E_sp._S3_bc03_cluster_001_consensus_453	AA4	Polyphenolics Cleavage	Other	Pseudomonadales	Pseudomonas	0	0	0	0	0	0	0	0	0	0	0	0	0	0	0	0	0	0	0	0	0	0	0	54.06471775	0	0	0	0	0	0	0	0	0	0	0	0
Pseudomonas_E_sp._S3_bc03	Pseudomonas_E_sp._S3_bc03_cluster_001_consensus_1396	GH50	NA	Other	Pseudomonadales	Pseudomonas	0	0	3.415076641	0	5.555810408	0	0	0	0	0	0	2.550136173	0	0	10.19596013	0	0	0	0	0	0	0	0	0	0	0	0	0	28.47467501	0	0	0	0	0	0	0
Pseudomonas_E_sp._S3_bc03	Pseudomonas_E_sp._S3_bc03_cluster_001_consensus_1489	CE1	NA	Other	Pseudomonadales	Pseudomonas	0	0	14.59236082	0	0	0	0	0	0	0	0	0	0	0	0	0	0	62.96200354	0	0	2.277662723	0	0	0	0	0	0	58.02683796	14.40343523	0	5.255884136	0	0	0	0	0
Pseudomonas_E_sp._S3_bc03	Pseudomonas_E_sp._S3_bc03_cluster_001_consensus_1502	GT19	NA	Other	Pseudomonadales	Pseudomonas	0	0	35.60333438	0	0	0	0	0	0	0	0	0	0	0	0	0	0	0	0	0	0	0	0	0	0	0	0	0	0	0	0	0	0	0	0	0
Pseudomonas_E_sp._S3_bc03	Pseudomonas_E_sp._S3_bc03_cluster_001_consensus_1611	CE9	NA	Other	Pseudomonadales	Pseudomonas	0	0	0	0	0	0	0	0	0	0	0	0	3.825472879	0	0	0	0	0	0	0	0	0	0	0	59.57708559	0	0	0	0	19.32697773	0	0	0	0	0	0
Pseudomonas_E_sp._S3_bc03	Pseudomonas_E_sp._S3_bc03_cluster_001_consensus_2148	GT2	NA	Other	Pseudomonadales	Pseudomonas	0	0	0	0	0	0	0	0	0	0	0	0	0	0	0	0	0	0	0	0	0	0	0	0	0	0	0	0	30.8369263	0	0	0	80.84735734	0	0	0
Pseudomonas_E_sp._S3_bc03	Pseudomonas_E_sp._S3_bc03_cluster_001_consensus_2152	GT4	NA	Other	Pseudomonadales	Pseudomonas	17.91785957	0	0	0	0	0	0	0	0	0	0	0	0	0	0	0	0	41.66423286	0	0	0	0	0	0	0	0	0	0	0	0	0	0	76.6692817	44.29288574	0	0
Pseudomonas_E_sp._S3_bc03	Pseudomonas_E_sp._S3_bc03_cluster_001_consensus_2158	GT4	NA	Other	Pseudomonadales	Pseudomonas	8.466491834	0	30.556623	0	0	0	0	0	0	0	0	0	0	0	0	3.218779887	0	131.5389153	0	0	0	0	1.947667794	0	2.522324333	0	11.36795353	0	62.47817915	0	3.617249234	0	226.4892242	0	0	0
Pseudomonas_E_sp._S3_bc03	Pseudomonas_E_sp._S3_bc03_cluster_001_consensus_2160	GT9	NA	Other	Pseudomonadales	Pseudomonas	0	13.76216969	12.38678704	0	66.44638747	0	0	0	0	12.08864125	0	0	0	0	5.537398497	0	3.620213143	0	0	0	0	51.58131002	0	0	6.038513557	13.29487141	0	0	5.606420078	32.8642826	0	0	0	73.59682559	0	1.298778645
Pseudomonas_E_sp._S3_bc03	Pseudomonas_E_sp._S3_bc03_cluster_001_consensus_2241	GT51	NA	Other	Pseudomonadales	Pseudomonas	2.676150375	0	5.121841359	1.146630531	0	0	0	0	0	0	0	0	42.78163786	0	0	0	0	0	0	0	0	0	0	0	45.98742068	0	0	8.883236473	0	0	0	0	0	0	0	0
Pseudomonas_E_sp._S3_bc03	Pseudomonas_E_sp._S3_bc03_cluster_001_consensus_2271	GT2	NA	Other	Pseudomonadales	Pseudomonas	0	0	1.025009747	2.295428214	0	1.495845042	0	0	0	3.886660387	0	0	0	0	0	0	1.110426154	0	0	0	0	0	0	0	0	0	0	4.757813096	0	1.726840235	0	0	0	0	0	0
Pseudomonas_E_sp._S3_bc03	Pseudomonas_E_sp._S3_bc03_cluster_001_consensus_2295	GT35	NA	Other	Pseudomonadales	Pseudomonas	0	11.73998359	0	0	0	0	0	0	0	0	0	0	0	0	1.132746396	0	0	0	55.89766718	0	0	0	0	0	29.71911407	0	0	0	0	0	0	0	0	0	0	0
Pseudomonas_E_sp._S3_bc03	Pseudomonas_E_sp._S3_bc03_cluster_001_consensus_2463	GT2	NA	Other	Pseudomonadales	Pseudomonas	8.545635299	0	0	0	0	0	0	0	0	0	0	0	0	0	0	0	0	59.24668412	0	0	0	0	0	0	0	0	0	0	0	0	0	1.593049489	0	0	0	0
Pseudomonas_E_sp._S3_bc03	Pseudomonas_E_sp._S3_bc03_cluster_001_consensus_2540	AA3	NA	Other	Pseudomonadales	Pseudomonas	0	0	0	0	0	0	0	0	0	0	0	0	0	0	0	0	0	9.470867423	0	0	0	0	0	0	0	0	0	0	0	0	0	0	0	0	0	0
Pseudomonas_E_sp._S3_bc03	Pseudomonas_E_sp._S3_bc03_cluster_001_consensus_3079	AA3	NA	Other	Pseudomonadales	Pseudomonas	0	0	0	0	0	0	76.96022841	0	67.24067239	0	4.269690042	0	0	0	2.247281641	0	0	0	0	0	0	0	0	4.585411639	0	0	0	0	0	0	0	9.528497168	0	123.1982572	0	0
Pseudomonas_E_sp._S3_bc03	Pseudomonas_E_sp._S3_bc03_cluster_001_consensus_3154	PL7	NA	Other	Pseudomonadales	Pseudomonas	14.94270605	0	0	0	0	0	0	0	0	0	0	0	0	0	0	0	0	0	0	0	0	0	0	0	0	0	0	0	0	0	0	0	0	0	0	0
Pseudomonas_E_sp._S3_bc03	Pseudomonas_E_sp._S3_bc03_cluster_001_consensus_3248	GT51	NA	Other	Pseudomonadales	Pseudomonas	0	0	0	0	0	0	0	0	0	0	0	0	0	0	0	0	0	0	0	0	0	0	30.12047133	0	0	0	0	0	0	0	0	0	0	0	0	0
Pseudomonas_E_sp._S3_bc03	Pseudomonas_E_sp._S3_bc03_cluster_001_consensus_3638	GT51	NA	Other	Pseudomonadales	Pseudomonas	0	1.257280966	0	0	65.03250319	0	85.15671603	0	0	0	0	0	0	0	0	0	0	0	46.39162441	0	54.46091216	11.53235767	0	0	0	8.26349552	0	0	0	0	0	0	0	0	0	0
Pseudomonas_E_sp._S3_bc03	Pseudomonas_E_sp._S3_bc03_cluster_001_consensus_3772	CE11	NA	Other	Pseudomonadales	Pseudomonas	1.927311541	0	0	0	25.13808879	1.321150658	0	0	59.04147546	0	2.94777836	0	0	0	0	0	0	0	0	0	0	0	0	0	0	0	0	0	0	0	0	0	0	0	0	2.573051049
Pseudomonas_E_sp._S3_bc03	Pseudomonas_E_sp._S3_bc03_cluster_001_consensus_3900	AA1	Polyphenolics Cleavage	Other	Pseudomonadales	Pseudomonas	0	0	0	0	0	0	0	0	0	49.84116953	0	0	0	0	0	0	0	0	0	0	76.69966628	0	0	0	0	0	0	0	0	0	3.948207545	0	0	0	0	0
Pseudomonas_E_sp._S3_bc03	Pseudomonas_E_sp._S3_bc03_cluster_001_consensus_4362	AA6	NA	Other	Pseudomonadales	Pseudomonas	0	0	0	0	0	0	0	0	74.98880188	0	0	0	0	0	0	0	0	51.53201939	0	0	0	0	0	0	0	0	0	0	0	0	0	0	0	0	0	0
Pseudomonas_E_sp._S3_bc03	Pseudomonas_E_sp._S3_bc03_cluster_001_consensus_4772	AA1	Polyphenolics Cleavage	Other	Pseudomonadales	Pseudomonas	0	0	0	0	0	0	0	0	0	0	1.314003023	0	0	0	0	0	0	0	0	0	0	0	0	0	0	0	0	0	0	0	0	0	0	0	0	0
Pseudomonas_E_sp._S3_bc03	Pseudomonas_E_sp._S3_bc03_cluster_001_consensus_5205	AA3	NA	Other	Pseudomonadales	Pseudomonas	0	6.680585356	0	0	0	0	0	0	0	0	0	0	0	0	0	0	0	0	0	4.394394587	0	0	24.69744036	0	0	0	0	0	0	29.07272845	0	0	0	0	2.103981814	0
Pseudomonas_E_sp._S3_bc03	Pseudomonas_E_sp._S3_bc03_cluster_001_consensus_5283	CBM50	NA	Other	Pseudomonadales	Pseudomonas	0	0	0	0	0	0	1.632219405	0	0	0	0	0	0	0	0	4.321071966	0	2.90843814	0	79.00315241	0	0	0	0	0	0	0	0	0	0	0	0	0	0	3.150757899	0
Pseudomonas_E_sp._S3_bc03	Pseudomonas_E_sp._S3_bc03_cluster_001_consensus_5302	AA2	Polyphenolics Cleavage	Other	Pseudomonadales	Pseudomonas	0	0	0	0	45.41851096	0	0	0	0	0	0	0	0	0	0	0	0	0	0	0	0	0	0	0	0	0	34.55880687	59.98207607	0	20.54120956	0	0	0	0	1.758530071	0
Pseudomonas_E_sp._S3_bc03	Pseudomonas_E_sp._S3_bc03_cluster_001_consensus_5749	GT2	NA	Other	Pseudomonadales	Pseudomonas	0	0	0	0	0	0	0	0	0	0	0	0	0	0	0	0	0	0	0	0	0	0	0	0	0	0	0	0	0	0	0	0	49.36326022	0	0	0
Pseudomonas_E_sp._S3_bc03	Pseudomonas_E_sp._S3_bc03_cluster_001_consensus_5907	CBM48	NA	Other	Pseudomonadales	Pseudomonas	0	2.162106903	0	0	0	0	75.10321984	0	0	13.29232992	0	0	0	0	5.278579445	0	0	25.98024086	0	0	0	0	0	0	0	0	0	0	0	0	0	0	49.00282516	0	0	0
Pseudomonas_E_sp._S8_bc07	Pseudomonas_E_sp._S8_bc07_cluster_001_consensus_456	AA3	NA	Other	Pseudomonadales	Pseudomonas	0	6.680585356	0	0	0	0	0	0	0	0	0	0	0	0	0	0	0	0	0	4.394394587	0	0	24.69744036	0	0	0	0	0	0	29.07272845	0	0	0	0	2.103981814	0
Pseudomonas_E_sp._S8_bc07	Pseudomonas_E_sp._S8_bc07_cluster_001_consensus_535	CBM50	NA	Other	Pseudomonadales	Pseudomonas	0	0	0	0	0	0	1.632219405	0	0	0	0	0	0	0	0	4.321071966	0	2.90843814	0	79.00315241	0	0	0	0	0	0	0	0	0	0	0	0	0	0	3.150757899	0
Pseudomonas_E_sp._S8_bc07	Pseudomonas_E_sp._S8_bc07_cluster_001_consensus_557	AA2	Polyphenolics Cleavage	Other	Pseudomonadales	Pseudomonas	0	0	0	0	45.41851096	0	0	0	0	0	0	0	0	0	0	0	0	0	0	0	0	0	0	0	0	0	34.55880687	59.98207607	0	20.54120956	0	0	0	0	1.758530071	0
Pseudomonas_E_sp._S8_bc07	Pseudomonas_E_sp._S8_bc07_cluster_001_consensus_1088	GT83	NA	Other	Pseudomonadales	Pseudomonas	0	0	0	0	0	0	0	0	0	0	0	0	0	0	0	0	0	0	0	0	0	0	0	0	69.79595942	0	0	0	0	0	0	0	0	0	0	0
Pseudomonas_E_sp._S8_bc07	Pseudomonas_E_sp._S8_bc07_cluster_001_consensus_1263	GT5	NA	Other	Pseudomonadales	Pseudomonas	0	0	0	0	0	0	0	0	0	0	0	1.935026163	0	0	0	5.335381867	0	0	0	0	0	0	0	0	0	0	0	266.7827282	0	0	0	0	0	0	0	0
Pseudomonas_E_sp._S8_bc07	Pseudomonas_E_sp._S8_bc07_cluster_001_consensus_1282	CBM48	NA	Other	Pseudomonadales	Pseudomonas	0	2.162106903	0	0	0	0	75.10321984	0	0	13.29232992	0	0	0	0	5.278579445	0	0	25.98024086	0	0	0	0	0	0	0	0	0	0	0	0	0	0	49.00282516	0	0	0
Pseudomonas_E_sp._S8_bc07	Pseudomonas_E_sp._S8_bc07_cluster_001_consensus_1839	AA7	NA	Other	Pseudomonadales	Pseudomonas	0	0	0	0	0	0	0	0	0	0	0	0	0	0	0	22.15608294	0	0	0	0	0	0	0	0	0	0	0	0	0	0	0	0	0	0	0	0
Pseudomonas_E_sp._S8_bc07	Pseudomonas_E_sp._S8_bc07_cluster_001_consensus_2896	GH50	NA	Other	Pseudomonadales	Pseudomonas	0	0	3.415076641	0	5.555810408	0	0	0	0	0	0	2.550136173	0	0	10.19596013	0	0	0	0	0	0	0	0	0	0	0	0	0	28.47467501	0	0	0	0	0	0	0
Pseudomonas_E_sp._S8_bc07	Pseudomonas_E_sp._S8_bc07_cluster_001_consensus_2999	CE1	NA	Other	Pseudomonadales	Pseudomonas	0	0	14.59236082	0	0	0	0	0	0	0	0	0	0	0	0	0	0	62.96200354	0	0	2.277662723	0	0	0	0	0	0	58.02683796	14.40343523	0	5.255884136	0	0	0	0	0
Pseudomonas_E_sp._S8_bc07	Pseudomonas_E_sp._S8_bc07_cluster_001_consensus_3013	GT19	NA	Other	Pseudomonadales	Pseudomonas	0	0	35.60333438	0	0	0	0	0	0	0	0	0	0	0	0	0	0	0	0	0	0	0	0	0	0	0	0	0	0	0	0	0	0	0	0	0
Pseudomonas_E_sp._S8_bc07	Pseudomonas_E_sp._S8_bc07_cluster_001_consensus_3131	CE9	NA	Other	Pseudomonadales	Pseudomonas	0	0	0	0	0	0	0	0	0	0	0	0	3.825472879	0	0	0	0	0	0	0	0	0	0	0	59.57708559	0	0	0	0	19.32697773	0	0	0	0	0	0
Pseudomonas_E_sp._S8_bc07	Pseudomonas_E_sp._S8_bc07_cluster_001_consensus_3187	GT2	NA	Other	Pseudomonadales	Pseudomonas	0	0	0	0	19.57614964	0	11.75634104	0	0	0	0	0	73.21280476	0	0	0	0	0	36.06715081	0	0	0	0	0	0	0	0	0	0	0	0	0	0	0	0	0
Pseudomonas_E_sp._S8_bc07	Pseudomonas_E_sp._S8_bc07_cluster_001_consensus_3698	GT2	NA	Other	Pseudomonadales	Pseudomonas	0	0	0	0	0	0	0	0	0	0	0	0	0	0	0	0	0	0	0	0	0	0	0	0	0	0	0	0	30.8369263	0	0	0	80.84735734	0	0	0
Pseudomonas_E_sp._S8_bc07	Pseudomonas_E_sp._S8_bc07_cluster_001_consensus_3701	GT4	NA	Other	Pseudomonadales	Pseudomonas	17.91785957	0	0	0	0	0	0	0	0	0	0	0	0	0	0	0	0	41.66423286	0	0	0	0	0	0	0	0	0	0	0	0	0	0	76.6692817	44.29288574	0	0
Pseudomonas_E_sp._S8_bc07	Pseudomonas_E_sp._S8_bc07_cluster_001_consensus_3708	GT4	NA	Other	Pseudomonadales	Pseudomonas	8.466491834	0	30.556623	0	0	0	0	0	0	0	0	0	0	0	0	3.218779887	0	131.5389153	0	0	0	0	1.947667794	0	2.522324333	0	11.36795353	0	62.47817915	0	3.617249234	0	226.4892242	0	0	0
Pseudomonas_E_sp._S8_bc07	Pseudomonas_E_sp._S8_bc07_cluster_001_consensus_3710	GT9	NA	Other	Pseudomonadales	Pseudomonas	0	13.76216969	12.38678704	0	66.44638747	0	0	0	0	12.08864125	0	0	0	0	5.537398497	0	3.620213143	0	0	0	0	51.58131002	0	0	6.038513557	13.29487141	0	0	5.606420078	32.8642826	0	0	0	73.59682559	0	1.298778645
Pseudomonas_E_sp._S8_bc07	Pseudomonas_E_sp._S8_bc07_cluster_001_consensus_3795	GT51	NA	Other	Pseudomonadales	Pseudomonas	2.676150375	0	5.121841359	1.146630531	0	0	0	0	0	0	0	0	42.78163786	0	0	0	0	0	0	0	0	0	0	0	45.98742068	0	0	8.883236473	0	0	0	0	0	0	0	0
Pseudomonas_E_sp._S8_bc07	Pseudomonas_E_sp._S8_bc07_cluster_001_consensus_3853	GT35	NA	Other	Pseudomonadales	Pseudomonas	0	11.73998359	0	0	0	0	0	0	0	0	0	0	0	0	1.132746396	0	0	0	55.89766718	0	0	0	0	0	29.71911407	0	0	0	0	0	0	0	0	0	0	0
Pseudomonas_E_sp._S8_bc07	Pseudomonas_E_sp._S8_bc07_cluster_001_consensus_4027	GT2	NA	Other	Pseudomonadales	Pseudomonas	8.545635299	0	0	0	0	0	0	0	0	0	0	0	0	0	0	0	0	59.24668412	0	0	0	0	0	0	0	0	0	0	0	0	0	1.593049489	0	0	0	0
Pseudomonas_E_sp._S8_bc07	Pseudomonas_E_sp._S8_bc07_cluster_001_consensus_4106	AA3	NA	Other	Pseudomonadales	Pseudomonas	0	0	12.17687641	0	0	0	0	0	0	5.895125489	0	93.20737945	0	0	13.44665601	2.159761449	0	0	0	0	0	0	0	0	158.3630411	100.9553429	0	23.87454667	0	0	4.935718751	0	0	0	1.050010921	0
Pseudomonas_E_sp._S8_bc07	Pseudomonas_E_sp._S8_bc07_cluster_001_consensus_4672	AA3	NA	Other	Pseudomonadales	Pseudomonas	0	0	0	0	0	0	76.96022841	0	67.24067239	0	4.269690042	0	0	0	2.247281641	0	0	0	0	0	0	0	0	4.585411639	0	0	0	0	0	0	0	9.528497168	0	123.1982572	0	0
Pseudomonas_E_sp._S8_bc07	Pseudomonas_E_sp._S8_bc07_cluster_001_consensus_4751	PL7	NA	Other	Pseudomonadales	Pseudomonas	14.94270605	0	0	0	0	0	0	0	0	0	0	0	0	0	0	0	0	0	0	0	0	0	0	0	0	0	0	0	0	0	0	0	0	0	0	0
Pseudomonas_E_sp._S8_bc07	Pseudomonas_E_sp._S8_bc07_cluster_001_consensus_4767	AA3	NA	Other	Pseudomonadales	Pseudomonas	15.82837591	32.00750139	0	0	0	0	0	0	0	0	12.8054953	0	0	0	0	0	0	0	0	8.497108261	176.136849	0	52.62957385	0	0	0	0	0	67.85513447	230.8360245	4.935952032	0	195.6174749	0	0	0
Pseudomonas_E_sp._S8_bc07	Pseudomonas_E_sp._S8_bc07_cluster_001_consensus_4849	GT51	NA	Other	Pseudomonadales	Pseudomonas	0	0	0	0	0	0	0	0	0	0	0	0	0	0	0	0	0	0	0	0	0	0	30.12047133	0	0	0	0	0	0	0	0	0	0	0	0	0
Pseudomonas_E_sp._S8_bc07	Pseudomonas_E_sp._S8_bc07_cluster_001_consensus_5275	GT51	NA	Other	Pseudomonadales	Pseudomonas	0	1.257280966	0	0	65.03250319	0	85.15671603	0	0	0	0	0	0	0	0	0	0	0	46.39162441	0	54.46091216	11.53235767	0	0	0	8.26349552	0	0	0	0	0	0	0	0	0	0
Pseudomonas_E_sp._S8_bc07	Pseudomonas_E_sp._S8_bc07_cluster_001_consensus_5410	CE11	NA	Other	Pseudomonadales	Pseudomonas	1.927311541	0	0	0	25.13808879	1.321150658	0	0	59.04147546	0	2.94777836	0	0	0	0	0	0	0	0	0	0	0	0	0	0	0	0	0	0	0	0	0	0	0	0	2.573051049
Pseudomonas_E_sp._S8_bc07	Pseudomonas_E_sp._S8_bc07_cluster_001_consensus_5549	AA1	Polyphenolics Cleavage	Other	Pseudomonadales	Pseudomonas	0	0	0	0	0	0	0	0	0	49.84116953	0	0	0	0	0	0	0	0	0	0	76.69966628	0	0	0	0	0	0	0	0	0	3.948207545	0	0	0	0	0
Pseudomonas_E_sp._S8_bc07	Pseudomonas_E_sp._S8_bc07_cluster_001_consensus_6047	AA6	NA	Other	Pseudomonadales	Pseudomonas	0	0	0	0	0	0	0	0	74.98880188	0	0	0	0	0	0	0	0	51.53201939	0	0	0	0	0	0	0	0	0	0	0	0	0	0	0	0	0	0
Pseudomonas_E_sp._S8_bc07	Pseudomonas_E_sp._S8_bc07_cluster_001_consensus_6519	AA1	Polyphenolics Cleavage	Other	Pseudomonadales	Pseudomonas	0	0	0	0	0	0	0	0	0	0	1.314003023	0	0	0	0	0	0	0	0	0	0	0	0	0	0	0	0	0	0	0	0	0	0	0	0	0
Pseudomonas_E_yamanorum_MAG_01	Pseudomonas_E_yamanorum_MAG_01_k141_1014_2	GT83	NA	Other	Pseudomonadales	Pseudomonas	0	0	120.7838458	0	54.40397534	0	0	0	0	0	1.956208162	0	0	0	20.3227867	0	0	0	0	0	0	0	0	0	0	0	0	0	0	0	0	0	0	171.8901365	0	0
Pseudomonas_E_yamanorum_MAG_01	Pseudomonas_E_yamanorum_MAG_01_k141_1323_2	AA12	NA	Other	Pseudomonadales	Pseudomonas	0	0	0	0	0	0	0	0	0	0	0	0	0	0	0	0	0	198.2665841	0	0	0	0	101.2797082	0	0	0	0	0	0	0	0	0	272.5504434	0	0	0
Pseudomonas_E_yamanorum_MAG_01	Pseudomonas_E_yamanorum_MAG_01_k141_1074_2	GT2	NA	Other	Pseudomonadales	Pseudomonas	0	0	0	0	0	0	28.56094075	0	161.4006239	0	0	0	60.37124862	0	0	1.070067008	0	0	0	0	0	250.5394306	0	0	0	0	0	0	66.28764418	0	0	0	251.5881844	0	13.56967833	0
Pseudomonas_E_yamanorum_MAG_01	Pseudomonas_E_yamanorum_MAG_01_k141_1417_9	GH102	NA	Other	Pseudomonadales	Pseudomonas	0	84.65606842	0	0	0	0	0	0	0	0	13.77728571	0	0	0	0	0	0	0	73.19605928	0	0	0	89.6067959	79.78677816	0	21.96017195	0	0	0	0	0	0	290.7560472	0	0	0
Pseudomonas_E_yamanorum_MAG_01	Pseudomonas_E_yamanorum_MAG_01_k141_1440_13	GT2	NA	Other	Pseudomonadales	Pseudomonas	0	0	45.36976659	0	0	10.86567579	42.73271394	0	0	0	7.840307564	0	0	0	15.18858466	0	0	0	0	0	44.31131889	0	0	0	0	0	0	0	0	0	0	0	0	35.76846402	0	0
Pseudomonas_E_yamanorum_MAG_01	Pseudomonas_E_yamanorum_MAG_01_k141_768_2	GT83	NA	Other	Pseudomonadales	Pseudomonas	0	0	0	0	0	0	0	0	0	0	0	0	0	0	0	0	0	0	0	0	0	0	0	0	0	0	0	0	0	21.40673791	0	0	0	0	0	0
Pseudomonas_E_yamanorum_MAG_01	Pseudomonas_E_yamanorum_MAG_01_k141_1108_13	AA1	Polyphenolics Cleavage	Other	Pseudomonadales	Pseudomonas	1.480151786	0	72.98608133	0	81.23145202	0	0	0	132.3363881	56.06771567	0	0	0	0	11.19244288	0	0	0	59.99096157	10.87382498	0	0	42.38918202	136.2294527	66.95921244	0	0	0	37.68828639	49.69216804	0	149.531857	0	0	0	0
Pseudomonas_E_yamanorum_MAG_01	Pseudomonas_E_yamanorum_MAG_01_k141_1441_24	AA6	NA	Other	Pseudomonadales	Pseudomonas	0	0	0	0	0	0	0	0	0	0	1.466579557	0	0	0	0	0	0	0	0	0	65.49421461	107.5198841	0	0	0	0	0	0	0	0	0	0	0	0	0	0
Pseudomonas_E_yamanorum_MAG_01	Pseudomonas_E_yamanorum_MAG_01_k141_1842_4	GT83	NA	Other	Pseudomonadales	Pseudomonas	0	0	0	0	0	0	0	0	0	0	0	0	0	0	0	0	0	23.69732116	0	0	0	0	0	0	79.5489844	0	0	35.29883338	66.97585803	0	0	0	0	0	0	0
Pseudomonas_E_yamanorum_MAG_01	Pseudomonas_E_yamanorum_MAG_01_k141_1115_1	AA1	Polyphenolics Cleavage	Other	Pseudomonadales	Pseudomonas	0	0	21.43346463	0	0	24.90461585	0	0	0	0	0	0	0	0	22.55971538	0	0	0	0	0	0	0	0	0	0	0	0	0	0	0	0	0	0	0	0	0
Pseudomonas_E_yamanorum_MAG_01	Pseudomonas_E_yamanorum_MAG_01_k141_808_21	CBM50	NA	Other	Pseudomonadales	Pseudomonas	57.1625166	2.995966736	0	3.382271398	0	0	1.960903664	0	0	0	4.923432624	28.85306852	134.2185385	0	0	0	0	182.6496051	0	118.2807929	0	0	0	320.7289741	0	0	0	0	0	0	0	0	255.5901992	0	0	0
Pseudomonas_E_yamanorum_MAG_01	Pseudomonas_E_yamanorum_MAG_01_k141_1502_3	PL5	NA	Other	Pseudomonadales	Pseudomonas	0	0	0	0	7.820694782	0	4.917454353	0	0	36.6683158	0	0	61.20279085	8.88789787	0	0	0	0	0	0	30.8728943	0	0	0	0	0	0	134.0675402	171.5160312	0	0	394.8161243	188.4999703	0	0	0
Pseudomonas_E_yamanorum_MAG_01	Pseudomonas_E_yamanorum_MAG_01_k141_521_2	GT51	NA	Other	Pseudomonadales	Pseudomonas	0	0	0	1.133126879	127.2853767	0	0	0	0	0	7.88151964	40.32603598	0	0	0	0	0	0	0	0	0	11.56071753	0	0	151.6534367	33.99766352	183.0618679	0	12.98270113	0	0	0	258.1537003	0	0	0
Pseudomonas_E_yamanorum_MAG_01	Pseudomonas_E_yamanorum_MAG_01_k141_1528_23	GT19	NA	Other	Pseudomonadales	Pseudomonas	0	0	0	0	0	0	0	0	0	0	0	0	0	0	0	0	0	0	0	0	0	69.56251674	0	0	0	0	0	0	19.84300477	0	0	0	0	0	0	0
Pseudomonas_E_yamanorum_MAG_01	Pseudomonas_E_yamanorum_MAG_01_k141_573_1	GT39	NA	Other	Pseudomonadales	Pseudomonas	0	13.97217733	0	0	0	0	0	0	0	0	0	114.5050473	0	0	0	0	0	0	0	0	0	0	0	0	0	0	0	0	0	0	0	0	0	0	0	0
Pseudomonas_E_yamanorum_MAG_01	Pseudomonas_E_yamanorum_MAG_01_k141_896_4	AA3	NA	Other	Pseudomonadales	Pseudomonas	26.32071401	0	0	0	0	0	44.98755014	0	0	0	0	0	0	0	6.18440894	0	3.30584338	0	77.04748414	0	0	12.51788573	0	0	0	0	0	0	0	0	0	0	0	0	0	0
Pseudomonas_E_yamanorum_MAG_01	Pseudomonas_E_yamanorum_MAG_01_k141_1565_1	GT2	NA	Other	Pseudomonadales	Pseudomonas	0	0	0	0	0	16.90649164	0	6.195889994	0	0	0	0	247.3597236	0	0	0	0	131.0680838	0	5.673619481	0	0	0	0	0	0	0	0	0	0	0	0	0	183.5980214	0	0
Pseudomonas_E_yamanorum_MAG_01	Pseudomonas_E_yamanorum_MAG_01_k141_1572_19	GT2	NA	Other	Pseudomonadales	Pseudomonas	9.922469144	0	111.7261136	26.39746115	0	0	0	0	1.885646738	65.10152013	0	97.51984058	0	0	1.13349961	30.50742523	0	0	0	0	263.7635564	0	0	0	0	0	0	274.049631	149.7802918	189.3163528	0	0	0	0	0	0
Pseudomonas_E_yamanorum_MAG_01	Pseudomonas_E_yamanorum_MAG_01_k141_966_20	GH103	NA	Other	Pseudomonadales	Pseudomonas	2.916631244	76.45396579	9.038985157	0	70.3550763	0	0	0	15.46351166	0	0	0	0	0	1.107481605	0	0	205.7305834	0	0	272.7552713	195.4012262	0	0	0	0	0	0	0	0	0	0	0	155.7363257	0	0
Pseudomonas_E_yamanorum_MAG_01	Pseudomonas_E_yamanorum_MAG_01_k141_652_3	GT2	NA	Other	Pseudomonadales	Pseudomonas	33.24626483	0	0	0	0	0	0	0	0	0	0	0	0	0	0	0	0	0	0	0	0	0	0	0	0	0	0	0	0	0	3.45027779	0	0	0	0	0
Pseudomonas_E_yamanorum_MAG_01	Pseudomonas_E_yamanorum_MAG_01_k141_349_17	GT4	NA	Other	Pseudomonadales	Pseudomonas	0	0	0	0	0	0	0	0	0	0	0	0	0	0	0	0	0	0	0	0	0	0	0	0	0	0	0	0	0	0	0	0	67.17123396	0	0	0
Pseudomonas_E_yamanorum_MAG_01	Pseudomonas_E_yamanorum_MAG_01_k141_349_18	GT9	NA	Other	Pseudomonadales	Pseudomonas	0	0	0	0	0	0	0	0	0	0	0	0	0	0	0	0	0	0	0	1.906509227	123.214388	0	0	0	0	0	0	0	0	0	0	0	0	0	0	0
Pseudomonas_E_yamanorum_MAG_01	Pseudomonas_E_yamanorum_MAG_01_k141_349_19	GT9	NA	Other	Pseudomonadales	Pseudomonas	0	0	0	53.4312712	0	20.8367367	213.2220665	0	0	49.21798368	0	13.0401645	0	5.933518924	0	0	0	0	0	0	0	2.433078838	5.354411056	0	6.038513557	0	0	0	0	0	9.369533662	0	0	0	0	0
Pseudomonas_E_yamanorum_MAG_01	Pseudomonas_E_yamanorum_MAG_01_k141_353_2	GT5	NA	Other	Pseudomonadales	Pseudomonas	0	0	1.016685478	0	0	0	0	0	0	22.54982523	0	0	0	0	0	0	0	0	0	0	0	171.4641626	0	0	194.0099381	1.000008206	0	176.5505345	0	0	0	153.4693112	0	137.2787765	0	0
Pseudomonas_E_yamanorum_MAG_01	Pseudomonas_E_yamanorum_MAG_01_k141_353_4	GH77	NA	Other	Pseudomonadales	Pseudomonas	0	0	0	117.7135289	0	1.9930814	0	0	0	0	12.81840697	0	93.5835907	19.59755977	0	0	0	244.6345353	0	0	0	0	0	0	15.97096283	0	0	0	108.338969	27.96580289	0	0	0	0	0	0
Pseudomonas_E_yamanorum_MAG_01	Pseudomonas_E_yamanorum_MAG_01_k141_353_7	CBM48	NA	Other	Pseudomonadales	Pseudomonas	0	0	7.158662646	117.8070679	14.70203037	0	210.7275413	1.247710759	4.726985484	2.922307361	0	0	1.889817757	0	0	0	0	6.738504085	6.677543295	0	0	150.9347811	0	234.4619928	0	0	0	86.66252909	222.7895071	41.4395673	12.84142946	0	3.844008734	0	15.82037919	5.359731347
Pseudomonas_E_yamanorum_MAG_01	Pseudomonas_E_yamanorum_MAG_01_k141_353_14	CBM48	NA	Other	Pseudomonadales	Pseudomonas	31.0512136	0	154.4974777	42.350277	0	0	0	0	289.1233637	94.43759149	15.77891061	0	56.67348381	0	0	0	7.757740425	0	249.8463562	120.9032315	97.88876464	209.5434001	0	0	0	0	0	198.0516283	0	0	0	0	0	0	0	0
Pseudomonas_E_yamanorum_MAG_01	Pseudomonas_E_yamanorum_MAG_01_k141_1254_9	GT51	NA	Other	Pseudomonadales	Pseudomonas	50.23204767	21.14084352	16.40089277	0	174.5327211	0	0	0	0	0	0	0	0	0	0	0	0	0	0	0	0	0	0	0	0	0	0	0	0	0	0	248.1272239	169.6350398	0	0	0
Pseudomonas_E_yamanorum_MAG_01	Pseudomonas_E_yamanorum_MAG_01_k141_697_6	GT28	NA	Other	Pseudomonadales	Pseudomonas	0	63.60316158	0	0	2.932111496	0	62.00274054	0	0	0	0	0	33.50473097	0	0	0	0	430.4938481	44.40437182	0	23.18378459	60.9140223	0	171.5605808	62.47724931	0	242.3573101	164.7901241	188.1757485	0	5.918257873	0	118.9598521	0	0	0
Pseudomonas_E_yamanorum_MAG_01	Pseudomonas_E_yamanorum_MAG_01_k141_697_12	CE11	NA	Other	Pseudomonadales	Pseudomonas	0	0	6.991479281	0	25.13808879	0	145.2039194	0	0	0	5.895550804	260.7512032	0	0	24.21150534	0	4.318146419	6.89560046	0	0	12.64165019	0	0	4.94030355	0	0	0	126.7730716	6.895371197	0	0	0	0	0	0	0
Pseudomonas_E_yamanorum_MAG_01	Pseudomonas_E_yamanorum_MAG_01_k141_1270_16	AA7	NA	Other	Pseudomonadales	Pseudomonas	19.75799349	2.499123608	359.1046784	53.10632076	1.468211223	0	55.84282338	0	42.00541055	0	0	50.45521519	0	0	38.08523539	0	2.195874953	0	0	127.0898173	8.622387153	23.61834826	0	0	0	0	0	0	58.3354725	76.9047391	5.429146018	143.2245912	0	0	0	0
Pseudomonas_E_yamanorum_MAG_01	Pseudomonas_E_yamanorum_MAG_01_k141_1758_14	GT83	NA	Other	Pseudomonadales	Pseudomonas	0	0	0	0	0	0	0	0	0	0	0	0	0	0	0	0	0	0	0	74.88250256	0	0	0	0	0	0	0	0	0	0	0	0	103.9759525	0	0	0
Pseudomonas_E_yamanorum_MAG_01	Pseudomonas_E_yamanorum_MAG_01_k141_1758_74	GT35	NA	Other	Pseudomonadales	Pseudomonas	0	0	0	0	0	0	0	0	0	0	0	69.81358789	0	0	0	0	1.109722955	177.7994173	0	0	0	28.82431533	0	0	18.7699587	0	0	0	0	163.4862518	0	0	0	0	0	0
Pseudomonas_E_yamanorum_MAG_02	Pseudomonas_E_yamanorum_MAG_02_k141_123_1	AA12	NA	Other	Pseudomonadales	Pseudomonas	0	0	0	0	0	0	0	0	0	152.629335	0	0	0	0	0	0	14.06829057	0	0	348.4151579	0	0	0	0	0	0	136.8515787	0	0	0	0	257.7345911	0	0	0	0
Pseudomonas_E_yamanorum_MAG_02	Pseudomonas_E_yamanorum_MAG_02_k141_1011_2	GH50	NA	Other	Pseudomonadales	Pseudomonas	0	0	0	0	0	0	0	0	0	0	0	0	0	0	0	36.17792772	0	0	0	47.04395185	0	0	0	0	14.25151715	0	0	0	0	0	0	0	0	0	0	0
Pseudomonas_E_yamanorum_MAG_02	Pseudomonas_E_yamanorum_MAG_02_k141_2826_1	CE1	NA	Other	Pseudomonadales	Pseudomonas	0	0	0	0	0	0	0	0	0	0	0	0	0	0	0	0	0	0	0	0	0	0	0	0	0	0	0	0	0	0	0	0	62.41263536	0	0	0
Pseudomonas_E_yamanorum_MAG_02	Pseudomonas_E_yamanorum_MAG_02_k141_1607_2	GT2	NA	Other	Pseudomonadales	Pseudomonas	33.24626483	0	0	0	0	0	0	0	0	0	0	0	0	0	0	0	0	0	0	0	0	0	0	0	0	0	0	0	0	0	3.45027779	0	0	0	0	0
Pseudomonas_E_yamanorum_MAG_02	Pseudomonas_E_yamanorum_MAG_02_k141_1653_1	GT2	NA	Other	Pseudomonadales	Pseudomonas	0	0	0	20.00102937	0	0	0	0	0	0	0	0	0	20.7804755	0	18.17191346	0	0	0	215.875032	1.936660539	163.546839	0	0	0	0	135.6556475	0	0	0	0	0	0	0	0	0
Pseudomonas_E_yamanorum_MAG_02	Pseudomonas_E_yamanorum_MAG_02_k141_3357_1	AA3	NA	Other	Pseudomonadales	Pseudomonas	0	95.84493973	0	57.2244376	30.16948648	5.923313723	0	0	0	102.8154414	0	32.22270764	132.5177395	0	3.245908319	0	0	28.00930779	0	0	55.27874466	0	0	0	128.2071037	91.29219425	0	0	0	299.8978099	0	0	114.144371	237.7255405	0	0
Pseudomonas_E_yamanorum_MAG_02	Pseudomonas_E_yamanorum_MAG_02_k141_759_2	AA6	NA	Other	Pseudomonadales	Pseudomonas	0	0	0	0	0	0	0	0	0	0	1.466579557	0	0	0	0	0	0	0	0	0	65.49421461	107.5198841	0	0	0	0	0	0	0	0	0	0	0	0	0	0
Pseudomonas_E_yamanorum_MAG_02	Pseudomonas_E_yamanorum_MAG_02_k141_2535_1	GT51	NA	Other	Pseudomonadales	Pseudomonas	0	0	0	242.4270388	0	0	0	0	0	0	0	105.4596893	123.146153	0	0	29.27362225	0	1.931296955	0	0	203.1391997	0	6.825148258	0	89.36272289	0	39.83891245	0	0	0	8.887749249	0	92.68345821	0	0	0
Pseudomonas_E_yamanorum_MAG_02	Pseudomonas_E_yamanorum_MAG_02_k141_2549_1	AA2	Polyphenolics Cleavage	Other	Pseudomonadales	Pseudomonas	0	0	1.013525592	0	0	0	28.42437032	0	0	0	0	0	0	0	0	0	0	0	0	0	0	0	0	0	113.1797216	0	0	0	0	0	0	0	0	0	0	0
Pseudomonas_E_yamanorum_MAG_02	Pseudomonas_E_yamanorum_MAG_02_k141_2254_30	GT83	NA	Other	Pseudomonadales	Pseudomonas	0	0	0	0	0	0	0	0	0	0	0	0	0	0	0	0	0	0	0	74.88250256	0	0	0	0	0	0	0	0	0	0	0	0	103.9759525	0	0	0
Pseudomonas_E_yamanorum_MAG_02	Pseudomonas_E_yamanorum_MAG_02_k141_2283_11	GT104	NA	Other	Pseudomonadales	Pseudomonas	0	0	0	4.475140315	0	0	0	14.80294892	34.64756849	0	0	0	0	0	0	0	0	0	10.60281305	0	0	0	0	0	0	0	0	0	0	0	0	0	0	0	0	0
Pseudomonas_E_yamanorum_MAG_02	Pseudomonas_E_yamanorum_MAG_02_k141_1513_4	AA3	NA	Other	Pseudomonadales	Pseudomonas	0	0	1.9779243	0	5.844439171	0	0	0	0	0	3.924529987	1.947488992	0	0	0	0	0	0	0	0	0	0	0	0	0	0	0	67.47530179	0	0	0	0	10.70899966	0	0	0
Pseudomonas_E_yamanorum_MAG_02	Pseudomonas_E_yamanorum_MAG_02_k141_2291_8	AA1	Polyphenolics Cleavage	Other	Pseudomonadales	Pseudomonas	1.480151786	0	72.98608133	0	81.23145202	0	0	0	132.3363881	56.06771567	0	0	0	0	11.19244288	0	0	0	59.99096157	10.87382498	0	0	42.38918202	136.2294527	66.95921244	0	0	0	37.68828639	49.69216804	0	149.531857	0	0	0	0
Pseudomonas_E_yamanorum_MAG_02	Pseudomonas_E_yamanorum_MAG_02_k141_1058_14	AA7	NA	Other	Pseudomonadales	Pseudomonas	19.75799349	2.499123608	0	53.10632076	1.468211223	0	0	0	42.00541055	0	0	50.45521519	0	0	0	0	0	0	0	127.0898173	8.622387153	23.61834826	0	0	0	0	0	0	58.3354725	76.9047391	5.429146018	0	0	0	0	0
Pseudomonas_E_yamanorum_MAG_02	Pseudomonas_E_yamanorum_MAG_02_k141_230_1	CBM50	NA	Other	Pseudomonadales	Pseudomonas	0	0	0	0	0	0	0	0	0	0	0	0	0	0	0	0	0	0	0	0	0	0	0	0	0	0	83.86098857	0	99.71047311	0	4.935540401	0	0	248.3275424	0	0
Pseudomonas_E_yamanorum_MAG_02	Pseudomonas_E_yamanorum_MAG_02_k141_238_3	GT30	NA	Other	Pseudomonadales	Pseudomonas	0	57.86890618	0	0	0	0	186.4177582	0	0	271.143508	0	0	147.7003986	0	0	0	8.756503422	0	0	0	360.2300371	228.6926077	0	0	0	0	74.25519461	0	0	168.0362117	0	0	0	0	0	0
Pseudomonas_E_yamanorum_MAG_02	Pseudomonas_E_yamanorum_MAG_02_k141_1080_1	GT2	NA	Other	Pseudomonadales	Pseudomonas	0	0	0	0	100.8127175	0	53.8909419	0	0	0	0	1.922362468	0	0	0	0	0	0	146.8117926	0	0	0	0	224.2319499	0	0	0	0	161.510277	0	0	0	146.5353013	169.8165159	0	0
Pseudomonas_E_yamanorum_MAG_02	Pseudomonas_E_yamanorum_MAG_02_k141_680_1	GT2	NA	Other	Pseudomonadales	Pseudomonas	0	60.02173602	0	0	0	0	0	0	0	0	0	0	0	0	19.06558875	0	0	0	0	0	200.9887654	0	58.47866807	0	0	0	0	0	0	87.49679358	0	0	0	0	0	0
Pseudomonas_E_yamanorum_MAG_02	Pseudomonas_E_yamanorum_MAG_02_k141_1683_18	AA3	NA	Other	Pseudomonadales	Pseudomonas	26.32071401	0	0	0	0	0	44.98755014	0	0	0	0	0	0	0	6.18440894	0	3.30584338	0	77.04748414	0	0	12.51788573	0	0	0	0	0	0	0	0	0	0	0	0	0	0
Pseudomonas_E_yamanorum_MAG_02	Pseudomonas_E_yamanorum_MAG_02_k141_2424_6	GT83	NA	Other	Pseudomonadales	Pseudomonas	0	0	0	0	0	0	0	0	0	0	0	0	0	0	0	0	0	23.69732116	0	0	0	0	0	0	79.5489844	0	0	35.29883338	66.97585803	0	0	0	0	0	0	0
Pseudomonas_E_yamanorum_MAG_02	Pseudomonas_E_yamanorum_MAG_02_k141_1340_12	CE1	NA	Other	Pseudomonadales	Pseudomonas	0	0	0	0	0	0	0	0	0	0	0	0	0	0	0	18.04010129	0	0	0	0	0	0	0	0	0	0	0	2.885318976	87.40272128	0	0	0	0	243.4696318	0	2.556141102
Pseudomonas_E_yamanorum_MAG_02	Pseudomonas_E_yamanorum_MAG_02_k141_1340_25	GT19	NA	Other	Pseudomonadales	Pseudomonas	0	0	0	0	0	0	0	0	0	0	0	0	0	0	0	0	0	0	0	0	0	69.56251674	0	0	0	0	0	0	19.84300477	0	0	0	0	0	0	0
Pseudomonas_E_yamanorum_MAG_02	Pseudomonas_E_yamanorum_MAG_02_k141_782_9	GT51	NA	Other	Pseudomonadales	Pseudomonas	0	1.257280966	4.094866407	0	212.7103258	0	9.750759915	0	0	0	0	0	156.732129	0	18.10985946	0	0	0	0	0	0	11.53235767	0	145.1456195	5.632763886	8.26349552	0	0	49.21404406	0	0	30.33673732	0	0	0	0
Pseudomonas_E_yamanorum_MAG_02	Pseudomonas_E_yamanorum_MAG_02_k141_3490_11	AA3	NA	Other	Pseudomonadales	Pseudomonas	46.8031748	0	0	0	2.93887073	0	0	0	0	25.41424323	0	0	3.788739029	0	0	0	7.727158472	0	0	0	0	34.10820228	0	1.963861803	0	0	0	165.8918463	202.354859	0	1.97507823	0	16.35633747	154.7510688	5.527211345	0
Pseudomonas_E_yamanorum_MAG_02	Pseudomonas_E_yamanorum_MAG_02_k141_2187_2	CE9	NA	Other	Pseudomonadales	Pseudomonas	0	74.59620381	58.39900363	0	0	0	0	0	0	92.17613088	0	3.858758861	0	0	0	0	0	7.817835679	0	0	167.8870927	0	0	15.76985065	0	0	0	0	0	0	25.64851209	0	0	0	0	0
Pseudomonas_E_yamanorum_MAG_02	Pseudomonas_E_yamanorum_MAG_02_k141_3573_2	GT9	NA	Other	Pseudomonadales	Pseudomonas	0	0	0	53.4312712	0	20.8367367	213.2220665	0	0	49.21798368	0	13.0401645	0	5.933518924	0	0	0	0	0	0	0	2.433078838	5.354411056	0	6.038513557	0	0	0	0	0	9.369533662	0	0	0	0	0
Pseudomonas_E_yamanorum_MAG_02	Pseudomonas_E_yamanorum_MAG_02_k141_3573_3	GT9	NA	Other	Pseudomonadales	Pseudomonas	0	0	0	0	0	0	0	0	0	0	0	0	0	0	0	0	0	0	0	1.906509227	123.214388	0	0	0	0	0	0	0	0	0	0	0	0	0	0	0
Pseudomonas_E_yamanorum_MAG_02	Pseudomonas_E_yamanorum_MAG_02_k141_3573_4	GT4	NA	Other	Pseudomonadales	Pseudomonas	0	0	0	0	0	0	0	0	0	0	0	0	0	0	0	0	0	0	0	0	0	0	0	0	0	0	0	0	0	0	0	0	67.17123396	0	0	0
Psychrobacter_cryohalolentis_S24_bc20	Psychrobacter_cryohalolentis_S24_bc20_cluster_001_consensus_1191	CBM50	NA	Other	Pseudomonadales	Psychrobacter	0	0	0	0	0	0	0	0	0	0	4.440263531	0	0	0	0	0	0	0	0	0	0	0	0	0	0	0	0	0	0	0	0	0	0	0	0	0
Psychrobacter_cryohalolentis_S28_bc23	Psychrobacter_cryohalolentis_S28_bc23_cluster_001_consensus_1187	CBM50	NA	Other	Pseudomonadales	Psychrobacter	0	0	0	0	0	0	0	0	0	0	4.440263531	0	0	0	0	0	0	0	0	0	0	0	0	0	0	0	0	0	0	0	0	0	0	0	0	0
Psychrobacter_sp._A19_bc63	Psychrobacter_sp._A19_bc63_cluster_001_consensus_3099	CE1	NA	Other	Pseudomonadales	Psychrobacter	0	0	0	0	0	0	0	0	0	0	0	0	196.5664805	0	0	0	0	68.76115056	0	0	0	99.62015628	0	0	0	0	185.010185	0	0	0	0	0	0	0	0	0
Psychrobacter_sp._A1_bc48	Psychrobacter_sp._A1_bc48_cluster_001_consensus_693	AA4	Polyphenolics Cleavage	Other	Pseudomonadales	Psychrobacter	0	0	0	0	0	0	0	0	0	0	0	0	0	0	0	0	0	0	0	0	0	0	0	0	0	0	0	0	0	0	0	0	0	118.7337793	0	0
Psychrobacter_sp._A1_bc48	Psychrobacter_sp._A1_bc48_cluster_001_consensus_1314	CE1	NA	Other	Pseudomonadales	Psychrobacter	0	0	0	0	0	0	0	0	0	0	0	0	0	0	0	0	0	0	0	0	0	0	0	0	0	0	0	0	0	51.31240951	0	0	0	0	0	0
Psychrobacter_sp._A36_bc80	Psychrobacter_sp._A36_bc80_cluster_001_consensus_803	CE1	NA	Other	Pseudomonadales	Psychrobacter	4.781182989	0	0	0	0	0	147.5669788	0	0	0	0	0	0	0	0	0	0	0	0	0	0	0	0	0	0	0	0	0	0	0	0	0	0	0	0	0
Psychrobacter_sp._S23_bc19	Psychrobacter_sp._S23_bc19_cluster_001_consensus_1625	CE1	NA	Other	Pseudomonadales	Psychrobacter	0	0	0	0	0	0	0	0	0	0	0	0	0	0	0	0	0	0	0	0	0	0	0	0	0	0	0	0	0	51.31240951	0	0	0	0	0	0
Psychrobacter_sp._S23_bc19	Psychrobacter_sp._S23_bc19_cluster_001_consensus_2244	AA4	Polyphenolics Cleavage	Other	Pseudomonadales	Psychrobacter	0	0	0	0	0	0	0	0	0	0	0	0	0	0	0	0	0	0	0	0	0	0	0	0	0	0	0	0	0	0	0	0	0	118.7337793	0	0
Psychrobacter_sp._S38_bc33	Psychrobacter_sp._S38_bc33_cluster_001_consensus_362	AA3	NA	Other	Pseudomonadales	Psychrobacter	0	0	0	0	0	0	0	0	0	0	0	0	0	0	0	1.083446377	0	0	0	0	0	0	0	0	0	0	0	0	0	0	0	0	0	0	0	0
Psychrobacter_sp._S38_bc33	Psychrobacter_sp._S38_bc33_cluster_001_consensus_1920	GT51	NA	Other	Pseudomonadales	Psychrobacter	0	0	0	0	40.19697036	0	0	0	0	0	0	0	0	0	0	0	0	0	0	0	0	0	0	0	0	0	0	0	0	0	0	0	0	0	0	0
Psychrobacter_sp._S40_bc35	Psychrobacter_sp._S40_bc35_cluster_001_consensus_2596	AA2	Polyphenolics Cleavage	Other	Pseudomonadales	Psychrobacter	0	0	0	0	0	0	0	0	0	0	0	0	0	0	0	0	0	0	70.32110299	0	0	0	0	0	0	0	0	0	0	0	0	0	0	0	0	0
Psychrobacter_sp._S7_bc06	Psychrobacter_sp._S7_bc06_cluster_002_consensus_5	AA1	Polyphenolics Cleavage	Other	Pseudomonadales	Psychrobacter	0	0	0	0	0	0	0	0	0	0	0	0	0	0	0	0	0	0	0	0	0	0	1.949896414	0	0	0	0	0	0	0	0	0	15.39917964	0	0	0
Serratia_liquefaciens_S38_bc38	Serratia_liquefaciens_S38_bc38_contig_1_0_739	AA3	NA	Other	Enterobacterales	Serratia	0	21.0625948	0	0	0	0	0	0	0	0	0	0	0	0	0	0	0	0	0	0	0	0	0	0	0	0	0	0	0	0	0	0	98.62036234	0	0	0
Serratia_liquefaciens_S38_bc38	Serratia_liquefaciens_S38_bc38_contig_1_0_1044	GT2	NA	Other	Enterobacterales	Serratia	0	2.013303578	0	0	67.16478103	10.96940798	109.6271315	0	52.8006408	20.89173963	0	0	0	0	5.100508733	0	11.65894235	1.921184631	18.09639719	0	0	0	0	0	0	0	0	72.79565649	0	0	0	2.367775856	71.5341533	0	0	0
Serratia_liquefaciens_S38_bc38	Serratia_liquefaciens_S38_bc38_contig_1_0_1390	CE1	NA	Other	Enterobacterales	Serratia	0	0	0	0	0	0	1.484932412	0	0	0	0	0	0	0	0	0	0	0	0	0	0	0	0	0	0	0	0	0	0	0	0	0	0	0	0	0
Serratia_liquefaciens_S38_bc38	Serratia_liquefaciens_S38_bc38_contig_1_0_1422	AA3	NA	Other	Enterobacterales	Serratia	0	0	0	0	0	0	0	0	0	0	0	0	0	0	0	1.083071325	0	0	0	0	0	0	0	0	71.52947096	0	0	0	0	110.4711544	0	0	0	0	0	0
Serratia_liquefaciens_S38_bc38	Serratia_liquefaciens_S38_bc38_contig_1_0_2117	CBM50	NA	Other	Enterobacterales	Serratia	0	0	0	0	0	0	0	0	0	0	1.477383716	0	0	0	0	0	0	0	0	0	0	0	0	0	0	0	0	0	0	0	0	0	0	0	0	0
Serratia_liquefaciens_S38_bc38	Serratia_liquefaciens_S38_bc38_contig_1_0_2238	CE11	NA	Other	Enterobacterales	Serratia	0	0	0	0	0	0	3.950454834	0	0	0	0	4.842719599	0	0	0	0	0	0	0	0	1.944272106	0	0	0	0	0	0	2.880869989	0	2.977899117	0	0	0	0	0	0
Serratia_liquefaciens_S38_bc38	Serratia_liquefaciens_S38_bc38_contig_1_0_3031	GT30	NA	Other	Enterobacterales	Serratia	0	37.91401036	74.34926628	0	141.3702917	0	0	0	35.44467707	88.24500416	0	0	100.0550985	3.940756372	5.024489719	0	0	67.12422154	0	0	0	0	34.09878125	0	38.23308353	0	0	161.5740001	3.979887947	0	0	192.8559076	0	0	0	0
Serratia_liquefaciens_S38_bc38	Serratia_liquefaciens_S38_bc38_contig_1_0_3215	GT35	NA	Other	Enterobacterales	Serratia	0	42.25729387	4.096694807	48.14478407	0	0	7.798819538	0	0	28.68967705	0	41.12786984	0	3.915468371	0	4.8994436	0	111.5101917	72.42466292	0	0	30.74844051	0	0	0	0	158.8197107	37.59755051	27.62983734	0	0	105.1934257	0	0	0	1.343367779
Serratia_liquefaciens_S38_bc38	Serratia_liquefaciens_S38_bc38_contig_1_0_4646	AA2	Polyphenolics Cleavage	Other	Enterobacterales	Serratia	33.49085388	27.62785955	102.7056649	105.114083	162.6837509	27.40364816	98.08261371	6.858670162	255.4723332	38.50677353	3.451019145	45.48109326	174.6898497	1.959933488	31.06497897	15.75668411	8.301077531	209.0336107	124.0726211	186.2494147	108.9383647	199.531141	96.06477008	0	54.96331528	94.11523145	0	190.0390256	94.7840379	187.122527	6.914200143	146.1954144	90.83872039	119.3699843	0	5.353183198
Serratia_liquefaciens_S45_bc45	Serratia_liquefaciens_S45_bc45_contig_2_0_167	CE1	NA	Other	Enterobacterales	Serratia	0	0	0	0	0	0	1.484932412	0	0	0	0	0	0	0	0	0	0	0	0	0	0	0	0	0	0	0	0	0	0	0	0	0	0	0	0	0
Serratia_liquefaciens_S45_bc45	Serratia_liquefaciens_S45_bc45_contig_2_0_202	AA3	NA	Other	Enterobacterales	Serratia	0	0	0	0	0	0	0	0	0	0	0	0	0	0	0	1.083071325	0	0	0	0	0	0	0	0	71.52947096	0	0	0	0	110.4711544	0	0	0	0	0	0
Serratia_liquefaciens_S45_bc45	Serratia_liquefaciens_S45_bc45_contig_2_0_928	CBM50	NA	Other	Enterobacterales	Serratia	0	0	0	0	0	0	0	0	0	0	1.477383716	0	0	0	0	0	0	0	0	0	0	0	0	0	0	0	0	0	0	0	0	0	0	0	0	0
Serratia_liquefaciens_S45_bc45	Serratia_liquefaciens_S45_bc45_contig_2_0_1052	CE11	NA	Other	Enterobacterales	Serratia	0	0	0	0	0	0	3.950454834	0	0	0	0	4.842719599	0	0	0	0	0	0	0	0	1.944272106	0	0	0	0	0	0	2.880869989	0	2.977899117	0	0	0	0	0	0
Serratia_liquefaciens_S45_bc45	Serratia_liquefaciens_S45_bc45_contig_2_0_1887	GT30	NA	Other	Enterobacterales	Serratia	0	37.91401036	74.34926628	0	141.3702917	0	0	0	35.44467707	88.24500416	0	0	100.0550985	3.940756372	5.024489719	0	0	67.12422154	0	0	0	0	34.09878125	0	38.23308353	0	0	161.5740001	3.979887947	0	0	192.8559076	0	0	0	0
Serratia_liquefaciens_S45_bc45	Serratia_liquefaciens_S45_bc45_contig_2_0_2081	GT35	NA	Other	Enterobacterales	Serratia	0	42.25729387	4.096694807	48.14478407	0	0	7.798819538	0	0	28.68967705	0	41.12786984	0	3.915468371	0	4.8994436	0	111.5101917	72.42466292	0	0	30.74844051	0	0	0	0	158.8197107	37.59755051	27.62983734	0	0	105.1934257	0	0	0	1.343367779
Serratia_liquefaciens_S45_bc45	Serratia_liquefaciens_S45_bc45_contig_2_0_3590	AA2	Polyphenolics Cleavage	Other	Enterobacterales	Serratia	33.49085388	27.62785955	102.7056649	105.114083	162.6837509	27.40364816	98.08261371	6.858670162	255.4723332	38.50677353	3.451019145	45.48109326	174.6898497	1.959933488	31.06497897	15.75668411	8.301077531	209.0336107	124.0726211	186.2494147	108.9383647	199.531141	96.06477008	0	54.96331528	94.11523145	0	190.0390256	94.7840379	187.122527	6.914200143	146.1954144	90.83872039	119.3699843	0	5.353183198
Serratia_liquefaciens_S45_bc45	Serratia_liquefaciens_S45_bc45_contig_2_0_4725	AA3	NA	Other	Enterobacterales	Serratia	0	21.0625948	0	0	0	0	0	0	0	0	0	0	0	0	0	0	0	0	0	0	0	0	0	0	0	0	0	0	0	0	0	0	98.62036234	0	0	0
Serratia_liquefaciens_S45_bc45	Serratia_liquefaciens_S45_bc45_contig_2_0_5047	GT2	NA	Other	Enterobacterales	Serratia	0	2.013303578	0	0	67.16478103	10.96940798	109.6271315	0	52.8006408	20.89173963	0	0	0	0	5.100508733	0	11.65894235	1.921184631	18.09639719	0	0	0	0	0	0	0	0	72.79565649	0	0	0	2.367775856	71.5341533	0	0	0
Shewanella_baltica_A7_bc53	Shewanella_baltica_A7_bc53_cluster_001_consensus_3898	CBM50	NA	Other	Enterobacterales	Shewanella	0	0	0	0	0	0	0	0	0	0	0	43.2350456	0	0	0	0	0	0	0	0	0	0	0	0	0	0	0	0	0	0	0	0	0	0	0	0
Sphingomonas_sp._MAG_01	Sphingomonas_sp._MAG_01_k141_1187902_1	GH103	NA	Other	Sphingomonadales	Sphingomonas	0	18.82498604	76.08873837	325.7260988	47.85483278	40.64930104	308.7815041	14.72804541	200.8517092	67.82435609	0	177.0550508	53.79825211	18.82119736	0	25.60985607	8.658721823	292.8584094	232.425673	239.2632616	566.5853126	74.56695529	235.5175513	0	61.66206396	100.6331149	317.9733978	571.95405	8.882146309	211.8523296	26.62197774	415.9959722	720.8123322	101.663052	4.167725366	3.875319837
Sphingomonas_sp._MAG_01	Sphingomonas_sp._MAG_01_k141_359541_2	GT4	NA	Other	Sphingomonadales	Sphingomonas	0	0	0	0	0	0	0	0	0	0	0	0	0	0	0	0	0	0	54.63412837	0	0	0	0	0	0	0	0	0	0	0	0	0	0	0	0	0
Sphingomonas_sp._MAG_01	Sphingomonas_sp._MAG_01_k141_949512_1	CBM51	NA	Other	Sphingomonadales	Sphingomonas	0	34.52974708	0	0	0	0	0	0	0	0	0	0	0	0	0	0	0	0	0	0	0	0	0	0	0	0	0	0	0	0	0	0	0	0	0	0
Sphingomonas_sp._MAG_01	Sphingomonas_sp._MAG_01_k141_857083_5	CE9	NA	Other	Sphingomonadales	Sphingomonas	0	0	0	0	0	0	0	0	0	0	0	0	0	0	0	0	4.360691467	0	0	0	0	0	0	0	0	0	0	0	0	0	0	0	0	0	0	0
Sphingomonas_sp._MAG_01	Sphingomonas_sp._MAG_01_k141_1252475_9	AA4	Polyphenolics Cleavage	Other	Sphingomonadales	Sphingomonas	14.2284641	13.95542955	0	0	0	0	0	0	59.49356967	0	0	15.40944333	0	0	0	0	0	0	0	0	0	0	0	0	0	0	0	0	0	0	0	0	0	0	0	0
Sphingomonas_sp._MAG_01	Sphingomonas_sp._MAG_01_k141_1544446_1	CBM67	NA	Other	Sphingomonadales	Sphingomonas	0	0	0	0	0	0	0	0	0	76.58275978	0	0	0	0	0	0	5.392909806	0	0	0	0	0	0	0	0	0	0	0	0	0	0	0	0	0	0	0
Sphingomonas_sp._MAG_01	Sphingomonas_sp._MAG_01_k141_1643502_3	GT28	NA	Other	Sphingomonadales	Sphingomonas	42.10256258	28.88098428	72.63334127	166.4018868	49.38332546	53.6391079	66.32267847	6.790230942	205.2122656	188.9012773	0	40.95957452	12.41424127	6.412941615	1.113089624	8.594266951	12.004472	179.9631831	46.23191919	235.5945397	314.4569333	15.93656687	21.42755307	76.34124483	163.5258163	64.38173978	273.6249726	151.2061713	90.34755612	4.901730466	5.919863139	161.6279166	103.8446417	148.554361	2.616210003	6.543501776
Sphingomonas_sp._MAG_01	Sphingomonas_sp._MAG_01_k141_1740507_5	CE1	NA	Other	Sphingomonadales	Sphingomonas	0	0	0	0	30.47560484	0	201.1470569	0	47.92807022	0	16.09805413	0	0	0	0	0	13.88994379	0	0	72.74556178	0	0	0	0	0	7.889841808	0	0	0	0	0	19.54141773	0	0	0	0
Sphingomonas_sp._MAG_01	Sphingomonas_sp._MAG_01_k141_220184_6	GT4	NA	Other	Sphingomonadales	Sphingomonas	0	0	0	0	0	0	0	0	0	46.7205934	0	0	0	0	0	0	0	0	0	0	0	0	0	0	0	0	0	0	0	0	0	0	0	0	0	0
Sphingomonas_sp._MAG_01	Sphingomonas_sp._MAG_01_k141_603174_1	AA12	NA	Other	Sphingomonadales	Sphingomonas	0	0	0	0	0	0	0	0	0	0	0	0	0	0	0	0	0	0	0	0	0	0	0	0	0	7.995666382	0	0	0	0	0	0	0	0	0	0
Sphingomonas_sp._MAG_01	Sphingomonas_sp._MAG_01_k141_1371937_1	GH51	Arabinan Oligo Cleavage	Other	Sphingomonadales	Sphingomonas	0	0	0	0	0	0	0	0	0	0	0	0	0	0	0	4.327511595	0	55.17077543	0	0	0	0	21.44510283	0	0	0	0	0	0	40.76334495	0	0	0	0	0	0
Sphingomonas_sp._MAG_01	Sphingomonas_sp._MAG_01_k141_327890_2	GT81	NA	Other	Sphingomonadales	Sphingomonas	0	0	0	0	0	0	0	0	0	0	0	0	0	0	0	0	0	0	0	0	0	0	0	0	0	0	0	3.837625864	0	0	0	0	0	0	0	0
Sphingomonas_sp._MAG_01	Sphingomonas_sp._MAG_01_k141_1566323_2	AA2	Polyphenolics Cleavage	Other	Sphingomonadales	Sphingomonas	0	0	0	54.9377691	0	0	0	0	0	0	1.972347703	0	0	0	0	0	0	0	0	0	0	0	0	0	0	0	0	0	0	0	0	0	0	0	0	0
Sphingomonas_sp._MAG_01	Sphingomonas_sp._MAG_01_k141_242564_3	GH27	Alpha-galactans Oligo Cleavage	Other	Sphingomonadales	Sphingomonas	0	0	0	0	0	0	0	4.944442656	0	0	0	0	0	0	0	0	0	0	0	0	0	0	0	0	0	0	0	0	0	0	0	0	0	0	0	0
Sphingomonas_sp._MAG_01	Sphingomonas_sp._MAG_01_k141_57788_5	AA6	NA	Other	Sphingomonadales	Sphingomonas	22.97667177	57.09832082	0	1.056070136	81.05015211	9.836190361	51.67511079	8.378267098	1.51894541	0	2.931983627	52.67486469	100.1741479	8.573998591	0	0	5.736086307	169.7557225	127.0072886	149.4290038	204.527125	245.0713931	0	0	0	42.02601552	0	94.62399484	44.73491663	202.2825024	4.421372158	146.8915527	125.6627762	84.13638276	2.556857473	9.783051852
Sphingomonas_sp._MAG_01	Sphingomonas_sp._MAG_01_k141_1680402_3	GT20	NA	Other	Sphingomonadales	Sphingomonas	0	0	61.88290132	0	0	0	0	0	0	0	9.849171568	0	0	5.902241987	0	5.937983627	4.941001728	0	40.29207029	0	0	57.35801647	0	0	0	0	46.80081374	0	0	0	3.45492778	0	0	0	0	0
Sphingomonas_sp._MAG_01	Sphingomonas_sp._MAG_01_k141_1680477_2	GT2	NA	Other	Sphingomonadales	Sphingomonas	16.99785361	31.76055004	0	0	0	0	58.61724448	0	27.56447592	0	4.424990905	2.415568279	1.917435938	0	0	0	0	0	0	46.29955313	0	0	0	0	0	20.43797377	0	1.438114876	0	0	2.958645403	0	0	1.478878758	3.652151314	0
Sphingomonas_sp._MAG_01	Sphingomonas_sp._MAG_01_k141_1778260_1	GT51	NA	Other	Sphingomonadales	Sphingomonas	0	0	0	0	0	0	0	0	0	0	0	0	0	0	0	2.117288725	0	0	0	0	0	0	0	0	70.50354538	0	0	0	0	0	0	0	0	0	0	0
Sphingomonas_sp._MAG_01	Sphingomonas_sp._MAG_01_k141_729766_6	GH51	Arabinan Oligo Cleavage	Other	Sphingomonadales	Sphingomonas	0	0	0	0	34.74344976	0	0	0	18.15446044	0	0	37.49454414	0	4.428455116	0	11.32842898	0	0	36.95443611	0	0	33.2665963	0	0	0	0	0	0	0	0	0	0	0	0	0	6.59831732
Sphingomonas_sp._MAG_01	Sphingomonas_sp._MAG_01_k141_353808_2	GT51	NA	Other	Sphingomonadales	Sphingomonas	0	92.97163403	457.1130094	342.5350043	124.9667182	41.36142014	355.6110577	12.47669861	391.4139824	189.9585681	3.451358584	227.8094199	155.9148547	12.2453863	15.26161293	1.087305425	7.753267668	441.8700301	49.1290047	331.0072782	346.5816692	354.7486507	48.76734981	364.9407768	69.50481985	125.6735157	350.9423504	407.6059889	398.3999932	156.6105637	24.69498415	596.3349121	370.4712134	319.3724984	5.80066044	9.378872742
Sphingomonas_sp._MAG_01	Sphingomonas_sp._MAG_01_k141_644033_10	GT4	NA	Other	Sphingomonadales	Sphingomonas	47.61199725	23.82411101	83.33041753	396.074494	160.2433056	53.57546825	0	0	246.5570187	147.1703591	0	81.15315142	5.751233974	12.85833894	14.39151755	0	17.37044847	123.4809252	0	46.76600355	209.956894	208.0018413	168.4145155	83.85091839	60.3834126	40.87825687	638.5626416	131.3365987	452.3870503	3.945478264	18.73847704	284.0726593	313.5594749	0	0	3.894015974
Sphingomonas_sp._MAG_01	Sphingomonas_sp._MAG_01_k141_459136_7	GT2	NA	Other	Sphingomonadales	Sphingomonas	40.49157976	19.88833997	0	2.792197132	76.73556861	50.13519114	98.36929601	6.778678671	217.8163865	75.35190703	0	0	70.30919329	0	26.09215711	0	3.266136633	35.67915686	37.14007299	109.9565484	118.2294297	97.62519456	36.02894355	24.1497219	0	57.86351144	0	41.66266349	57.98018455	136.6505851	1.972915165	0	36.73886452	50.22117713	3.135497038	0
Sphingomonas_sp._MAG_01	Sphingomonas_sp._MAG_01_k141_1520366_7	GT2	NA	Other	Sphingomonadales	Sphingomonas	0	0	0	0	0	0	0	0	0	0	0	0	0	0	0	0	0	0	0	0	0	0	0	0	0	0	0	0	0	113.7280574	0	0	0	0	0	0
Sphingomonas_sp._MAG_01	Sphingomonas_sp._MAG_01_k141_188771_2	GT35	NA	Other	Sphingomonadales	Sphingomonas	16.05568425	0	0	0	0	0	0	2.498546096	0	0	0	0	0	0	0	0	0	146.0965277	0	256.0609067	83.07091534	0	0	0	0	0	0	57.10743876	0	56.74585123	0	0	0	0	0	0
Sphingomonas_sp._MAG_01	Sphingomonas_sp._MAG_01_k141_188771_3	CBM48	NA	Other	Sphingomonadales	Sphingomonas	0	0	0	0	38.22563053	0	0	0	0	101.789157	0	4.307148127	55.27551667	0	0	3.262150123	0	0	0	0	0	0	5.852092201	0	0	0	0	0	23.08256111	29.07778367	0	0	0	28.36590581	0	0
Sphingomonas_sp._MAG_02	Sphingomonas_sp._MAG_02_k141_12799_1	GH102	NA	Other	Sphingomonadales	Sphingomonas	0	0	0	0	0	0	0	4.941181118	0	0	0	0	0	0	0	0	0	0	0	0	0	0	0	0	0	0	0	0	0	0	0	271.2958724	200.8703265	165.2272724	0	0
Sphingomonas_sp._MAG_02	Sphingomonas_sp._MAG_02_k141_3189_2	GT4	NA	Other	Sphingomonadales	Sphingomonas	0	0	0	0	0	0	0	0	0	0	0	0	0	0	0	0	0	0	54.63412837	0	0	0	0	0	0	0	0	0	0	0	0	0	0	0	0	0
Sphingomonas_sp._MAG_02	Sphingomonas_sp._MAG_02_k141_24033_1	CBM51	NA	Other	Sphingomonadales	Sphingomonas	0	34.52974708	0	0	0	0	0	0	0	0	0	0	0	0	0	0	0	0	0	0	0	0	0	0	0	0	0	0	0	0	0	0	0	0	0	0
Sphingomonas_sp._MAG_02	Sphingomonas_sp._MAG_02_k141_49110_2	GH37	NA	Other	Sphingomonadales	Sphingomonas	0	0	0	0	0	0	0	0	0	0	0	0	0	0	0	0	0	0	0	0	0	0	0	0	0	0	0	0	0	0	9.862955638	0	0	0	0	0
Sphingomonas_sp._MAG_02	Sphingomonas_sp._MAG_02_k141_49476_1	GH51	Arabinan Oligo Cleavage	Other	Sphingomonadales	Sphingomonas	0	0	0	0	0	0	0	0	0	0	0	0	0	0	0	4.327511595	0	55.17077543	0	0	0	0	21.44510283	0	0	0	0	0	0	40.76334495	0	0	0	0	0	0
Sphingomonas_sp._MAG_02	Sphingomonas_sp._MAG_02_k141_25680_1	GT51	NA	Other	Sphingomonadales	Sphingomonas	0	16.84650419	0	0	0	0	0	0	0	0	0	0	0	0	0	0	0	0	0	0	221.1424066	0	0	0	0	35.87160847	0	0	0	0	0	0	0	0	0	0
Sphingomonas_sp._MAG_02	Sphingomonas_sp._MAG_02_k141_13732_2	GT28	NA	Other	Sphingomonadales	Sphingomonas	42.10256258	28.88098428	72.63334127	166.4018868	49.38332546	53.6391079	66.32267847	6.790230942	205.2122656	188.9012773	0	40.95957452	12.41424127	6.412941615	1.113089624	8.594266951	12.004472	179.9631831	46.23191919	235.5945397	314.4569333	15.93656687	21.42755307	76.34124483	163.5258163	64.38173978	273.6249726	151.2061713	90.34755612	4.901730466	5.919863139	161.6279166	103.8446417	148.554361	2.616210003	6.543501776
Sphingomonas_sp._MAG_02	Sphingomonas_sp._MAG_02_k141_38623_8	GT4	NA	Other	Sphingomonadales	Sphingomonas	0	0	0	0	0	0	0	0	0	46.7205934	0	0	0	0	0	0	0	0	0	0	0	0	0	0	0	0	0	0	0	0	0	0	0	0	0	0
Sphingomonas_sp._MAG_02	Sphingomonas_sp._MAG_02_k141_2570_6	GH51	Arabinan Oligo Cleavage	Other	Sphingomonadales	Sphingomonas	0	0	0	0	34.74344976	0	0	0	18.15446044	0	0	37.49454414	0	4.428455116	0	11.32842898	0	0	36.95443611	0	0	33.2665963	0	0	0	0	0	0	0	0	0	0	0	0	0	6.59831732
Sphingomonas_sp._MAG_02	Sphingomonas_sp._MAG_02_k141_51568_2	GT2	NA	Other	Sphingomonadales	Sphingomonas	40.49157976	19.88833997	0	2.792197132	76.73556861	50.13519114	98.36929601	6.778678671	217.8163865	75.35190703	0	0	70.30919329	0	26.09215711	0	3.266136633	35.67915686	37.14007299	109.9565484	118.2294297	97.62519456	36.02894355	24.1497219	0	57.86351144	0	41.66266349	57.98018455	136.6505851	1.972915165	0	36.73886452	50.22117713	3.135497038	0
Sphingomonas_sp._MAG_02	Sphingomonas_sp._MAG_02_k141_40462_4	CE9	NA	Other	Sphingomonadales	Sphingomonas	0	0	0	0	0	0	0	0	0	0	0	0	0	0	0	0	4.360691467	0	0	0	0	0	0	0	0	0	0	0	0	0	0	0	0	0	0	0
Sphingomonas_sp._MAG_02	Sphingomonas_sp._MAG_02_k141_64696_6	GT2	NA	Other	Sphingomonadales	Sphingomonas	0	0	0	0	0	0	0	0	0	0	0	0	0	0	0	0	0	0	0	0	0	0	0	0	0	0	0	0	0	113.7280574	0	0	0	0	0	0
Sphingomonas_sp._MAG_02	Sphingomonas_sp._MAG_02_k141_53580_2	GT51	NA	Other	Sphingomonadales	Sphingomonas	0	92.97163403	457.1130094	342.5350043	124.9667182	41.36142014	355.6110577	12.47669861	391.4139824	189.9585681	3.451358584	227.8094199	155.9148547	12.2453863	15.26161293	1.087305425	7.753267668	441.8700301	49.1290047	331.0072782	346.5816692	354.7486507	48.76734981	364.9407768	69.50481985	125.6735157	350.9423504	407.6059889	398.3999932	156.6105637	24.69498415	596.3349121	370.4712134	319.3724984	5.80066044	9.378872742
Sphingomonas_sp._MAG_02	Sphingomonas_sp._MAG_02_k141_4874_1	GT51	NA	Other	Sphingomonadales	Sphingomonas	0	0	0	0	0	0	0	0	0	0	0	0	0	0	0	2.117288725	0	0	0	0	0	0	0	0	70.50354538	0	0	0	0	0	0	0	0	0	0	0
Sphingomonas_sp._MAG_02	Sphingomonas_sp._MAG_02_k141_54795_3	GT20	NA	Other	Sphingomonadales	Sphingomonas	0	0	61.88290132	0	0	0	0	0	0	0	9.849171568	0	0	5.902241987	0	5.937983627	4.941001728	0	40.29207029	0	0	57.35801647	0	0	0	0	46.80081374	0	0	0	3.45492778	0	0	0	0	0
Sphingomonas_sp._MAG_02	Sphingomonas_sp._MAG_02_k141_6320_1	CBM67	NA	Other	Sphingomonadales	Sphingomonas	0	0	0	0	0	0	0	0	0	76.58275978	0	0	0	0	0	0	5.392909806	0	0	0	0	0	0	0	0	0	0	0	0	0	0	0	0	0	0	0
Sphingomonas_sp._MAG_02	Sphingomonas_sp._MAG_02_k141_6656_6	AA4	Polyphenolics Cleavage	Other	Sphingomonadales	Sphingomonas	14.2284641	13.95542955	0	0	0	0	0	0	59.49356967	0	0	15.40944333	0	0	0	0	0	0	0	0	0	0	0	0	0	0	0	0	0	0	0	0	0	0	0	0
Sphingomonas_sp._MAG_02	Sphingomonas_sp._MAG_02_k141_44611_1	AA12	NA	Other	Sphingomonadales	Sphingomonas	0	0	0	0	0	0	0	0	0	0	0	0	0	0	0	0	0	0	0	0	0	0	0	0	0	7.995666382	0	0	0	0	0	0	0	0	0	0
Sphingomonas_sp._MAG_02	Sphingomonas_sp._MAG_02_k141_44970_2	GT81	NA	Other	Sphingomonadales	Sphingomonas	0	0	0	0	0	0	0	0	0	0	0	0	0	0	0	0	0	0	0	0	0	0	0	0	0	0	0	3.837625864	0	0	0	0	0	0	0	0
Sphingomonas_sp._MAG_02	Sphingomonas_sp._MAG_02_k141_32503_5	CE1	NA	Other	Sphingomonadales	Sphingomonas	0	0	0	0	30.47560484	0	201.1470569	0	47.92807022	0	16.09805413	0	0	0	0	0	13.88994379	0	0	72.74556178	0	0	0	0	0	7.889841808	0	0	0	0	0	19.54141773	0	0	0	0
Sphingomonas_sp._MAG_02	Sphingomonas_sp._MAG_02_k141_46187_2	GT2	NA	Other	Sphingomonadales	Sphingomonas	16.99785361	31.76055004	0	0	0	0	58.61724448	0	27.56447592	0	4.424990905	2.415568279	1.917435938	0	0	0	0	0	0	46.29955313	0	0	0	0	0	20.43797377	0	1.438114876	0	0	2.958645403	0	0	1.478878758	3.652151314	0
Sphingomonas_sp._MAG_02	Sphingomonas_sp._MAG_02_k141_58675_2	AA2	Polyphenolics Cleavage	Other	Sphingomonadales	Sphingomonas	0	0	0	54.9377691	0	0	0	0	0	0	1.972347703	0	0	0	0	0	0	0	0	0	0	0	0	0	0	0	0	0	0	0	0	0	0	0	0	0
Sphingomonas_sp._MAG_02	Sphingomonas_sp._MAG_02_k141_59586_5	AA6	NA	Other	Sphingomonadales	Sphingomonas	22.97667177	57.09832082	0	1.056070136	81.05015211	9.836190361	51.67511079	8.378267098	1.51894541	0	2.931983627	52.67486469	100.1741479	8.573998591	0	0	5.736086307	169.7557225	127.0072886	149.4290038	204.527125	245.0713931	0	0	0	42.02601552	0	94.62399484	44.73491663	202.2825024	4.421372158	146.8915527	125.6627762	84.13638276	2.556857473	9.783051852
Sphingomonas_sp._MAG_02	Sphingomonas_sp._MAG_02_k141_11506_2	GT35	NA	Other	Sphingomonadales	Sphingomonas	16.05568425	0	0	0	0	0	0	2.498546096	0	0	0	0	0	0	0	0	0	146.0965277	0	256.0609067	83.07091534	0	0	0	0	0	0	57.10743876	0	56.74585123	0	0	0	0	0	0
Sphingomonas_sp._MAG_02	Sphingomonas_sp._MAG_02_k141_11506_3	CBM48	NA	Other	Sphingomonadales	Sphingomonas	0	0	0	0	38.22563053	0	0	0	0	101.789157	0	4.307148127	55.27551667	0	0	3.262150123	0	0	0	0	0	0	5.852092201	0	0	0	0	0	23.08256111	29.07778367	0	0	0	28.36590581	0	0
Sphingomonas_sp._MAG_02	Sphingomonas_sp._MAG_02_k141_35820_3	GH27	Alpha-galactans Oligo Cleavage	Other	Sphingomonadales	Sphingomonas	0	0	0	0	0	0	0	4.944442656	0	0	0	0	0	0	0	0	0	0	0	0	0	0	0	0	0	0	0	0	0	0	0	0	0	0	0	0
Tepidimicrobiaceae_MAG_07	Tepidimicrobiaceae_MAG_07_k141_413933_4	GT2	NA	Other	Tissierellales	JAAYHX01	110.9546436	156.9057192	40.42836452	47.23090374	169.2362681	53.44587854	0	6.312946441	0	0	16.64135909	52.02761876	0	0	0	1.074828402	7.644044431	0	127.5292872	0	0	0	10.75867039	4.924376235	0	0	63.11770251	67.9328917	94.36223996	0	7.400214242	0	0	502.6007096	29.77653654	0
Tepidimicrobiaceae_MAG_07	Tepidimicrobiaceae_MAG_07_k141_168002_15	GH65	NA	Other	Tissierellales	JAAYHX01	0	0	0	0	0	0	0	1.248412193	0	0	0	0	0	0	2.262958729	0	0	0	0	0	75.06303162	0	72.180999	0	0	0	0	0	0	0	0	0	0	0	34.81919109	0

## Sheet: Data 4i
Data 4i
Sample type	Regulation	Total number of DEGs	Adj p-value	Function (KEGG)
Hindgut	Up	2	4.572585e-04	DNA-directed RNA polymerase subunit alpha [EC:2.7.7.6]
			1.768325e-26	DNA repair protein SbcD/Mre11
	Down	3	1.285956e-23	NA
			4.708768e-21	NA
			3.656254e-11	NA

[truncated: 1 more sheets: Data 4j]
